# Supplementary material for: Tissue resolved, gene structure refined equine transcriptome
Source: BMC Genomics. 2017 Jan 20;18:103. doi: 10.1186/s12864-016-3451-2 (PMC5251313; doi:10.1186/s12864-016-3451-2)
Supplement: Additional file 3: Table S3. — Cuffcompare results between our annotation and other equine annotations. (XLSX 11156 kb) [file 12864_2016_3451_MOESM3_ESM.xlsx]

## Sheet: Supplementary_Table_3.txt
transcript.ID	gene.ID	chr	strand	len.x	major_iso_id.x	Hestand_2014.ref_id	Hestand_2014.ref_gene_id	Hestand_2014.ref_match_len	Hestand_2014.class_code	ISME.PBMC.ref_id	ISME.PBMC.ref_gene_id	ISME.PBMC.ref_match_len	ISME.PBMC.class_code	NCBI.ref_id	NCBI.ref_gene_id	NCBI.ref_match_len	NCBI.class_code	ensGTF_file.ref_id	ensGTF_file.ref_gene_id	ensGTF_file.ref_match_len	ensGTF_file.class_code	refGTF_file.ref_id	refGTF_file.ref_gene_id	refGTF_file.ref_match_len	refGTF_file.class_code
TCONS_00000004	XLOC_000001	chr1	+	1819	TCONS_00000012	CUFF.66.1	CUFF.66	2274	j	ECAUB_00000005	SYCE1	1196	j	XM_005602135.2	SYCE1	1210	j	ENSECAT00000013004.1	ENSECAG00000012421.1	859	j	-	-	-	u
TCONS_00000005	XLOC_000001	chr1	+	1408	TCONS_00000012	CUFF.66.1	CUFF.66	2274	j	ECAUB_00000005	SYCE1	1196	j	XM_005602135.2	SYCE1	1210	j	ENSECAT00000013004.1	ENSECAG00000012421.1	859	j	-	-	-	u
TCONS_00000007	XLOC_000001	chr1	+	1457	TCONS_00000012	CUFF.66.1	CUFF.66	2274	j	ECAUB_00000005	SYCE1	1196	j	XM_005602135.2	SYCE1	1210	j	ENSECAT00000013004.1	ENSECAG00000012421.1	859	j	-	-	-	u
TCONS_00000008	XLOC_000001	chr1	+	2259	TCONS_00000012	CUFF.66.1	CUFF.66	2274	j	ECAUB_00000005	SYCE1	1196	j	XM_005602135.2	SYCE1	1210	j	ENSECAT00000013004.1	ENSECAG00000012421.1	859	j	-	-	-	u
TCONS_00000010	XLOC_000001	chr1	+	2096	TCONS_00000012	CUFF.66.1	CUFF.66	2274	j	ECAUB_00000006	SYCE1	1085	=	XM_005602137.2	SYCE1	1099	=	ENSECAT00000013004.1	ENSECAG00000012421.1	859	j	-	-	-	u
TCONS_00000011	XLOC_000001	chr1	+	2306	TCONS_00000012	CUFF.66.1	CUFF.66	2274	j	ECAUB_00000005	SYCE1	1196	j	XM_005602135.2	SYCE1	1210	j	ENSECAT00000013004.1	ENSECAG00000012421.1	859	j	-	-	-	u
TCONS_00000012	XLOC_000001	chr1	+	4644	TCONS_00000012	CUFF.66.1	CUFF.66	2274	j	ECAUB_00000005	SYCE1	1196	j	XM_005602135.2	SYCE1	1210	j	ENSECAT00000013004.1	ENSECAG00000012421.1	859	j	-	-	-	u
TCONS_00000017	XLOC_000001	chr1	+	990	TCONS_00000012	CUFF.66.1	CUFF.66	2274	j	ECAUB_00000005	SYCE1	1196	j	XM_005602135.2	SYCE1	1210	j	ENSECAT00000013004.1	ENSECAG00000012421.1	859	j	-	-	-	u
TCONS_00000018	XLOC_000001	chr1	+	378	TCONS_00000012	CUFF.66.1	CUFF.66	2274	j	ECAUB_00000005	SYCE1	1196	j	XM_005602135.2	SYCE1	1210	j	ENSECAT00000013004.1	ENSECAG00000012421.1	859	j	-	-	-	u
TCONS_00000020	XLOC_000004	chr1	+	2610	TCONS_00000021	CUFF.42.2	CUFF.42	1514	x	ECAUB_00000121	MTG1	2130	o	XR_001378899.1	LOC106782052	1592	=	ENSECAT00000015696.1	ENSECAG00000014887.1	1094	x	-	-	-	u
TCONS_00000021	XLOC_000004	chr1	+	3278	TCONS_00000021	CUFF.42.2	CUFF.42	1514	x	ECAUB_00000121	MTG1	2130	o	XR_001378899.1	LOC106782052	1592	j	ENSECAT00000015696.1	ENSECAG00000014887.1	1094	x	-	-	-	u
TCONS_00000022	XLOC_000004	chr1	+	3213	TCONS_00000021	CUFF.42.2	CUFF.42	1514	x	ECAUB_00000121	MTG1	2130	o	XR_001378899.1	LOC106782052	1592	o	ENSECAT00000015696.1	ENSECAG00000014887.1	1094	x	-	-	-	u
TCONS_00000024	XLOC_000005	chr1	+	1920	TCONS_00000026	CUFF.266.1	CUFF.266	2678	j	ECAUB_00000170	ECHS1	2125	j	XM_001496935.5	ECHS1	1707	j	ENSECAT00000013377.1	ENSECAG00000012703.1	799	j	-	-	-	u
TCONS_00000025	XLOC_000005	chr1	+	2105	TCONS_00000026	CUFF.266.1	CUFF.266	2678	j	ECAUB_00000170	ECHS1	2125	j	XM_001496935.5	ECHS1	1707	j	ENSECAT00000013377.1	ENSECAG00000012703.1	799	j	-	-	-	u
TCONS_00000026	XLOC_000005	chr1	+	2739	TCONS_00000026	CUFF.266.1	CUFF.266	2678	=	ECAUB_00000182	ECHS1	1182	=	XM_001496935.5	ECHS1	1707	=	ENSECAT00000013377.1	ENSECAG00000012703.1	799	=	-	-	-	u
TCONS_00000027	XLOC_000006	chr1	+	9744	TCONS_00000028	CUFF.267.1	CUFF.267	7752	=	ECAUB_00000184	FUOM	704	=	XM_005602529.2	FUOM	765	=	ENSECAT00000018606.1	ENSECAG00000017649.1	318	j	-	-	-	u
TCONS_00000028	XLOC_000006	chr1	+	9826	TCONS_00000028	CUFF.267.2	CUFF.267	7799	j	ECAUB_00000185	FUOM	7587	j	XM_005602529.2	FUOM	765	j	ENSECAT00000018606.1	ENSECAG00000017649.1	318	j	-	-	-	u
TCONS_00000030	XLOC_000006	chr1	+	8680	TCONS_00000028	CUFF.267.2	CUFF.267	7799	j	ECAUB_00000185	FUOM	7587	j	XM_005602529.2	FUOM	765	j	ENSECAT00000018606.1	ENSECAG00000017649.1	318	j	-	-	-	u
TCONS_00000031	XLOC_000006	chr1	+	9652	TCONS_00000028	CUFF.267.2	CUFF.267	7799	j	ECAUB_00000194	FUOM	8066	=	XM_005602529.2	FUOM	765	j	ENSECAT00000018606.1	ENSECAG00000017649.1	318	j	-	-	-	u
TCONS_00000032	XLOC_000006	chr1	+	8472	TCONS_00000028	CUFF.267.2	CUFF.267	7799	j	ECAUB_00000185	FUOM	7587	j	XM_005602529.2	FUOM	765	j	ENSECAT00000018606.1	ENSECAG00000017649.1	318	j	-	-	-	u
TCONS_00000034	XLOC_000006	chr1	+	9268	TCONS_00000028	CUFF.267.2	CUFF.267	7799	j	ECAUB_00000199	FUOM	8436	c	XM_005602529.2	FUOM	765	j	ENSECAT00000018606.1	ENSECAG00000017649.1	318	o	-	-	-	u
TCONS_00000035	XLOC_000007	chr1	+	656	TCONS_00000035	CUFF.64.1	CUFF.64	614	=	ECAUB_00000202	CALY	1139	c	XM_014732974.1	CALY	1072	c	ENSECAT00000018616.1	ENSECAG00000017666.1	363	j	-	-	-	u
TCONS_00000036	XLOC_000007	chr1	+	543	TCONS_00000035	CUFF.64.2	CUFF.64	458	=	ECAUB_00000205	CALY	1101	c	XM_014732974.1	CALY	1072	j	ENSECAT00000018616.1	ENSECAG00000017666.1	363	j	-	-	-	u
TCONS_00000038	XLOC_000009	chr1	+	426	TCONS_00000039	CUFF.65.1	CUFF.65	395	=	ECAUB_00000202	CALY	1139	c	XM_014732974.1	CALY	1072	j	-	-	-	u	-	-	-	u
TCONS_00000039	XLOC_000009	chr1	+	430	TCONS_00000039	CUFF.65.1	CUFF.65	395	j	ECAUB_00000205	CALY	1101	c	XM_014732974.1	CALY	1072	c	-	-	-	u	-	-	-	u
TCONS_00000040	XLOC_000010	chr1	+	2585	TCONS_00000040	-	-	-	u	-	-	-	u	-	-	-	u	-	-	-	u	-	-	-	u
TCONS_00000041	XLOC_000011	chr1	+	1039	TCONS_00000041	-	-	-	u	ECAUB_00000209	LOC100146619	1560	c	XR_001378865.1	LOC100146619	672	=	-	-	-	u	-	-	-	u
TCONS_00000042	XLOC_000012	chr1	+	3789	TCONS_00000043	CUFF.101.1	CUFF.101	2218	j	ECAUB_00000214	TUBGCP2	3758	j	XM_014733360.1	TUBGCP2	2440	j	ENSECAT00000019978.1	ENSECAG00000018844.1	1731	j	-	-	-	u
TCONS_00000043	XLOC_000012	chr1	+	4151	TCONS_00000043	CUFF.101.1	CUFF.101	2218	j	ECAUB_00000214	TUBGCP2	3758	=	XM_014733360.1	TUBGCP2	2440	j	ENSECAT00000019978.1	ENSECAG00000018844.1	1731	j	-	-	-	u
TCONS_00000047	XLOC_000012	chr1	+	3705	TCONS_00000043	CUFF.101.1	CUFF.101	2218	j	ECAUB_00000214	TUBGCP2	3758	j	XM_014733360.1	TUBGCP2	2440	j	ENSECAT00000019978.1	ENSECAG00000018844.1	1731	j	-	-	-	u
TCONS_00000051	XLOC_000016	chr1	+	2039	TCONS_00000058	CUFF.451.1	CUFF.451	3137	j	ECAUB_00000222	TTC40	4152	j	XM_014732978.1	CFAP46	8637	j	ENSECAT00000007217.1	ENSECAG00000006777.1	4152	j	-	-	-	u
TCONS_00000055	XLOC_000016	chr1	+	4231	TCONS_00000058	CUFF.451.1	CUFF.451	3137	j	ECAUB_00000222	TTC40	4152	j	XM_014732978.1	CFAP46	8637	j	ENSECAT00000007217.1	ENSECAG00000006777.1	4152	j	-	-	-	u
TCONS_00000057	XLOC_000016	chr1	+	10619	TCONS_00000058	CUFF.451.1	CUFF.451	3137	j	ECAUB_00000222	TTC40	4152	j	XM_014732978.1	CFAP46	8637	j	ENSECAT00000007217.1	ENSECAG00000006777.1	4152	j	-	-	-	u
TCONS_00000058	XLOC_000016	chr1	+	11335	TCONS_00000058	CUFF.451.1	CUFF.451	3137	j	ECAUB_00000222	TTC40	4152	j	XM_014732978.1	CFAP46	8637	j	ENSECAT00000007217.1	ENSECAG00000006777.1	4152	j	-	-	-	u
TCONS_00000059	XLOC_000016	chr1	+	3351	TCONS_00000058	CUFF.451.1	CUFF.451	3137	j	ECAUB_00000222	TTC40	4152	j	XM_014732978.1	CFAP46	8637	j	ENSECAT00000007217.1	ENSECAG00000006777.1	4152	j	-	-	-	u
TCONS_00000060	XLOC_000016	chr1	+	2624	TCONS_00000058	CUFF.451.1	CUFF.451	3137	j	ECAUB_00000222	TTC40	4152	j	XM_014732978.1	CFAP46	8637	j	ENSECAT00000007217.1	ENSECAG00000006777.1	4152	j	-	-	-	u
TCONS_00000061	XLOC_000016	chr1	+	9605	TCONS_00000058	CUFF.451.1	CUFF.451	3137	j	ECAUB_00000222	TTC40	4152	j	XM_014732978.1	CFAP46	8637	j	ENSECAT00000007217.1	ENSECAG00000006777.1	4152	j	-	-	-	u
TCONS_00000063	XLOC_000016	chr1	+	4726	TCONS_00000058	CUFF.459.1	CUFF.459	1228	j	ECAUB_00000223	ENSECAG00000014205	1277	j	XM_014732978.1	CFAP46	8637	j	ENSECAT00000014844.1	ENSECAG00000014205.1	1277	j	-	-	-	u
TCONS_00000064	XLOC_000016	chr1	+	3252	TCONS_00000058	CUFF.459.1	CUFF.459	1228	j	ECAUB_00000223	ENSECAG00000014205	1277	j	XM_014732978.1	CFAP46	8637	j	ENSECAT00000014844.1	ENSECAG00000014205.1	1277	j	-	-	-	u
TCONS_00000065	XLOC_000017	chr1	+	885	TCONS_00000065	-	-	-	u	ECAUB_00012867	PWWP2B	1311	i	-	-	-	u	-	-	-	u	-	-	-	u
TCONS_00000066	XLOC_000018	chr1	+	509	TCONS_00000066	CUFF.206.1	CUFF.206	2337	i	-	-	-	u	-	-	-	u	-	-	-	u	-	-	-	u
TCONS_00000067	XLOC_000019	chr1	+	553	TCONS_00000067	CUFF.206.1	CUFF.206	2337	i	-	-	-	u	-	-	-	u	-	-	-	u	-	-	-	u
TCONS_00000068	XLOC_000020	chr1	+	2313	TCONS_00000068	CUFF.206.1	CUFF.206	2337	i	-	-	-	u	-	-	-	u	-	-	-	u	-	-	-	u
TCONS_00000069	XLOC_000021	chr1	+	2732	TCONS_00000069	CUFF.227.1	CUFF.227	1831	j	ECAUB_00000238	STK32C	1219	=	XM_014733374.1	STK32C	1810	=	ENSECAT00000009655.1	ENSECAG00000009210.1	1219	=	-	-	-	u
TCONS_00000070	XLOC_000022	chr1	+	1457	TCONS_00000070	-	-	-	u	-	-	-	u	-	-	-	u	-	-	-	u	-	-	-	u
TCONS_00000071	XLOC_000023	chr1	+	8421	TCONS_00000076	CUFF.230.1	CUFF.230	5618	j	ECAUB_00000251	LOC100051673	10410	j	XM_005602149.2	BNIP3	1595	j	ENSECAT00000018629.1	ENSECAG00000017458.1	834	j	-	-	-	u
TCONS_00000072	XLOC_000023	chr1	+	8271	TCONS_00000076	CUFF.230.1	CUFF.230	5618	j	ECAUB_00000251	LOC100051673	10410	j	XM_005602149.2	BNIP3	1595	j	ENSECAT00000018629.1	ENSECAG00000017458.1	834	j	-	-	-	u
TCONS_00000076	XLOC_000023	chr1	+	11235	TCONS_00000076	CUFF.230.1	CUFF.230	5618	j	ECAUB_00000273	LOC100051673	2552	=	XM_005602149.2	BNIP3	1595	=	ENSECAT00000018629.1	ENSECAG00000017458.1	834	j	-	-	-	u
TCONS_00000077	XLOC_000024	chr1	+	1088	TCONS_00000077	-	-	-	u	-	-	-	u	-	-	-	u	-	-	-	u	-	-	-	u
TCONS_00000078	XLOC_000025	chr1	+	470	TCONS_00000078	-	-	-	u	ECAUB_00000279	TCERG1L	1784	c	XM_001915720.3	TCERG1L	2374	c	ENSECAT00000026901.1	ENSECAG00000024936.1	1074	c	-	-	-	u
TCONS_00000079	XLOC_000026	chr1	+	3912	TCONS_00000080	-	-	-	u	-	-	-	u	-	-	-	u	-	-	-	u	-	-	-	u
TCONS_00000080	XLOC_000026	chr1	+	5786	TCONS_00000080	-	-	-	u	-	-	-	u	-	-	-	u	-	-	-	u	-	-	-	u
TCONS_00000082	XLOC_000027	chr1	+	1071	TCONS_00000082	-	-	-	u	-	-	-	u	-	-	-	u	-	-	-	u	-	-	-	u
TCONS_00000083	XLOC_000028	chr1	+	1878	TCONS_00000083	-	-	-	u	-	-	-	u	-	-	-	u	-	-	-	u	-	-	-	u
TCONS_00000084	XLOC_000029	chr1	+	3506	TCONS_00000089	CUFF.159.2	CUFF.159	2734	=	ECAUB_00000290	LOC102149516	3395	=	-	-	-	u	-	-	-	u	-	-	-	u
TCONS_00000085	XLOC_000029	chr1	+	3287	TCONS_00000089	CUFF.159.1	CUFF.159	2547	=	ECAUB_00000289	LOC102149516	3208	=	-	-	-	u	-	-	-	u	-	-	-	u
TCONS_00000086	XLOC_000029	chr1	+	3709	TCONS_00000089	CUFF.159.2	CUFF.159	2734	j	ECAUB_00000294	LOC102149516	3029	=	-	-	-	u	-	-	-	u	-	-	-	u
TCONS_00000087	XLOC_000029	chr1	+	3587	TCONS_00000089	CUFF.159.2	CUFF.159	2734	j	ECAUB_00000295	LOC102149516	4754	j	-	-	-	u	-	-	-	u	-	-	-	u
TCONS_00000089	XLOC_000029	chr1	+	4788	TCONS_00000089	CUFF.159.2	CUFF.159	2734	j	ECAUB_00000295	LOC102149516	4754	j	-	-	-	u	-	-	-	u	-	-	-	u
TCONS_00000090	XLOC_000031	chr1	+	3997	TCONS_00000093	CUFF.165.1.CUFF.166.2	CUFF.165.CUFF.166	4109	j	ECAUB_00000297	EBF3	1822	=	XM_014732981.1	EBF3	1888	j	-	-	-	u	-	-	-	u
TCONS_00000091	XLOC_000031	chr1	+	3941	TCONS_00000093	CUFF.165.1.CUFF.166.1	CUFF.165.CUFF.166	4104	c	ECAUB_00000297	EBF3	1822	j	XM_014732981.1	EBF3	1888	j	-	-	-	u	-	-	-	u
TCONS_00000092	XLOC_000031	chr1	+	3833	TCONS_00000093	CUFF.165.1.CUFF.166.2	CUFF.165.CUFF.166	4109	j	ECAUB_00000297	EBF3	1822	j	XM_014732981.1	EBF3	1888	j	-	-	-	u	-	-	-	u
TCONS_00000093	XLOC_000031	chr1	+	4444	TCONS_00000093	CUFF.165.1.CUFF.166.2	CUFF.165.CUFF.166	4109	j	ECAUB_00000297	EBF3	1822	j	XM_014732981.1	EBF3	1888	j	-	-	-	u	-	-	-	u
TCONS_00000095	XLOC_000031	chr1	+	3784	TCONS_00000093	CUFF.165.1.CUFF.166.2	CUFF.165.CUFF.166	4109	j	ECAUB_00000297	EBF3	1822	j	XM_014732981.1	EBF3	1888	j	-	-	-	u	-	-	-	u
TCONS_00000096	XLOC_000031	chr1	+	3968	TCONS_00000093	CUFF.165.1.CUFF.166.2	CUFF.165.CUFF.166	4109	j	ECAUB_00000297	EBF3	1822	j	XM_014732981.1	EBF3	1888	j	-	-	-	u	-	-	-	u
TCONS_00000097	XLOC_000031	chr1	+	3643	TCONS_00000093	CUFF.165.1.CUFF.166.2	CUFF.165.CUFF.166	4109	j	ECAUB_00000297	EBF3	1822	j	XM_014732981.1	EBF3	1888	j	-	-	-	u	-	-	-	u
TCONS_00000100	XLOC_000031	chr1	+	3947	TCONS_00000093	CUFF.165.1.CUFF.166.2	CUFF.165.CUFF.166	4109	j	ECAUB_00000297	EBF3	1822	j	XM_014732981.1	EBF3	1888	j	-	-	-	u	-	-	-	u
TCONS_00000101	XLOC_000032	chr1	+	846	TCONS_00000103	-	-	-	u	-	-	-	u	-	-	-	u	-	-	-	u	-	-	-	u
TCONS_00000102	XLOC_000032	chr1	+	653	TCONS_00000103	-	-	-	u	-	-	-	u	-	-	-	u	-	-	-	u	-	-	-	u
TCONS_00000103	XLOC_000032	chr1	+	2378	TCONS_00000103	-	-	-	u	-	-	-	u	-	-	-	u	-	-	-	u	-	-	-	u
TCONS_00000104	XLOC_000032	chr1	+	1929	TCONS_00000103	-	-	-	u	-	-	-	u	-	-	-	u	-	-	-	u	-	-	-	u
TCONS_00000105	XLOC_000032	chr1	+	2154	TCONS_00000103	-	-	-	u	-	-	-	u	-	-	-	u	-	-	-	u	-	-	-	u
TCONS_00000107	XLOC_000033	chr1	+	3040	TCONS_00000107	-	-	-	u	-	-	-	u	-	-	-	u	-	-	-	u	-	-	-	u
TCONS_00000108	XLOC_000033	chr1	+	1657	TCONS_00000107	-	-	-	u	-	-	-	u	-	-	-	u	-	-	-	u	-	-	-	u
TCONS_00000110	XLOC_000032	chr1	+	2215	TCONS_00000103	-	-	-	u	-	-	-	u	-	-	-	u	-	-	-	u	-	-	-	u
TCONS_00000111	XLOC_000034	chr1	+	9835	TCONS_00000111	CUFF.195.1	CUFF.195	9361	=	ECAUB_00000318	MKI67	9207	=	XM_014733330.1	MKI67	8932	=	ENSECAT00000008486.1	ENSECAG00000008385.1	1858	j	-	-	-	u
TCONS_00000112	XLOC_000034	chr1	+	9728	TCONS_00000111	CUFF.195.1	CUFF.195	9361	j	ECAUB_00000317	MKI67	9123	=	XM_005602153.2	MKI67	8848	=	ENSECAT00000008486.1	ENSECAG00000008385.1	1858	j	-	-	-	u
TCONS_00000113	XLOC_000034	chr1	+	8914	TCONS_00000111	CUFF.195.1	CUFF.195	9361	j	ECAUB_00000318	MKI67	9207	j	XM_014733331.1	MKI67	7851	j	ENSECAT00000008486.1	ENSECAG00000008385.1	1858	j	-	-	-	u
TCONS_00000115	XLOC_000035	chr1	+	19889	TCONS_00000115	CUFF.290.1	CUFF.290	6637	i	ECAUB_00000348	FAM196A	1468	=	XM_001488676.3	FAM196A	3848	=	ENSECAT00000005010.1	ENSECAG00000005053.1	2972	j	-	-	-	u
TCONS_00000116	XLOC_000035	chr1	+	11420	TCONS_00000115	CUFF.290.1	CUFF.290	6637	i	ECAUB_00000347	FAM196A	2972	j	XM_001488676.3	FAM196A	3848	j	ENSECAT00000005010.1	ENSECAG00000005053.1	2972	j	-	-	-	u
TCONS_00000118	XLOC_000036	chr1	+	19709	TCONS_00000118	CUFF.281.1	CUFF.281	3282	j	ECAUB_00000350	C1H10orf90	2581	j	XM_001488777.4	C1H10orf90	3254	j	ENSECAT00000010343.1	ENSECAG00000010056.1	2080	j	-	-	-	u
TCONS_00000120	XLOC_000036	chr1	+	10046	TCONS_00000118	CUFF.281.1	CUFF.281	3282	j	ECAUB_00000350	C1H10orf90	2581	j	XM_001488777.4	C1H10orf90	3254	j	ENSECAT00000010343.1	ENSECAG00000010056.1	2080	j	-	-	-	u
TCONS_00000121	XLOC_000036	chr1	+	5401	TCONS_00000118	CUFF.281.1	CUFF.281	3282	j	ECAUB_00000350	C1H10orf90	2581	j	XM_001488777.4	C1H10orf90	3254	j	ENSECAT00000010343.1	ENSECAG00000010056.1	2080	j	-	-	-	u
TCONS_00000126	XLOC_000036	chr1	+	3219	TCONS_00000118	CUFF.281.1	CUFF.281	3282	j	ECAUB_00000350	C1H10orf90	2581	j	XM_001488777.4	C1H10orf90	3254	j	ENSECAT00000010343.1	ENSECAG00000010056.1	2080	j	-	-	-	u
TCONS_00000148	XLOC_000058	chr1	+	2060	TCONS_00000150	CUFF.311.1	CUFF.311	6737	j	ECAUB_00000353	ADAM12	8965	j	XM_005602159.2	ADAM12	7932	j	ENSECAT00000013558.1	ENSECAG00000012744.1	2540	j	-	-	-	u
TCONS_00000150	XLOC_000058	chr1	+	3228	TCONS_00000150	CUFF.311.1	CUFF.311	6737	j	ECAUB_00000353	ADAM12	8965	j	XM_005602159.2	ADAM12	7932	j	ENSECAT00000013558.1	ENSECAG00000012744.1	2540	j	-	-	-	u
TCONS_00000153	XLOC_000061	chr1	+	4255	TCONS_00000158	CUFF.317.1.CUFF.322.1	CUFF.317.CUFF.322	6311	=	ECAUB_00000363	DHX32	14117	j	XM_014733149.1	DHX32	2808	=	ENSECAT00000015297.1	ENSECAG00000014298.1	2422	j	-	-	-	u
TCONS_00000155	XLOC_000061	chr1	+	4713	TCONS_00000158	CUFF.317.2.CUFF.322.1	CUFF.317.CUFF.322	6006	=	ECAUB_00000363	DHX32	14117	j	XM_001490093.4	DHX32	2929	=	ENSECAT00000015297.1	ENSECAG00000014298.1	2422	j	-	-	-	u
TCONS_00000156	XLOC_000061	chr1	+	4241	TCONS_00000158	CUFF.317.1.CUFF.322.1	CUFF.317.CUFF.322	6311	j	ECAUB_00000363	DHX32	14117	j	XM_001490093.4	DHX32	2929	j	ENSECAT00000015297.1	ENSECAG00000014298.1	2422	j	-	-	-	u
TCONS_00000158	XLOC_000061	chr1	+	11894	TCONS_00000158	CUFF.317.3.CUFF.322.1	CUFF.317.CUFF.322	6026	=	ECAUB_00000363	DHX32	14117	j	XM_014733150.1	DHX32	2842	=	ENSECAT00000015297.1	ENSECAG00000014298.1	2422	j	-	-	-	u
TCONS_00000159	XLOC_000061	chr1	+	4186	TCONS_00000158	CUFF.317.1.CUFF.322.1	CUFF.317.CUFF.322	6311	j	ECAUB_00000363	DHX32	14117	j	XM_001490093.4	DHX32	2929	j	ENSECAT00000015297.1	ENSECAG00000014298.1	2422	j	-	-	-	u
TCONS_00000160	XLOC_000061	chr1	+	5805	TCONS_00000158	CUFF.317.1.CUFF.322.1	CUFF.317.CUFF.322	6311	j	ECAUB_00000363	DHX32	14117	j	XM_001490093.4	DHX32	2929	j	ENSECAT00000015297.1	ENSECAG00000014298.1	2422	=	-	-	-	u
TCONS_00000161	XLOC_000062	chr1	+	4711	TCONS_00000161	CUFF.260.1	CUFF.260	4206	j	ECAUB_00000374	UROS	4356	=	XM_005602161.2	UROS	1404	=	ENSECAT00000018506.1	ENSECAG00000017285.1	914	j	NR_128060	MIR9043	121	o
TCONS_00000162	XLOC_000062	chr1	+	1084	TCONS_00000161	CUFF.260.1	CUFF.260	4206	j	ECAUB_00000363	DHX32	14117	j	XM_014733151.1	UROS	2069	j	ENSECAT00000018506.1	ENSECAG00000017285.1	914	j	-	-	-	u
TCONS_00000163	XLOC_000062	chr1	+	4596	TCONS_00000161	CUFF.260.1	CUFF.260	4206	j	ECAUB_00000373	UROS	4441	=	XM_001490158.5	UROS	1488	=	ENSECAT00000018506.1	ENSECAG00000017285.1	914	j	NR_128060	MIR9043	121	o
TCONS_00000164	XLOC_000062	chr1	+	894	TCONS_00000161	CUFF.260.1	CUFF.260	4206	j	ECAUB_00000363	DHX32	14117	j	XM_014733151.1	UROS	2069	j	ENSECAT00000018506.1	ENSECAG00000017285.1	914	j	-	-	-	u
TCONS_00000165	XLOC_000062	chr1	+	4561	TCONS_00000161	CUFF.260.1	CUFF.260	4206	j	ECAUB_00000363	DHX32	14117	j	XM_014733153.1	UROS	1775	c	ENSECAT00000018506.1	ENSECAG00000017285.1	914	j	NR_128060	MIR9043	121	o
TCONS_00000166	XLOC_000062	chr1	+	4458	TCONS_00000161	CUFF.260.1	CUFF.260	4206	=	ECAUB_00000363	DHX32	14117	j	XM_014733151.1	UROS	2069	j	ENSECAT00000018506.1	ENSECAG00000017285.1	914	j	NR_128060	MIR9043	121	o
TCONS_00000169	XLOC_000065	chr1	+	534	TCONS_00000169	-	-	-	u	ECAUB_00000389	MMP21	8823	j	XM_005602163.2	MMP21	1823	j	ENSECAT00000000127.1	ENSECAG00000000156.1	1394	j	-	-	-	u
TCONS_00000172	XLOC_000066	chr1	+	7605	TCONS_00000176	CUFF.303.1	CUFF.303	1043	j	ECAUB_00000397	LOC102150560	2306	=	XR_001378893.1	LOC102150560	5453	j	-	-	-	u	-	-	-	u
TCONS_00000173	XLOC_000066	chr1	+	992	TCONS_00000176	CUFF.303.1	CUFF.303	1043	=	ECAUB_00000397	LOC102150560	2306	j	XR_001378893.1	LOC102150560	5453	j	-	-	-	u	-	-	-	u
TCONS_00000174	XLOC_000066	chr1	+	2660	TCONS_00000176	CUFF.303.1	CUFF.303	1043	j	ECAUB_00000397	LOC102150560	2306	j	XR_001378893.1	LOC102150560	5453	j	-	-	-	u	-	-	-	u
TCONS_00000176	XLOC_000066	chr1	+	10864	TCONS_00000176	CUFF.303.1	CUFF.303	1043	o	ECAUB_00000397	LOC102150560	2306	j	XR_001378893.1	LOC102150560	5453	j	-	-	-	u	-	-	-	u
TCONS_00000178	XLOC_000067	chr1	+	20335	TCONS_00000194	CUFF.513.1	CUFF.513	8892	j	ECAUB_00000410	CTBP2	8669	j	XM_003363400.3	CTBP2	2837	j	ENSECAT00000024259.1	ENSECAG00000022504.1	2865	j	-	-	-	u
TCONS_00000179	XLOC_000067	chr1	+	27796	TCONS_00000194	CUFF.513.1	CUFF.513	8892	j	ECAUB_00000410	CTBP2	8669	j	XM_003363400.3	CTBP2	2837	j	ENSECAT00000024259.1	ENSECAG00000022504.1	2865	j	-	-	-	u
TCONS_00000181	XLOC_000067	chr1	+	24889	TCONS_00000194	CUFF.513.1	CUFF.513	8892	j	ECAUB_00000410	CTBP2	8669	j	XM_003363400.3	CTBP2	2837	j	ENSECAT00000024259.1	ENSECAG00000022504.1	2865	j	-	-	-	u
TCONS_00000184	XLOC_000067	chr1	+	27212	TCONS_00000194	CUFF.513.1	CUFF.513	8892	j	ECAUB_00000410	CTBP2	8669	j	XM_003363400.3	CTBP2	2837	j	ENSECAT00000024259.1	ENSECAG00000022504.1	2865	j	-	-	-	u
TCONS_00000189	XLOC_000067	chr1	+	27925	TCONS_00000194	CUFF.513.1	CUFF.513	8892	o	ECAUB_00000410	CTBP2	8669	j	XM_003363400.3	CTBP2	2837	j	ENSECAT00000024259.1	ENSECAG00000022504.1	2865	o	-	-	-	u
TCONS_00000194	XLOC_000067	chr1	+	42330	TCONS_00000194	CUFF.513.1	CUFF.513	8892	=	ECAUB_00000410	CTBP2	8669	j	XM_003363400.3	CTBP2	2837	j	ENSECAT00000024259.1	ENSECAG00000022504.1	2865	=	-	-	-	u
TCONS_00000213	XLOC_000081	chr1	+	15685	TCONS_00000216	-	-	-	u	-	-	-	u	-	-	-	u	-	-	-	u	-	-	-	u
TCONS_00000216	XLOC_000081	chr1	+	19454	TCONS_00000216	-	-	-	u	-	-	-	u	-	-	-	u	-	-	-	u	-	-	-	u
TCONS_00000217	XLOC_000081	chr1	+	17260	TCONS_00000216	-	-	-	u	-	-	-	u	-	-	-	u	-	-	-	u	-	-	-	u
TCONS_00000218	XLOC_000081	chr1	+	5487	TCONS_00000216	-	-	-	u	-	-	-	u	-	-	-	u	-	-	-	u	-	-	-	u
TCONS_00000219	XLOC_000081	chr1	+	8519	TCONS_00000216	-	-	-	u	-	-	-	u	-	-	-	u	-	-	-	u	-	-	-	u
TCONS_00000223	XLOC_000083	chr1	+	1174	TCONS_00000223	-	-	-	u	-	-	-	u	-	-	-	u	-	-	-	u	-	-	-	u
TCONS_00000224	XLOC_000084	chr1	+	11147	TCONS_00000233	CUFF.751.1	CUFF.751	11208	j	ECAUB_00000442	FAM53B	11871	c	XM_005602165.2	FAM53B	5578	j	ENSECAT00000007915.1	ENSECAG00000007838.1	2089	j	-	-	-	u
TCONS_00000226	XLOC_000084	chr1	+	11194	TCONS_00000233	CUFF.751.1	CUFF.751	11208	j	ECAUB_00000443	FAM53B	11935	c	XM_005602165.2	FAM53B	5578	j	ENSECAT00000007915.1	ENSECAG00000007838.1	2089	j	-	-	-	u
TCONS_00000227	XLOC_000084	chr1	+	1129	TCONS_00000233	CUFF.751.1	CUFF.751	11208	j	ECAUB_00000419	FAM53B	1110	=	XM_014733031.1	METTL10	1045	o	ENSECAT00000007915.1	ENSECAG00000007838.1	2089	j	-	-	-	u
TCONS_00000228	XLOC_000084	chr1	+	9321	TCONS_00000233	CUFF.751.1	CUFF.751	11208	j	ECAUB_00000423	FAM53B	10493	=	XM_014733032.1	METTL10	1878	j	ENSECAT00000007915.1	ENSECAG00000007838.1	2089	j	-	-	-	u
TCONS_00000233	XLOC_000084	chr1	+	16899	TCONS_00000233	CUFF.751.1	CUFF.751	11208	j	ECAUB_00000426	FAM53B	11831	j	XM_014733032.1	METTL10	1878	j	ENSECAT00000007915.1	ENSECAG00000007838.1	2089	j	-	-	-	u
TCONS_00000234	XLOC_000084	chr1	+	15853	TCONS_00000233	CUFF.751.1	CUFF.751	11208	j	ECAUB_00000426	FAM53B	11831	j	XM_014733032.1	METTL10	1878	j	ENSECAT00000007915.1	ENSECAG00000007838.1	2089	j	-	-	-	u
TCONS_00000248	XLOC_000093	chr1	+	2509	TCONS_00000250	CUFF.570.1	CUFF.570	7153	j	ECAUB_00000467	OAT	7277	j	XM_005602169.2	OAT	2369	j	ENSECAT00000015791.1	ENSECAG00000014873.1	1832	j	-	-	-	u
TCONS_00000250	XLOC_000093	chr1	+	3109	TCONS_00000250	CUFF.570.1	CUFF.570	7153	j	ECAUB_00000467	OAT	7277	j	XM_005602169.2	OAT	2369	j	ENSECAT00000015791.1	ENSECAG00000014873.1	1832	j	-	-	-	u
TCONS_00000254	XLOC_000093	chr1	+	2631	TCONS_00000250	CUFF.570.1	CUFF.570	7153	j	ECAUB_00000470	OAT	2851	=	XM_005602170.2	OAT	2353	=	ENSECAT00000015791.1	ENSECAG00000014873.1	1832	j	-	-	-	u
TCONS_00000256	XLOC_000094	chr1	+	4421	TCONS_00000256	-	-	-	u	-	-	-	u	XR_001378869.1	LOC106782035	1375	j	-	-	-	u	-	-	-	u
TCONS_00000257	XLOC_000094	chr1	+	939	TCONS_00000256	-	-	-	u	-	-	-	u	XR_001378869.1	LOC106782035	1375	j	-	-	-	u	-	-	-	u
TCONS_00000258	XLOC_000094	chr1	+	1792	TCONS_00000256	-	-	-	u	-	-	-	u	XR_001378869.1	LOC106782035	1375	j	-	-	-	u	-	-	-	u
TCONS_00000261	XLOC_000094	chr1	+	2268	TCONS_00000256	-	-	-	u	-	-	-	u	-	-	-	u	-	-	-	u	-	-	-	u
TCONS_00000264	XLOC_000097	chr1	+	4349	TCONS_00000278	CUFF.351.1	CUFF.351	8383	j	ECAUB_00000483	CHST15	12270	j	XM_001916018.4	CHST15	4581	j	ENSECAT00000023532.1	ENSECAG00000022078.1	1709	j	-	-	-	u
TCONS_00000267	XLOC_000097	chr1	+	4305	TCONS_00000278	CUFF.351.1	CUFF.351	8383	=	ECAUB_00000483	CHST15	12270	j	XM_001916018.4	CHST15	4581	j	ENSECAT00000023532.1	ENSECAG00000022078.1	1709	j	-	-	-	u
TCONS_00000269	XLOC_000097	chr1	+	6264	TCONS_00000278	CUFF.351.1	CUFF.351	8383	j	ECAUB_00000483	CHST15	12270	j	XM_001916018.4	CHST15	4581	j	ENSECAT00000023532.1	ENSECAG00000022078.1	1709	j	-	-	-	u
TCONS_00000278	XLOC_000097	chr1	+	6380	TCONS_00000278	CUFF.351.1	CUFF.351	8383	j	ECAUB_00000483	CHST15	12270	j	XM_001916018.4	CHST15	4581	j	ENSECAT00000023532.1	ENSECAG00000022078.1	1709	j	-	-	-	u
TCONS_00000286	XLOC_000114	chr1	+	5150	TCONS_00000287	CUFF.385.1	CUFF.385	5355	j	ECAUB_00000493	CPXM2	3203	j	XM_014733353.1	CPXM2	3104	j	ENSECAT00000026609.1	ENSECAG00000024631.1	2210	j	-	-	-	u
TCONS_00000287	XLOC_000114	chr1	+	5309	TCONS_00000287	CUFF.385.1	CUFF.385	5355	j	ECAUB_00000493	CPXM2	3203	j	XM_014733353.1	CPXM2	3104	j	ENSECAT00000026609.1	ENSECAG00000024631.1	2210	j	-	-	-	u
TCONS_00000289	XLOC_000115	chr1	+	4966	TCONS_00000290	CUFF.585.1	CUFF.585	5495	j	ECAUB_00000519	IKZF5	4582	=	XM_005602177.2	IKZF5	4630	=	ENSECAT00000007095.1	ENSECAG00000006987.1	1521	j	-	-	-	u
TCONS_00000290	XLOC_000115	chr1	+	5115	TCONS_00000290	CUFF.585.1	CUFF.585	5495	=	ECAUB_00000518	IKZF5	4731	=	XM_005602176.2	IKZF5	4794	=	ENSECAT00000007095.1	ENSECAG00000006987.1	1521	j	-	-	-	u
TCONS_00000297	XLOC_000117	chr1	+	9903	TCONS_00000297	CUFF.370.2	CUFF.370	5065	j	ECAUB_00000558	ENSECAG00000012505	8897	j	XM_005615135.2	C1H10orf88	2534	j	ENSECAT00000012996.1	ENSECAG00000012505.1	1161	j	-	-	-	u
TCONS_00000298	XLOC_000117	chr1	+	2185	TCONS_00000297	CUFF.370.2	CUFF.370	5065	j	ECAUB_00000558	ENSECAG00000012505	8897	j	XM_005615135.2	C1H10orf88	2534	j	ENSECAT00000012996.1	ENSECAG00000012505.1	1161	j	-	-	-	u
TCONS_00000302	XLOC_000117	chr1	+	5496	TCONS_00000297	CUFF.370.2	CUFF.370	5065	j	ECAUB_00000558	ENSECAG00000012505	8897	j	XM_005615135.2	C1H10orf88	2534	j	ENSECAT00000012996.1	ENSECAG00000012505.1	1161	j	-	-	-	u
TCONS_00000304	XLOC_000117	chr1	+	2193	TCONS_00000297	CUFF.370.2	CUFF.370	5065	j	ECAUB_00000558	ENSECAG00000012505	8897	j	XM_005615135.2	C1H10orf88	2534	j	ENSECAT00000012996.1	ENSECAG00000012505.1	1161	j	-	-	-	u
TCONS_00000308	XLOC_000117	chr1	+	4948	TCONS_00000297	CUFF.370.2	CUFF.370	5065	j	ECAUB_00000558	ENSECAG00000012505	8897	j	XM_005615135.2	C1H10orf88	2534	j	ENSECAT00000012996.1	ENSECAG00000012505.1	1161	j	-	-	-	u
TCONS_00000309	XLOC_000117	chr1	+	5761	TCONS_00000297	CUFF.370.2	CUFF.370	5065	j	ECAUB_00000558	ENSECAG00000012505	8897	j	XM_005615135.2	C1H10orf88	2534	j	ENSECAT00000012996.1	ENSECAG00000012505.1	1161	j	-	-	-	u
TCONS_00000310	XLOC_000117	chr1	+	2227	TCONS_00000297	CUFF.370.2	CUFF.370	5065	j	ECAUB_00000558	ENSECAG00000012505	8897	j	XM_005615135.2	C1H10orf88	2534	j	ENSECAT00000012996.1	ENSECAG00000012505.1	1161	j	-	-	-	u
TCONS_00000312	XLOC_000118	chr1	+	1797	TCONS_00000312	CUFF.369.1	CUFF.369	2542	c	ECAUB_00000569	CUZD1	1824	c	XM_001491268.2	CUZD1	2509	c	ENSECAT00000015678.1	ENSECAG00000014944.1	1806	c	-	-	-	u
TCONS_00000313	XLOC_000119	chr1	+	476	TCONS_00000313	CUFF.399.2	CUFF.399	2340	i	ECAUB_00000576	LOC100630266	921	j	XM_014732986.1	LOC100064515	3077	i	ENSECAT00000009787.1	ENSECAG00000009596.1	324	o	-	-	-	u
TCONS_00000314	XLOC_000120	chr1	+	2165	TCONS_00000314	CUFF.423.1	CUFF.423	1518	j	ECAUB_00000593	NSMCE4A	2067	=	XM_005602195.2	NSMCE4A	1335	j	ENSECAT00000017711.1	ENSECAG00000016651.1	880	j	-	-	-	u
TCONS_00000315	XLOC_000120	chr1	+	1810	TCONS_00000314	CUFF.423.1	CUFF.423	1518	=	ECAUB_00000599	NSMCE4A	1618	=	XM_005602195.2	NSMCE4A	1335	j	ENSECAT00000017711.1	ENSECAG00000016651.1	880	j	-	-	-	u
TCONS_00000316	XLOC_000121	chr1	+	9429	TCONS_00000318	CUFF.487.2	CUFF.487	5798	=	ECAUB_00000607	ATE1	6024	=	XM_001915238.3	ATE1	5741	=	ENSECAT00000012836.1	ENSECAG00000012383.1	1563	j	-	-	-	u
TCONS_00000317	XLOC_000121	chr1	+	9428	TCONS_00000318	CUFF.487.1	CUFF.487	5797	=	ECAUB_00000609	ATE1	6023	=	XM_001915238.3	ATE1	5741	j	ENSECAT00000012836.1	ENSECAG00000012383.1	1563	=	-	-	-	u
TCONS_00000318	XLOC_000121	chr1	+	9529	TCONS_00000318	CUFF.487.2	CUFF.487	5798	j	ECAUB_00000603	ATE1	6153	=	XM_001915238.3	ATE1	5741	j	ENSECAT00000012836.1	ENSECAG00000012383.1	1563	j	-	-	-	u
TCONS_00000326	XLOC_000129	chr1	+	1322	TCONS_00000326	-	-	-	u	-	-	-	u	-	-	-	u	-	-	-	u	-	-	-	u
TCONS_00000328	XLOC_000130	chr1	+	6634	TCONS_00000336	CUFF.467.3	CUFF.467	4729	j	ECAUB_00000612	FGFR2	4153	j	NM_001163863.1	FGFR2	4153	j	ENSECAT00000015845.1	ENSECAG00000013960.1	2791	j	NM_001163863	FGFR2	4153	j
TCONS_00000336	XLOC_000130	chr1	+	6670	TCONS_00000336	CUFF.467.3	CUFF.467	4729	j	ECAUB_00000612	FGFR2	4153	j	NM_001163863.1	FGFR2	4153	j	ENSECAT00000015845.1	ENSECAG00000013960.1	2791	j	NM_001163863	FGFR2	4153	j
TCONS_00000340	XLOC_000130	chr1	+	2802	TCONS_00000336	CUFF.467.3	CUFF.467	4729	j	ECAUB_00000612	FGFR2	4153	j	NM_001163863.1	FGFR2	4153	j	ENSECAT00000015845.1	ENSECAG00000013960.1	2791	j	NM_001163863	FGFR2	4153	j
TCONS_00000344	XLOC_000130	chr1	+	6264	TCONS_00000336	CUFF.467.3	CUFF.467	4729	j	ECAUB_00000612	FGFR2	4153	j	NM_001163863.1	FGFR2	4153	j	ENSECAT00000015845.1	ENSECAG00000013960.1	2791	j	NM_001163863	FGFR2	4153	j
TCONS_00000347	XLOC_000130	chr1	+	6354	TCONS_00000336	CUFF.467.3	CUFF.467	4729	j	ECAUB_00000612	FGFR2	4153	j	XM_014732946.1	FGFR2	4198	=	ENSECAT00000015845.1	ENSECAG00000013960.1	2791	j	NM_001163863	FGFR2	4153	j
TCONS_00000348	XLOC_000130	chr1	+	6354	TCONS_00000336	CUFF.467.3	CUFF.467	4729	j	ECAUB_00000612	FGFR2	4153	j	XM_014732944.1	FGFR2	4204	=	ENSECAT00000015845.1	ENSECAG00000013960.1	2791	j	NM_001163863	FGFR2	4153	j
TCONS_00000356	XLOC_000133	chr1	+	3304	TCONS_00000356	-	-	-	u	-	-	-	u	-	-	-	u	-	-	-	u	-	-	-	u
TCONS_00000357	XLOC_000134	chr1	+	1009	TCONS_00000357	-	-	-	u	-	-	-	u	-	-	-	u	-	-	-	u	-	-	-	u
TCONS_00000358	XLOC_000135	chr1	+	1753	TCONS_00000358	-	-	-	u	-	-	-	u	-	-	-	u	-	-	-	u	-	-	-	u
TCONS_00000359	XLOC_000136	chr1	+	7431	TCONS_00000360	CUFF.542.1	CUFF.542	4200	j	ECAUB_00000659	MCMBP	9076	j	XM_005602545.2	MCMBP	3633	j	ENSECAT00000016034.1	ENSECAG00000015061.1	2169	j	-	-	-	u
TCONS_00000360	XLOC_000136	chr1	+	17019	TCONS_00000360	CUFF.542.1	CUFF.542	4200	j	ECAUB_00000659	MCMBP	9076	j	XM_005602545.2	MCMBP	3633	j	ENSECAT00000016034.1	ENSECAG00000015061.1	2169	j	-	-	-	u
TCONS_00000363	XLOC_000137	chr1	+	1093	TCONS_00000363	CUFF.537.1	CUFF.537	591	x	-	-	-	u	XR_001378861.1	LOC106782030	744	x	-	-	-	u	-	-	-	u
TCONS_00000365	XLOC_000138	chr1	+	2407	TCONS_00000376	CUFF.608.2	CUFF.608	5061	j	ECAUB_00000738	TIAL1	1573	j	XM_014733261.1	TIAL1	1628	j	ENSECAT00000010811.1	ENSECAG00000009970.1	1379	j	-	-	-	u
TCONS_00000366	XLOC_000138	chr1	+	4239	TCONS_00000376	CUFF.608.2	CUFF.608	5061	j	ECAUB_00000738	TIAL1	1573	j	XM_014733261.1	TIAL1	1628	j	ENSECAT00000010811.1	ENSECAG00000009970.1	1379	j	-	-	-	u
TCONS_00000368	XLOC_000138	chr1	+	17301	TCONS_00000376	CUFF.608.2	CUFF.608	5061	j	ECAUB_00000737	TIAL1	1411	=	XM_001492882.4	TIAL1	1530	=	ENSECAT00000010811.1	ENSECAG00000009970.1	1379	=	-	-	-	u
TCONS_00000376	XLOC_000138	chr1	+	20991	TCONS_00000376	CUFF.608.2	CUFF.608	5061	j	ECAUB_00000738	TIAL1	1573	j	XM_014733261.1	TIAL1	1628	j	ENSECAT00000010811.1	ENSECAG00000009970.1	1379	j	-	-	-	u
TCONS_00000389	XLOC_000138	chr1	+	4925	TCONS_00000376	CUFF.608.2	CUFF.608	5061	j	ECAUB_00000738	TIAL1	1573	j	XM_014733261.1	TIAL1	1628	j	ENSECAT00000010811.1	ENSECAG00000009970.1	1379	j	-	-	-	u
TCONS_00000395	XLOC_000138	chr1	+	20206	TCONS_00000376	CUFF.608.2	CUFF.608	5061	j	ECAUB_00000738	TIAL1	1573	j	XM_014733261.1	TIAL1	1628	j	ENSECAT00000010811.1	ENSECAG00000009970.1	1379	j	-	-	-	u
TCONS_00000397	XLOC_000140	chr1	+	2188	TCONS_00000397	CUFF.566.1	CUFF.566	4615	i	-	-	-	u	-	-	-	u	-	-	-	u	-	-	-	u
TCONS_00000398	XLOC_000141	chr1	+	8550	TCONS_00000398	CUFF.566.2	CUFF.566	4814	=	ECAUB_00000741	RGS10	10206	=	XM_003363412.3	RGS10	2618	=	ENSECAT00000025288.1	ENSECAG00000023632.1	808	j	-	-	-	u
TCONS_00000399	XLOC_000141	chr1	+	7836	TCONS_00000398	CUFF.566.2	CUFF.566	4814	j	ECAUB_00000741	RGS10	10206	j	XM_005602199.2	RGS10	2738	j	ENSECAT00000025288.1	ENSECAG00000023632.1	808	j	-	-	-	u
TCONS_00000400	XLOC_000141	chr1	+	8505	TCONS_00000398	CUFF.566.2	CUFF.566	4814	j	ECAUB_00000741	RGS10	10206	j	XM_005602199.2	RGS10	2738	j	ENSECAT00000025288.1	ENSECAG00000023632.1	808	j	-	-	-	u
TCONS_00000401	XLOC_000141	chr1	+	7226	TCONS_00000398	CUFF.566.3	CUFF.566	4730	=	ECAUB_00000744	RGS10	1100	=	XM_005602199.2	RGS10	2738	=	ENSECAT00000025288.1	ENSECAG00000023632.1	808	j	-	-	-	u
TCONS_00000403	XLOC_000141	chr1	+	6700	TCONS_00000398	CUFF.566.2	CUFF.566	4814	j	ECAUB_00000749	RGS10	808	=	XM_005602199.2	RGS10	2738	j	ENSECAT00000025288.1	ENSECAG00000023632.1	808	=	-	-	-	u
TCONS_00000405	XLOC_000144	chr1	+	1620	TCONS_00000405	CUFF.1116.2	CUFF.1116	1588	=	ECAUB_00000756	PRDX3	1555	=	XM_001493616.4	PRDX3	1364	=	ENSECAT00000018231.1	ENSECAG00000017026.1	784	=	-	-	-	u
TCONS_00000407	XLOC_000145	chr1	+	4000	TCONS_00000410	CUFF.1120.1	CUFF.1120	1282	j	ECAUB_00000783	SFXN4	6291	j	XM_014733285.1	SFXN4	1430	j	ENSECAT00000012720.1	ENSECAG00000012309.1	925	j	-	-	-	u
TCONS_00000408	XLOC_000145	chr1	+	3869	TCONS_00000410	CUFF.1120.1	CUFF.1120	1282	j	ECAUB_00000783	SFXN4	6291	j	XM_014733285.1	SFXN4	1430	j	ENSECAT00000012720.1	ENSECAG00000012309.1	925	j	-	-	-	u
TCONS_00000410	XLOC_000145	chr1	+	4599	TCONS_00000410	CUFF.1120.1	CUFF.1120	1282	j	ECAUB_00000783	SFXN4	6291	j	XM_014733285.1	SFXN4	1430	j	ENSECAT00000012720.1	ENSECAG00000012309.1	925	j	-	-	-	u
TCONS_00000411	XLOC_000145	chr1	+	4183	TCONS_00000410	CUFF.1120.1	CUFF.1120	1282	j	ECAUB_00000783	SFXN4	6291	j	XM_014733285.1	SFXN4	1430	j	ENSECAT00000012720.1	ENSECAG00000012309.1	925	j	-	-	-	u
TCONS_00000416	XLOC_000147	chr1	+	7213	TCONS_00000416	CUFF.1151.1	CUFF.1151	5034	j	ECAUB_00000793	EIF3A	5071	=	XM_001496462.4	EIF3A	5478	j	ENSECAT00000023600.1	ENSECAG00000021880.1	4246	j	-	-	-	u
TCONS_00000417	XLOC_000147	chr1	+	6289	TCONS_00000416	CUFF.1151.1	CUFF.1151	5034	j	ECAUB_00000789	EIF3A	5489	j	XM_001496462.4	EIF3A	5478	j	ENSECAT00000023600.1	ENSECAG00000021880.1	4246	j	-	-	-	u
TCONS_00000418	XLOC_000147	chr1	+	3785	TCONS_00000416	CUFF.1151.1	CUFF.1151	5034	j	ECAUB_00000789	EIF3A	5489	j	XM_001496462.4	EIF3A	5478	j	ENSECAT00000023600.1	ENSECAG00000021880.1	4246	j	-	-	-	u
TCONS_00000426	XLOC_000152	chr1	+	14522	TCONS_00000428	CUFF.2650.1	CUFF.2650	5421	j	ECAUB_00000802	CACUL1	11948	j	XM_001494080.5	CACUL1	6448	j	ENSECAT00000013781.1	ENSECAG00000013139.1	1441	j	-	-	-	u
TCONS_00000427	XLOC_000152	chr1	+	14401	TCONS_00000428	CUFF.2650.1	CUFF.2650	5421	j	ECAUB_00000802	CACUL1	11948	=	XM_001494080.5	CACUL1	6448	=	ENSECAT00000013781.1	ENSECAG00000013139.1	1441	j	-	-	-	u
TCONS_00000428	XLOC_000152	chr1	+	14772	TCONS_00000428	CUFF.2650.1	CUFF.2650	5421	j	ECAUB_00000802	CACUL1	11948	j	XM_001494080.5	CACUL1	6448	j	ENSECAT00000013781.1	ENSECAG00000013139.1	1441	j	-	-	-	u
TCONS_00000429	XLOC_000152	chr1	+	14731	TCONS_00000428	CUFF.2650.1	CUFF.2650	5421	j	ECAUB_00000800	CACUL1	12387	=	XM_001494080.5	CACUL1	6448	j	ENSECAT00000013781.1	ENSECAG00000013139.1	1441	j	-	-	-	u
TCONS_00000430	XLOC_000153	chr1	+	214	TCONS_00000430	-	-	-	u	ECAUB_00000807	PRLHR	1188	p	XM_014733047.1	PRLHR	3201	c	ENSECAT00000003612.1	ENSECAG00000003701.1	1188	p	-	-	-	u
TCONS_00000431	XLOC_000154	chr1	+	821	TCONS_00000431	-	-	-	u	ECAUB_00000807	PRLHR	1188	p	XM_014733047.1	PRLHR	3201	c	ENSECAT00000003612.1	ENSECAG00000003701.1	1188	p	-	-	-	u
TCONS_00000434	XLOC_000156	chr1	+	7634	TCONS_00000435	CUFF.650.1	CUFF.650	2371	j	ECAUB_00000827	FAM204A	1610	j	XM_005602202.2	FAM204A	2092	j	ENSECAT00000020131.1	ENSECAG00000019024.1	719	j	-	-	-	u
TCONS_00000435	XLOC_000156	chr1	+	7728	TCONS_00000435	CUFF.650.1	CUFF.650	2371	j	ECAUB_00000827	FAM204A	1610	j	XM_005602202.2	FAM204A	2092	j	ENSECAT00000020131.1	ENSECAG00000019024.1	719	j	-	-	-	u
TCONS_00000437	XLOC_000157	chr1	+	2685	TCONS_00000437	-	-	-	u	ECAUB_00000818	FAM204A	7262	p	-	-	-	u	-	-	-	u	-	-	-	u
TCONS_00000438	XLOC_000158	chr1	+	5564	TCONS_00000440	CUFF.663.1	CUFF.663	2864	j	ECAUB_00000830	RAB11FIP2	5994	j	XM_001494244.4	RAB11FIP2	5806	j	ENSECAT00000021006.1	ENSECAG00000019791.1	1540	j	-	-	-	u
TCONS_00000440	XLOC_000158	chr1	+	6004	TCONS_00000440	CUFF.663.1	CUFF.663	2864	j	ECAUB_00000830	RAB11FIP2	5994	j	XM_001494244.4	RAB11FIP2	5806	j	ENSECAT00000021006.1	ENSECAG00000019791.1	1540	j	-	-	-	u
TCONS_00000442	XLOC_000158	chr1	+	1929	TCONS_00000440	CUFF.663.1	CUFF.663	2864	j	ECAUB_00000830	RAB11FIP2	5994	j	XM_001494244.4	RAB11FIP2	5806	j	ENSECAT00000021006.1	ENSECAG00000019791.1	1540	j	-	-	-	u
TCONS_00000443	XLOC_000158	chr1	+	5546	TCONS_00000440	CUFF.663.1	CUFF.663	2864	j	ECAUB_00000830	RAB11FIP2	5994	j	XM_001494244.4	RAB11FIP2	5806	j	ENSECAT00000021006.1	ENSECAG00000019791.1	1540	j	-	-	-	u
TCONS_00000447	XLOC_000158	chr1	+	5682	TCONS_00000440	CUFF.663.1	CUFF.663	2864	j	ECAUB_00000838	RAB11FIP2	5685	=	XM_001494244.4	RAB11FIP2	5806	j	ENSECAT00000021006.1	ENSECAG00000019791.1	1540	j	-	-	-	u
TCONS_00000452	XLOC_000166	chr1	+	3291	TCONS_00000452	CUFF.653.1	CUFF.653	3899	j	ECAUB_00000855	PDZD8	14390	o	-	-	-	u	-	-	-	u	-	-	-	u
TCONS_00000453	XLOC_000166	chr1	+	3009	TCONS_00000452	CUFF.653.1	CUFF.653	3899	=	ECAUB_00000855	PDZD8	14390	o	-	-	-	u	-	-	-	u	-	-	-	u
TCONS_00000454	XLOC_000167	chr1	+	11551	TCONS_00000455	CUFF.666.1	CUFF.666	7741	j	ECAUB_00000855	PDZD8	14390	j	XM_014732989.1	PDZD8	4892	j	ENSECAT00000025154.1	ENSECAG00000023468.1	3464	j	-	-	-	u
TCONS_00000455	XLOC_000167	chr1	+	12902	TCONS_00000455	CUFF.666.1	CUFF.666	7741	j	ECAUB_00000855	PDZD8	14390	j	XM_014732989.1	PDZD8	4892	j	ENSECAT00000025154.1	ENSECAG00000023468.1	3464	j	-	-	-	u
TCONS_00000462	XLOC_000168	chr1	+	8936	TCONS_00000479	CUFF.1092.1.CUFF.1094.1	CUFF.1092.CUFF.1094	7263	j	ECAUB_00000864	KIAA1598	7060	j	XM_005602205.2	SHTN1	3905	j	ENSECAT00000007590.1	ENSECAG00000007373.1	2123	j	-	-	-	u
TCONS_00000464	XLOC_000168	chr1	+	27143	TCONS_00000479	CUFF.1092.1.CUFF.1094.1	CUFF.1092.CUFF.1094	7263	j	ECAUB_00000864	KIAA1598	7060	j	XM_005602205.2	SHTN1	3905	j	ENSECAT00000007590.1	ENSECAG00000007373.1	2123	j	-	-	-	u
TCONS_00000465	XLOC_000168	chr1	+	19611	TCONS_00000479	CUFF.1092.1.CUFF.1094.1	CUFF.1092.CUFF.1094	7263	j	ECAUB_00000864	KIAA1598	7060	j	XM_005602205.2	SHTN1	3905	j	ENSECAT00000007590.1	ENSECAG00000007373.1	2123	j	-	-	-	u
TCONS_00000466	XLOC_000168	chr1	+	3876	TCONS_00000479	CUFF.1092.1.CUFF.1094.1	CUFF.1092.CUFF.1094	7263	j	ECAUB_00000864	KIAA1598	7060	j	XM_005602205.2	SHTN1	3905	j	ENSECAT00000007590.1	ENSECAG00000007373.1	2123	j	-	-	-	u
TCONS_00000469	XLOC_000168	chr1	+	35211	TCONS_00000479	CUFF.1092.1.CUFF.1094.1	CUFF.1092.CUFF.1094	7263	j	ECAUB_00000864	KIAA1598	7060	j	XM_005602205.2	SHTN1	3905	j	ENSECAT00000007590.1	ENSECAG00000007373.1	2123	j	-	-	-	u
TCONS_00000472	XLOC_000168	chr1	+	2343	TCONS_00000479	CUFF.1092.1.CUFF.1094.1	CUFF.1092.CUFF.1094	7263	j	ECAUB_00000864	KIAA1598	7060	j	XM_005602205.2	SHTN1	3905	j	ENSECAT00000007590.1	ENSECAG00000007373.1	2123	j	-	-	-	u
TCONS_00000479	XLOC_000168	chr1	+	41606	TCONS_00000479	CUFF.1092.1.CUFF.1094.1	CUFF.1092.CUFF.1094	7263	j	ECAUB_00000864	KIAA1598	7060	j	XM_005602205.2	SHTN1	3905	j	ENSECAT00000007590.1	ENSECAG00000007373.1	2123	j	-	-	-	u
TCONS_00000481	XLOC_000175	chr1	+	606	TCONS_00000481	CUFF.1102.1	CUFF.1102	1949	i	ECAUB_00000866	HSPA12A	1982	j	XM_014733262.1	ENO4	6491	x	ENSECAT00000017313.1	ENSECAG00000016231.1	1982	j	-	-	-	u
TCONS_00000482	XLOC_000175	chr1	+	491	TCONS_00000481	CUFF.1102.1	CUFF.1102	1949	i	ECAUB_00000866	HSPA12A	1982	j	XM_014733262.1	ENO4	6491	x	ENSECAT00000017313.1	ENSECAG00000016231.1	1982	j	-	-	-	u
TCONS_00000483	XLOC_000176	chr1	+	5717	TCONS_00000483	CUFF.1102.1	CUFF.1102	1949	i	ECAUB_00000866	HSPA12A	1982	j	XM_014733364.1	HSPA12A	5175	=	ENSECAT00000017313.1	ENSECAG00000016231.1	1982	j	-	-	-	u
TCONS_00000484	XLOC_000176	chr1	+	3480	TCONS_00000483	CUFF.1102.1	CUFF.1102	1949	i	ECAUB_00000866	HSPA12A	1982	j	XM_014733364.1	HSPA12A	5175	j	ENSECAT00000017313.1	ENSECAG00000016231.1	1982	j	-	-	-	u
TCONS_00000485	XLOC_000176	chr1	+	5256	TCONS_00000483	CUFF.1102.1	CUFF.1102	1949	i	ECAUB_00000866	HSPA12A	1982	j	XM_014733364.1	HSPA12A	5175	j	ENSECAT00000017313.1	ENSECAG00000016231.1	1982	j	-	-	-	u
TCONS_00000486	XLOC_000177	chr1	+	2815	TCONS_00000486	CUFF.1102.1	CUFF.1102	1949	i	ECAUB_00000867	C1H10orf82	1134	j	XM_001497682.5	C1H10orf82	1145	j	ENSECAT00000000603.1	ENSECAG00000000731.1	772	j	-	-	-	u
TCONS_00000487	XLOC_000177	chr1	+	2762	TCONS_00000486	CUFF.1102.1	CUFF.1102	1949	i	ECAUB_00000867	C1H10orf82	1134	j	XM_001497682.5	C1H10orf82	1145	j	ENSECAT00000000603.1	ENSECAG00000000731.1	772	j	-	-	-	u
TCONS_00000488	XLOC_000177	chr1	+	1307	TCONS_00000486	CUFF.1102.1	CUFF.1102	1949	i	ECAUB_00000867	C1H10orf82	1134	j	XM_001497682.5	C1H10orf82	1145	j	ENSECAT00000000603.1	ENSECAG00000000731.1	772	j	-	-	-	u
TCONS_00000490	XLOC_000177	chr1	+	977	TCONS_00000486	CUFF.1102.1	CUFF.1102	1949	i	ECAUB_00000867	C1H10orf82	1134	j	XM_001497682.5	C1H10orf82	1145	j	ENSECAT00000000603.1	ENSECAG00000000731.1	772	j	-	-	-	u
TCONS_00000491	XLOC_000177	chr1	+	944	TCONS_00000486	CUFF.1102.1	CUFF.1102	1949	i	ECAUB_00000867	C1H10orf82	1134	j	XM_001497682.5	C1H10orf82	1145	j	ENSECAT00000000603.1	ENSECAG00000000731.1	772	j	-	-	-	u
TCONS_00000492	XLOC_000178	chr1	+	669	TCONS_00000493	-	-	-	u	ECAUB_00000873	GFRA1	2493	j	XM_014733376.1	GFRA1	3905	c	-	-	-	u	-	-	-	u
TCONS_00000493	XLOC_000178	chr1	+	709	TCONS_00000493	-	-	-	u	ECAUB_00000873	GFRA1	2493	j	XM_014733376.1	GFRA1	3905	j	-	-	-	u	-	-	-	u
TCONS_00000494	XLOC_000178	chr1	+	352	TCONS_00000493	-	-	-	u	ECAUB_00000873	GFRA1	2493	j	XM_014733376.1	GFRA1	3905	j	-	-	-	u	-	-	-	u
TCONS_00000495	XLOC_000178	chr1	+	563	TCONS_00000493	-	-	-	u	ECAUB_00000873	GFRA1	2493	c	XM_014733376.1	GFRA1	3905	j	-	-	-	u	-	-	-	u
TCONS_00000496	XLOC_000178	chr1	+	498	TCONS_00000493	-	-	-	u	ECAUB_00000873	GFRA1	2493	j	XM_014733376.1	GFRA1	3905	j	-	-	-	u	-	-	-	u
TCONS_00000497	XLOC_000179	chr1	+	8887	TCONS_00000497	CUFF.711.1	CUFF.711	8856	=	ECAUB_00000874	GFRA1	912	j	XM_014733376.1	GFRA1	3905	c	ENSECAT00000006910.1	ENSECAG00000006846.1	912	j	-	-	-	u
TCONS_00000498	XLOC_000180	chr1	+	4497	TCONS_00000498	-	-	-	u	ECAUB_00013540	FAM160B1	6555	x	XM_014732991.1	FAM160B1	4799	x	-	-	-	u	-	-	-	u
TCONS_00000505	XLOC_000182	chr1	+	31754	TCONS_00000505	-	-	-	u	ECAUB_00000914	ABLIM1	9565	o	XR_001378884.1	LOC106782047	473	x	ENSECAT00000026330.1	ENSECAG00000024113.1	2704	o	-	-	-	u
TCONS_00000520	XLOC_000181	chr1	+	4686	TCONS_00000559	CUFF.2624.1	CUFF.2624	5410	j	ECAUB_00000919	ABLIM1	2509	j	XM_014733173.1	ABLIM1	3902	j	ENSECAT00000026330.1	ENSECAG00000024113.1	2704	j	-	-	-	u
TCONS_00000528	XLOC_000181	chr1	+	4190	TCONS_00000559	CUFF.2624.1	CUFF.2624	5410	j	ECAUB_00000919	ABLIM1	2509	j	XM_014733173.1	ABLIM1	3902	j	ENSECAT00000026330.1	ENSECAG00000024113.1	2704	j	-	-	-	u
TCONS_00000534	XLOC_000181	chr1	+	4064	TCONS_00000559	CUFF.2624.1	CUFF.2624	5410	j	ECAUB_00000919	ABLIM1	2509	j	XM_014733173.1	ABLIM1	3902	j	ENSECAT00000026330.1	ENSECAG00000024113.1	2704	j	-	-	-	u
TCONS_00000535	XLOC_000181	chr1	+	3959	TCONS_00000559	CUFF.2624.1	CUFF.2624	5410	j	ECAUB_00000919	ABLIM1	2509	j	XM_014733173.1	ABLIM1	3902	j	ENSECAT00000026330.1	ENSECAG00000024113.1	2704	j	-	-	-	u
TCONS_00000542	XLOC_000181	chr1	+	3959	TCONS_00000559	CUFF.2624.1	CUFF.2624	5410	j	ECAUB_00000932	ABLIM1	6713	=	XM_014733173.1	ABLIM1	3902	j	ENSECAT00000026330.1	ENSECAG00000024113.1	2704	j	-	-	-	u
TCONS_00000555	XLOC_000181	chr1	+	4385	TCONS_00000559	CUFF.2624.1	CUFF.2624	5410	j	ECAUB_00000919	ABLIM1	2509	j	XM_014733173.1	ABLIM1	3902	j	ENSECAT00000026330.1	ENSECAG00000024113.1	2704	j	-	-	-	u
TCONS_00000559	XLOC_000181	chr1	+	5166	TCONS_00000559	CUFF.2624.1	CUFF.2624	5410	j	ECAUB_00000916	ABLIM1	12399	c	XM_014733173.1	ABLIM1	3902	j	ENSECAT00000026330.1	ENSECAG00000024113.1	2704	j	-	-	-	u
TCONS_00000560	XLOC_000193	chr1	+	6166	TCONS_00000560	CUFF.2646.1	CUFF.2646	2357	x	ECAUB_00000918	ABLIM1	8242	o	XM_014733173.1	ABLIM1	3902	p	-	-	-	u	-	-	-	u
TCONS_00000567	XLOC_000194	chr1	+	529	TCONS_00000569	CUFF.783.1	CUFF.783	562	j	ECAUB_00000946	AFAP1L2	6915	j	XM_014732992.1	AFAP1L2	4259	j	ENSECAT00000015880.1	ENSECAG00000014979.1	2810	j	-	-	-	u
TCONS_00000569	XLOC_000194	chr1	+	618	TCONS_00000569	CUFF.783.1	CUFF.783	562	j	ECAUB_00000946	AFAP1L2	6915	j	XM_014732992.1	AFAP1L2	4259	j	ENSECAT00000015880.1	ENSECAG00000014979.1	2810	j	-	-	-	u
TCONS_00000573	XLOC_000198	chr1	+	18356	TCONS_00000574	CUFF.787.1	CUFF.787	10646	j	ECAUB_00000946	AFAP1L2	6915	j	XM_014732992.1	AFAP1L2	4259	j	ENSECAT00000015880.1	ENSECAG00000014979.1	2810	j	-	-	-	u
TCONS_00000574	XLOC_000198	chr1	+	18860	TCONS_00000574	CUFF.787.1	CUFF.787	10646	j	ECAUB_00000946	AFAP1L2	6915	j	XM_014732992.1	AFAP1L2	4259	j	ENSECAT00000015880.1	ENSECAG00000014979.1	2810	j	-	-	-	u
TCONS_00000576	XLOC_000198	chr1	+	17843	TCONS_00000574	CUFF.787.1	CUFF.787	10646	j	ECAUB_00000946	AFAP1L2	6915	j	XM_014732992.1	AFAP1L2	4259	j	ENSECAT00000015880.1	ENSECAG00000014979.1	2810	j	-	-	-	u
TCONS_00000578	XLOC_000198	chr1	+	17502	TCONS_00000574	CUFF.787.1	CUFF.787	10646	j	ECAUB_00000946	AFAP1L2	6915	j	XM_014732992.1	AFAP1L2	4259	j	ENSECAT00000015880.1	ENSECAG00000014979.1	2810	j	-	-	-	u
TCONS_00000579	XLOC_000199	chr1	+	9354	TCONS_00000579	CUFF.813.1	CUFF.813	7076	=	ECAUB_00000955	C1H10orf118	7039	=	XM_001495540.5	CCDC186	6333	=	ENSECAT00000011092.1	ENSECAG00000010482.1	2791	j	-	-	-	u
TCONS_00000581	XLOC_000201	chr1	+	2018	TCONS_00000581	-	-	-	u	-	-	-	u	-	-	-	u	-	-	-	u	-	-	-	u
TCONS_00000583	XLOC_000202	chr1	+	4567	TCONS_00000586	CUFF.811.1	CUFF.811	4578	j	ECAUB_00000958	DCLRE1A	14517	j	XM_001495681.3	DCLRE1A	4449	j	ENSECAT00000011118.1	ENSECAG00000010731.1	3329	j	-	-	-	u
TCONS_00000584	XLOC_000202	chr1	+	4398	TCONS_00000586	CUFF.811.1	CUFF.811	4578	j	ECAUB_00000958	DCLRE1A	14517	j	XM_001495681.3	DCLRE1A	4449	j	ENSECAT00000011118.1	ENSECAG00000010731.1	3329	j	-	-	-	u
TCONS_00000586	XLOC_000202	chr1	+	4672	TCONS_00000586	CUFF.811.1	CUFF.811	4578	j	ECAUB_00000958	DCLRE1A	14517	j	XM_001495681.3	DCLRE1A	4449	j	ENSECAT00000011118.1	ENSECAG00000010731.1	3329	j	-	-	-	u
TCONS_00000587	XLOC_000203	chr1	+	5683	TCONS_00000587	CUFF.1183.1	CUFF.1183	6117	=	ECAUB_00001001	NRAP	5431	=	XM_001495908.5	NRAP	5513	=	ENSECAT00000023245.1	ENSECAG00000021326.1	5176	=	-	-	-	u
TCONS_00000590	XLOC_000203	chr1	+	5583	TCONS_00000587	CUFF.1183.1	CUFF.1183	6117	j	ECAUB_00000997	NRAP	5446	j	XM_005602221.2	NRAP	5528	j	ENSECAT00000023245.1	ENSECAG00000021326.1	5176	j	-	-	-	u
TCONS_00000591	XLOC_000203	chr1	+	5680	TCONS_00000587	CUFF.1183.1	CUFF.1183	6117	j	ECAUB_00000997	NRAP	5446	j	XM_005602221.2	NRAP	5528	j	ENSECAT00000023245.1	ENSECAG00000021326.1	5176	j	-	-	-	u
TCONS_00000592	XLOC_000203	chr1	+	5451	TCONS_00000587	CUFF.1183.1	CUFF.1183	6117	j	ECAUB_00000997	NRAP	5446	j	XM_005602221.2	NRAP	5528	j	ENSECAT00000023245.1	ENSECAG00000021326.1	5176	j	-	-	-	u
TCONS_00000594	XLOC_000204	chr1	+	2331	TCONS_00000595	CUFF.918.1.CUFF.925.1	CUFF.918.CUFF.925	2724	j	ECAUB_00001027	ZDHHC6	18159	j	XM_014733065.1	ZDHHC6	2120	j	ENSECAT00000014008.1	ENSECAG00000013226.1	1451	j	-	-	-	u
TCONS_00000595	XLOC_000204	chr1	+	2419	TCONS_00000595	CUFF.918.1.CUFF.925.1	CUFF.918.CUFF.925	2724	j	ECAUB_00001023	ZDHHC6	13160	c	XM_014733065.1	ZDHHC6	2120	j	ENSECAT00000014008.1	ENSECAG00000013226.1	1451	j	-	-	-	u
TCONS_00000596	XLOC_000205	chr1	+	2674	TCONS_00000596	CUFF.918.1.CUFF.925.1	CUFF.918.CUFF.925	2724	j	ECAUB_00001027	ZDHHC6	18159	j	XM_014733065.1	ZDHHC6	2120	j	ENSECAT00000014008.1	ENSECAG00000013226.1	1451	j	-	-	-	u
TCONS_00000597	XLOC_000206	chr1	+	6952	TCONS_00000603	CUFF.872.2	CUFF.872	6420	j	ECAUB_00001063	GPAM	7947	j	XM_014733267.1	GPAM	6389	=	ENSECAT00000015938.1	ENSECAG00000014742.1	2699	j	-	-	-	u
TCONS_00000598	XLOC_000206	chr1	+	6801	TCONS_00000603	CUFF.872.2	CUFF.872	6420	j	ECAUB_00001063	GPAM	7947	j	XM_014733266.1	GPAM	6463	j	ENSECAT00000015938.1	ENSECAG00000014742.1	2699	j	-	-	-	u
TCONS_00000599	XLOC_000206	chr1	+	6809	TCONS_00000603	CUFF.872.2	CUFF.872	6420	j	ECAUB_00001063	GPAM	7947	j	XM_014733268.1	GPAM	6209	=	ENSECAT00000015938.1	ENSECAG00000014742.1	2699	j	-	-	-	u
TCONS_00000600	XLOC_000206	chr1	+	6947	TCONS_00000603	CUFF.872.2	CUFF.872	6420	j	ECAUB_00001063	GPAM	7947	j	XM_014733266.1	GPAM	6463	=	ENSECAT00000015938.1	ENSECAG00000014742.1	2699	j	-	-	-	u
TCONS_00000601	XLOC_000206	chr1	+	7034	TCONS_00000603	CUFF.872.2	CUFF.872	6420	=	ECAUB_00001064	GPAM	6302	=	XM_001496479.4	GPAM	6337	=	ENSECAT00000015938.1	ENSECAG00000014742.1	2699	j	-	-	-	u
TCONS_00000602	XLOC_000206	chr1	+	6777	TCONS_00000603	CUFF.872.2	CUFF.872	6420	j	ECAUB_00001065	GPAM	6224	=	XM_014733266.1	GPAM	6463	j	ENSECAT00000015938.1	ENSECAG00000014742.1	2699	j	-	-	-	u
TCONS_00000603	XLOC_000206	chr1	+	8275	TCONS_00000603	CUFF.872.2	CUFF.872	6420	j	ECAUB_00001058	GPAM	7945	=	XM_014733266.1	GPAM	6463	j	ENSECAT00000015938.1	ENSECAG00000014742.1	2699	j	-	-	-	u
TCONS_00000604	XLOC_000207	chr1	+	2361	TCONS_00000605	CUFF.951.1	CUFF.951	7582	x	ECAUB_00001087	BBIP1	7981	j	XR_001378898.1	BBIP1	792	=	ENSECAT00000021669.1	ENSECAG00000020430.1	429	j	-	-	-	u
TCONS_00000605	XLOC_000207	chr1	+	2560	TCONS_00000605	CUFF.951.1	CUFF.951	7582	x	ECAUB_00001086	BBIP1	7450	c	XM_005602236.2	BBIP1	632	=	ENSECAT00000021669.1	ENSECAG00000020430.1	429	j	-	-	-	u
TCONS_00000607	XLOC_000207	chr1	+	2334	TCONS_00000605	CUFF.951.1	CUFF.951	7582	x	ECAUB_00001087	BBIP1	7981	j	XM_005602236.2	BBIP1	632	j	ENSECAT00000021669.1	ENSECAG00000020430.1	429	j	-	-	-	u
TCONS_00000610	XLOC_000208	chr1	+	1745	TCONS_00000610	-	-	-	u	ECAUB_00001101	SMC3	7387	p	-	-	-	u	-	-	-	u	-	-	-	u
TCONS_00000611	XLOC_000209	chr1	+	1745	TCONS_00000611	-	-	-	u	ECAUB_00013741	DUSP5	13146	x	XM_005602555.2	DUSP5	2120	x	-	-	-	u	-	-	-	u
TCONS_00000612	XLOC_000210	chr1	+	689	TCONS_00000612	-	-	-	u	-	-	-	u	-	-	-	u	-	-	-	u	-	-	-	u
TCONS_00000614	XLOC_000212	chr1	+	3118	TCONS_00000614	-	-	-	u	ECAUB_00001114	ENSECAG00000003985	901	o	XM_014733428.1	MXI1	846	x	ENSECAT00000028937.1	ENSECAG00000003985.2	450	x	-	-	-	u
TCONS_00000616	XLOC_000213	chr1	+	10901	TCONS_00000616	CUFF.992.1	CUFF.992	3093	=	ECAUB_00001141	XPNPEP1	2394	=	XM_001916741.4	XPNPEP1	2386	=	ENSECAT00000024546.1	ENSECAG00000022579.1	2394	=	-	-	-	u
TCONS_00000617	XLOC_000213	chr1	+	6878	TCONS_00000616	CUFF.992.1	CUFF.992	3093	j	ECAUB_00001133	XPNPEP1	3077	j	XM_005602245.2	XPNPEP1	2392	j	ENSECAT00000024546.1	ENSECAG00000022579.1	2394	j	-	-	-	u
TCONS_00000618	XLOC_000213	chr1	+	5573	TCONS_00000616	CUFF.992.1	CUFF.992	3093	j	ECAUB_00001133	XPNPEP1	3077	j	XM_005602245.2	XPNPEP1	2392	j	ENSECAT00000024546.1	ENSECAG00000022579.1	2394	j	-	-	-	u
TCONS_00000620	XLOC_000213	chr1	+	3549	TCONS_00000616	CUFF.992.1	CUFF.992	3093	j	ECAUB_00001140	XPNPEP1	7491	c	XM_005602245.2	XPNPEP1	2392	j	ENSECAT00000024546.1	ENSECAG00000022579.1	2394	j	-	-	-	u
TCONS_00000621	XLOC_000215	chr1	+	1808	TCONS_00000622	-	-	-	u	ECAUB_00013797	ENSECAG00000022830	639	x	-	-	-	u	ENSECAT00000024356.1	ENSECAG00000022830.1	639	x	-	-	-	u
TCONS_00000622	XLOC_000215	chr1	+	2457	TCONS_00000622	-	-	-	u	ECAUB_00013797	ENSECAG00000022830	639	x	-	-	-	u	ENSECAT00000024356.1	ENSECAG00000022830.1	639	x	-	-	-	u
TCONS_00000623	XLOC_000216	chr1	+	1722	TCONS_00000623	-	-	-	u	-	-	-	u	-	-	-	u	-	-	-	u	-	-	-	u
TCONS_00000624	XLOC_000217	chr1	+	8627	TCONS_00000624	CUFF.1055.1	CUFF.1055	2527	j	ECAUB_00001150	SORCS1	8676	=	XM_014732997.1	SORCS1	3465	j	ENSECAT00000024672.1	ENSECAG00000023046.1	3516	j	-	-	-	u
TCONS_00000625	XLOC_000217	chr1	+	6873	TCONS_00000624	CUFF.1055.1	CUFF.1055	2527	j	ECAUB_00001150	SORCS1	8676	j	XM_014732997.1	SORCS1	3465	j	ENSECAT00000024672.1	ENSECAG00000023046.1	3516	j	-	-	-	u
TCONS_00000626	XLOC_000217	chr1	+	7143	TCONS_00000624	CUFF.1055.1	CUFF.1055	2527	j	ECAUB_00001150	SORCS1	8676	j	XM_014732997.1	SORCS1	3465	j	ENSECAT00000024672.1	ENSECAG00000023046.1	3516	j	-	-	-	u
TCONS_00000627	XLOC_000217	chr1	+	6976	TCONS_00000624	CUFF.1055.1	CUFF.1055	2527	j	ECAUB_00001148	SORCS1	3778	=	XM_014732997.1	SORCS1	3465	j	ENSECAT00000024672.1	ENSECAG00000023046.1	3516	=	-	-	-	u
TCONS_00000628	XLOC_000217	chr1	+	6706	TCONS_00000624	CUFF.1055.1	CUFF.1055	2527	j	ECAUB_00001151	SORCS1	6756	=	XM_014732997.1	SORCS1	3465	j	ENSECAT00000024672.1	ENSECAG00000023046.1	3516	j	-	-	-	u
TCONS_00000629	XLOC_000217	chr1	+	8622	TCONS_00000624	CUFF.1055.1	CUFF.1055	2527	j	ECAUB_00001150	SORCS1	8676	j	XM_014732997.1	SORCS1	3465	j	ENSECAT00000024672.1	ENSECAG00000023046.1	3516	j	-	-	-	u
TCONS_00000641	XLOC_000228	chr1	+	1043	TCONS_00000641	-	-	-	u	-	-	-	u	-	-	-	u	-	-	-	u	-	-	-	u
TCONS_00000642	XLOC_000229	chr1	+	1776	TCONS_00000642	-	-	-	u	-	-	-	u	-	-	-	u	-	-	-	u	-	-	-	u
TCONS_00000643	XLOC_000230	chr1	+	8054	TCONS_00000643	CUFF.1159.1	CUFF.1159	6647	=	ECAUB_00001161	ITPRIP	9374	=	XM_005602252.2	ITPRIP	4065	=	ENSECAT00000010338.1	ENSECAG00000010108.1	1911	j	-	-	-	u
TCONS_00000644	XLOC_000230	chr1	+	5404	TCONS_00000643	CUFF.1159.1	CUFF.1159	6647	j	ECAUB_00001162	ITPRIP	15168	j	XM_005602249.2	ITPRIP	6819	j	ENSECAT00000010338.1	ENSECAG00000010108.1	1911	j	-	-	-	u
TCONS_00000647	XLOC_000232	chr1	+	2632	TCONS_00000656	CUFF.1213.1	CUFF.1213	3675	j	ECAUB_00001174	WDR96	5079	j	XM_014733245.1	CFAP43	5300	j	ENSECAT00000017196.1	ENSECAG00000016166.1	1801	j	-	-	-	u
TCONS_00000648	XLOC_000232	chr1	+	7628	TCONS_00000656	CUFF.1213.1	CUFF.1213	3675	j	ECAUB_00001174	WDR96	5079	j	XM_014733245.1	CFAP43	5300	j	ENSECAT00000022785.1	ENSECAG00000021278.1	3196	j	-	-	-	u
TCONS_00000654	XLOC_000232	chr1	+	2146	TCONS_00000656	CUFF.1213.1	CUFF.1213	3675	j	ECAUB_00001174	WDR96	5079	j	XM_014733245.1	CFAP43	5300	j	ENSECAT00000017196.1	ENSECAG00000016166.1	1801	j	-	-	-	u
TCONS_00000656	XLOC_000232	chr1	+	7868	TCONS_00000656	CUFF.1213.1	CUFF.1213	3675	j	ECAUB_00001174	WDR96	5079	j	XM_014733245.1	CFAP43	5300	j	ENSECAT00000022785.1	ENSECAG00000021278.1	3196	j	-	-	-	u
TCONS_00000661	XLOC_000232	chr1	+	3246	TCONS_00000656	CUFF.1213.1	CUFF.1213	3675	j	ECAUB_00001174	WDR96	5079	j	XM_014733245.1	CFAP43	5300	j	ENSECAT00000017196.1	ENSECAG00000016166.1	1801	j	-	-	-	u
TCONS_00000664	XLOC_000232	chr1	+	6030	TCONS_00000656	CUFF.1213.1	CUFF.1213	3675	j	ECAUB_00001174	WDR96	5079	j	XM_014733245.1	CFAP43	5300	j	ENSECAT00000022785.1	ENSECAG00000021278.1	3196	j	-	-	-	u
TCONS_00000667	XLOC_000236	chr1	+	965	TCONS_00000667	-	-	-	u	ECAUB_00001186	SFR1	3381	p	-	-	-	u	-	-	-	u	-	-	-	u
TCONS_00000668	XLOC_000237	chr1	+	11016	TCONS_00000668	CUFF.1428.1	CUFF.1428	12102	=	ECAUB_00001198	COL17A1	14705	j	XM_014733101.1	COL17A1	6250	=	ENSECAT00000008760.1	ENSECAG00000007909.1	4583	j	-	-	-	u
TCONS_00000672	XLOC_000238	chr1	+	3410	TCONS_00000683	CUFF.1165.2	CUFF.1165	1996	j	ECAUB_00001245	OBFC1	2197	=	XM_005602259.2	OBFC1	1498	j	ENSECAT00000025256.1	ENSECAG00000023477.1	1152	j	-	-	-	u
TCONS_00000673	XLOC_000238	chr1	+	1463	TCONS_00000683	CUFF.1165.2	CUFF.1165	1996	j	ECAUB_00001205	OBFC1	3005	c	XM_005602259.2	OBFC1	1498	j	ENSECAT00000025256.1	ENSECAG00000023477.1	1152	j	-	-	-	u
TCONS_00000676	XLOC_000238	chr1	+	3751	TCONS_00000683	CUFF.1165.2	CUFF.1165	1996	j	ECAUB_00001208	OBFC1	2604	=	XM_014733315.1	OBFC1	1774	=	ENSECAT00000025280.1	ENSECAG00000023477.1	1131	=	-	-	-	u
TCONS_00000678	XLOC_000238	chr1	+	1773	TCONS_00000683	CUFF.1165.2	CUFF.1165	1996	j	ECAUB_00001234	OBFC1	3364	c	XM_005602259.2	OBFC1	1498	j	ENSECAT00000025256.1	ENSECAG00000023477.1	1152	j	-	-	-	u
TCONS_00000679	XLOC_000238	chr1	+	3432	TCONS_00000683	CUFF.1165.2	CUFF.1165	1996	j	ECAUB_00001218	OBFC1	2325	=	XM_005602259.2	OBFC1	1498	j	ENSECAT00000025256.1	ENSECAG00000023477.1	1152	j	-	-	-	u
TCONS_00000683	XLOC_000238	chr1	+	5222	TCONS_00000683	CUFF.1165.2	CUFF.1165	1996	j	ECAUB_00001223	OBFC1	6956	c	XM_005602259.2	OBFC1	1498	j	ENSECAT00000025256.1	ENSECAG00000023477.1	1152	j	-	-	-	u
TCONS_00000686	XLOC_000241	chr1	+	13946	TCONS_00000686	CUFF.1357.1	CUFF.1357	11234	=	ECAUB_00001259	SH3PXD2A	11200	=	XM_005602263.2	SH3PXD2A	5450	=	ENSECAT00000009816.1	ENSECAG00000009545.1	3259	j	-	-	-	u
TCONS_00000688	XLOC_000241	chr1	+	13654	TCONS_00000686	CUFF.1357.1	CUFF.1357	11234	j	ECAUB_00001259	SH3PXD2A	11200	j	XM_005602262.2	SH3PXD2A	5495	=	ENSECAT00000009816.1	ENSECAG00000009545.1	3259	j	-	-	-	u
TCONS_00000689	XLOC_000241	chr1	+	13525	TCONS_00000686	CUFF.1357.1	CUFF.1357	11234	j	ECAUB_00001259	SH3PXD2A	11200	j	XM_005602262.2	SH3PXD2A	5495	j	ENSECAT00000009816.1	ENSECAG00000009545.1	3259	j	-	-	-	u
TCONS_00000690	XLOC_000241	chr1	+	13490	TCONS_00000686	CUFF.1357.1	CUFF.1357	11234	j	ECAUB_00001259	SH3PXD2A	11200	j	XM_005602262.2	SH3PXD2A	5495	j	ENSECAT00000009816.1	ENSECAG00000009545.1	3259	j	-	-	-	u
TCONS_00000696	XLOC_000247	chr1	+	1681	TCONS_00000696	CUFF.1178.1	CUFF.1178	930	j	ECAUB_00001266	CALHM3	1735	j	XM_001499455.4	CALHM3	1776	j	ENSECAT00000021050.1	ENSECAG00000019882.1	1047	j	-	-	-	u
TCONS_00000697	XLOC_000248	chr1	+	4345	TCONS_00000697	CUFF.1237.1	CUFF.1237	4158	j	ECAUB_00001294	CALHM2	19797	c	XM_014733226.1	CALHM2	2434	=	ENSECAT00000021726.1	ENSECAG00000020495.1	1129	j	-	-	-	u
TCONS_00000698	XLOC_000248	chr1	+	3592	TCONS_00000697	CUFF.1237.1	CUFF.1237	4158	j	ECAUB_00001338	CALHM2	1682	=	XM_001498041.5	CALHM2	1687	=	ENSECAT00000021726.1	ENSECAG00000020495.1	1129	j	-	-	-	u
TCONS_00000699	XLOC_000248	chr1	+	3674	TCONS_00000697	CUFF.1237.1	CUFF.1237	4158	j	ECAUB_00001337	CALHM2	1764	=	XM_005602266.2	CALHM2	1769	=	ENSECAT00000021726.1	ENSECAG00000020495.1	1129	j	-	-	-	u
TCONS_00000700	XLOC_000248	chr1	+	4339	TCONS_00000697	CUFF.1237.1	CUFF.1237	4158	j	ECAUB_00001273	CALHM2	19024	j	XM_005602266.2	CALHM2	1769	j	ENSECAT00000021726.1	ENSECAG00000020495.1	1129	j	-	-	-	u
TCONS_00000702	XLOC_000249	chr1	+	3211	TCONS_00000703	CUFF.1223.1	CUFF.1223	2398	=	ECAUB_00001340	USMG5	421	=	XM_003363427.3	USMG5	422	=	ENSECAT00000027615.1	ENSECAG00000025603.1	60	o	NR_128063	MIR1307	125	o
TCONS_00000703	XLOC_000249	chr1	+	3862	TCONS_00000703	CUFF.1223.1	CUFF.1223	2398	j	ECAUB_00001273	CALHM2	19024	j	XM_003363427.3	USMG5	422	j	ENSECAT00000027615.1	ENSECAG00000025603.1	60	o	NR_128063	MIR1307	125	o
TCONS_00000704	XLOC_000250	chr1	+	993	TCONS_00000704	-	-	-	u	ECAUB_00013936	PDCD11	21016	x	XM_014733351.1	LOC106782057	1011	x	ENSECAT00000006298.1	ENSECAG00000005853.1	2939	x	-	-	-	u
TCONS_00000705	XLOC_000251	chr1	+	978	TCONS_00000710	CUFF.1192.1	CUFF.1192	2182	j	ECAUB_00001344	PCGF6	7584	j	XM_001498200.3	PCGF6	2232	j	ENSECAT00000018246.1	ENSECAG00000017183.1	1057	j	-	-	-	u
TCONS_00000708	XLOC_000251	chr1	+	2629	TCONS_00000710	CUFF.1192.1	CUFF.1192	2182	=	ECAUB_00001346	PCGF6	2182	=	XM_001498200.3	PCGF6	2232	=	ENSECAT00000018246.1	ENSECAG00000017183.1	1057	=	-	-	-	u
TCONS_00000710	XLOC_000251	chr1	+	4648	TCONS_00000710	CUFF.1192.1	CUFF.1192	2182	j	ECAUB_00001348	PCGF6	5082	=	XM_001498200.3	PCGF6	2232	j	ENSECAT00000018246.1	ENSECAG00000017183.1	1057	j	-	-	-	u
TCONS_00000711	XLOC_000253	chr1	+	14516	TCONS_00000715	CUFF.1241.1	CUFF.1241	4198	=	ECAUB_00001369	NT5C2	3745	j	XM_001499520.5	NT5C2	2429	j	ENSECAT00000024433.1	ENSECAG00000022574.1	1761	j	-	-	-	u
TCONS_00000715	XLOC_000253	chr1	+	16851	TCONS_00000715	CUFF.1241.2	CUFF.1241	4257	j	ECAUB_00001369	NT5C2	3745	j	XM_001499520.5	NT5C2	2429	j	ENSECAT00000024433.1	ENSECAG00000022574.1	1761	j	-	-	-	u
TCONS_00000721	XLOC_000253	chr1	+	1677	TCONS_00000715	CUFF.1241.2	CUFF.1241	4257	j	ECAUB_00001362	NT5C2	4401	c	XM_001499520.5	NT5C2	2429	j	ENSECAT00000024433.1	ENSECAG00000022574.1	1761	j	-	-	-	u
TCONS_00000741	XLOC_000264	chr1	+	1423	TCONS_00000741	-	-	-	u	-	-	-	u	-	-	-	u	-	-	-	u	-	-	-	u
TCONS_00000742	XLOC_000265	chr1	+	1844	TCONS_00000746	CUFF.1200.1	CUFF.1200	2966	x	ECAUB_00001404	C1H10orf32	19144	o	XM_001916884.4	AS3MT	1368	x	ENSECAT00000020180.1	ENSECAG00000018722.1	1144	x	-	-	-	u
TCONS_00000744	XLOC_000265	chr1	+	1425	TCONS_00000746	CUFF.1200.1	CUFF.1200	2966	x	ECAUB_00001404	C1H10orf32	19144	o	XM_001916884.4	AS3MT	1368	x	ENSECAT00000020180.1	ENSECAG00000018722.1	1144	x	-	-	-	u
TCONS_00000746	XLOC_000265	chr1	+	3022	TCONS_00000746	CUFF.2019.1	CUFF.2019	3312	x	ECAUB_00001404	C1H10orf32	19144	o	XM_001499572.5	BORCS7	1263	x	ENSECAT00000007274.1	ENSECAG00000007175.1	792	x	-	-	-	u
TCONS_00000747	XLOC_000266	chr1	+	4281	TCONS_00000748	CUFF.2019.1	CUFF.2019	3312	x	ECAUB_00001404	C1H10orf32	19144	j	XM_001499572.5	BORCS7	1263	x	ENSECAT00000007274.1	ENSECAG00000007175.1	792	x	-	-	-	u
TCONS_00000748	XLOC_000266	chr1	+	9097	TCONS_00000748	CUFF.2019.1	CUFF.2019	3312	x	ECAUB_00001404	C1H10orf32	19144	j	XM_001499572.5	BORCS7	1263	x	ENSECAT00000007274.1	ENSECAG00000007175.1	792	x	-	-	-	u
TCONS_00000751	XLOC_000266	chr1	+	3090	TCONS_00000748	-	-	-	u	ECAUB_00001404	C1H10orf32	19144	o	-	-	-	u	-	-	-	u	-	-	-	u
TCONS_00000752	XLOC_000266	chr1	+	4045	TCONS_00000748	-	-	-	u	ECAUB_00001404	C1H10orf32	19144	o	-	-	-	u	-	-	-	u	-	-	-	u
TCONS_00000753	XLOC_000268	chr1	+	2968	TCONS_00000753	CUFF.2042.1	CUFF.2042	5004	=	ECAUB_00001410	CYP17A1	1906	=	NM_001082523.1	CYP17A1	1906	=	ENSECAT00000011028.1	ENSECAG00000010022.1	1906	=	NM_001082523	CYP17A1	1906	=
TCONS_00000755	XLOC_000269	chr1	+	3834	TCONS_00000755	CUFF.2058.1	CUFF.2058	919	=	ECAUB_00001436	ARL3	918	=	XM_001498593.4	ARL3	917	=	ENSECAT00000000374.1	ENSECAG00000000300.1	660	j	-	-	-	u
TCONS_00000757	XLOC_000271	chr1	+	2028	TCONS_00000757	-	-	-	u	-	-	-	u	-	-	-	u	-	-	-	u	-	-	-	u
TCONS_00000758	XLOC_000272	chr1	+	1282	TCONS_00000758	CUFF.1270.1	CUFF.1270	1143	j	ECAUB_00001490	CUEDC2	1195	=	XM_001498878.4	CUEDC2	1151	=	ENSECAT00000019449.1	ENSECAG00000018237.1	1195	=	-	-	-	u
TCONS_00000760	XLOC_000272	chr1	+	1031	TCONS_00000758	CUFF.1270.1	CUFF.1270	1143	j	ECAUB_00001486	CUEDC2	3404	j	XM_005602273.2	CUEDC2	1166	j	ENSECAT00000019449.1	ENSECAG00000018237.1	1195	j	-	-	-	u
TCONS_00000762	XLOC_000273	chr1	+	1672	TCONS_00000763	-	-	-	u	ECAUB_00001506	PSD	7617	c	XM_014733230.1	PSD	3866	o	-	-	-	u	-	-	-	u
TCONS_00000763	XLOC_000273	chr1	+	2574	TCONS_00000763	-	-	-	u	ECAUB_00001506	PSD	7617	j	XM_014733230.1	PSD	3866	o	-	-	-	u	-	-	-	u
TCONS_00000764	XLOC_000273	chr1	+	1152	TCONS_00000763	-	-	-	u	ECAUB_00001506	PSD	7617	j	XM_014733230.1	PSD	3866	o	-	-	-	u	-	-	-	u
TCONS_00000765	XLOC_000274	chr1	+	900	TCONS_00000765	-	-	-	u	ECAUB_00001506	PSD	7617	i	XM_014733230.1	PSD	3866	o	-	-	-	u	-	-	-	u
TCONS_00000766	XLOC_000275	chr1	+	4592	TCONS_00000769	CUFF.1386.1	CUFF.1386	4766	x	ECAUB_00001506	PSD	7617	j	XM_014733230.1	PSD	3866	j	ENSECAT00000007691.1	ENSECAG00000007172.1	2597	j	-	-	-	u
TCONS_00000767	XLOC_000275	chr1	+	4122	TCONS_00000769	CUFF.1386.1	CUFF.1386	4766	x	ECAUB_00001506	PSD	7617	j	XM_014733230.1	PSD	3866	=	ENSECAT00000007691.1	ENSECAG00000007172.1	2597	j	-	-	-	u
TCONS_00000768	XLOC_000275	chr1	+	5579	TCONS_00000769	CUFF.1386.1	CUFF.1386	4766	x	ECAUB_00001506	PSD	7617	j	XM_014733230.1	PSD	3866	j	ENSECAT00000007691.1	ENSECAG00000007172.1	2597	j	-	-	-	u
TCONS_00000769	XLOC_000275	chr1	+	6049	TCONS_00000769	CUFF.1386.1	CUFF.1386	4766	x	ECAUB_00001506	PSD	7617	j	XM_014733230.1	PSD	3866	j	ENSECAT00000007691.1	ENSECAG00000007172.1	2597	j	-	-	-	u
TCONS_00000770	XLOC_000275	chr1	+	2829	TCONS_00000769	CUFF.1386.1	CUFF.1386	4766	x	ECAUB_00001506	PSD	7617	j	XM_014733230.1	PSD	3866	j	ENSECAT00000007691.1	ENSECAG00000007172.1	2597	j	-	-	-	u
TCONS_00000773	XLOC_000276	chr1	+	2515	TCONS_00000773	CUFF.1271.1	CUFF.1271	1755	j	ECAUB_00001545	PITX3	1567	=	XM_005602274.2	PITX3	2082	=	ENSECAT00000023815.1	ENSECAG00000022294.1	1251	j	-	-	-	u
TCONS_00000775	XLOC_000276	chr1	+	1108	TCONS_00000773	CUFF.1271.1	CUFF.1271	1755	j	ECAUB_00001545	PITX3	1567	j	XM_005602274.2	PITX3	2082	j	ENSECAT00000023815.1	ENSECAG00000022294.1	1251	j	-	-	-	u
TCONS_00000776	XLOC_000277	chr1	+	6543	TCONS_00000780	CUFF.1335.2	CUFF.1335	3371	j	ECAUB_00001625	LDB1	3911	j	XM_001499233.5	LDB1	1407	j	ENSECAT00000013736.1	ENSECAG00000012948.1	2269	j	-	-	-	u
TCONS_00000777	XLOC_000277	chr1	+	5811	TCONS_00000780	CUFF.1335.2	CUFF.1335	3371	j	ECAUB_00001625	LDB1	3911	j	XM_001499233.5	LDB1	1407	j	ENSECAT00000013736.1	ENSECAG00000012948.1	2269	j	-	-	-	u
TCONS_00000778	XLOC_000277	chr1	+	5817	TCONS_00000780	CUFF.1335.2	CUFF.1335	3371	j	ECAUB_00001630	LDB1	2843	=	XM_001499233.5	LDB1	1407	j	ENSECAT00000013736.1	ENSECAG00000012948.1	2269	j	-	-	-	u
TCONS_00000780	XLOC_000277	chr1	+	10675	TCONS_00000780	CUFF.1335.2	CUFF.1335	3371	=	ECAUB_00001642	LDB1	2881	=	XM_001499233.5	LDB1	1407	=	ENSECAT00000013736.1	ENSECAG00000012948.1	2269	=	-	-	-	u
TCONS_00000781	XLOC_000277	chr1	+	6794	TCONS_00000780	CUFF.1335.1	CUFF.1335	2123	=	ECAUB_00001633	LDB1	8638	=	XM_001499233.5	LDB1	1407	j	ENSECAT00000013736.1	ENSECAG00000012948.1	2269	j	-	-	-	u
TCONS_00000783	XLOC_000277	chr1	+	8603	TCONS_00000780	CUFF.1335.2	CUFF.1335	3371	j	ECAUB_00001625	LDB1	3911	j	XM_014733242.1	LDB1	2735	=	ENSECAT00000013736.1	ENSECAG00000012948.1	2269	j	-	-	-	u
TCONS_00000786	XLOC_000278	chr1	+	1384	TCONS_00000786	-	-	-	u	-	-	-	u	-	-	-	u	-	-	-	u	-	-	-	u
TCONS_00000789	XLOC_000279	chr1	+	18893	TCONS_00000789	CUFF.1313.1.CUFF.1320.1	CUFF.1313.CUFF.1320	3781	j	ECAUB_00001661	C1H10orf76	33189	j	XM_001499750.4	C1H10orf76	3791	j	ENSECAT00000021996.1	ENSECAG00000020347.1	2475	j	-	-	-	u
TCONS_00000801	XLOC_000279	chr1	+	12184	TCONS_00000789	CUFF.1344.1	CUFF.1344	5114	j	ECAUB_00001661	C1H10orf76	33189	j	XM_001499535.4	MGEA5	5133	j	ENSECAT00000020029.1	ENSECAG00000018731.1	3172	j	-	-	-	u
TCONS_00000802	XLOC_000279	chr1	+	5766	TCONS_00000789	CUFF.1344.1	CUFF.1344	5114	j	ECAUB_00001695	MGEA5	11845	c	XM_001499535.4	MGEA5	5133	j	ENSECAT00000020029.1	ENSECAG00000018731.1	3172	j	-	-	-	u
TCONS_00000803	XLOC_000279	chr1	+	7958	TCONS_00000789	CUFF.1344.1	CUFF.1344	5114	j	ECAUB_00001664	C1H10orf76	32659	c	XM_001499535.4	MGEA5	5133	j	ENSECAT00000020029.1	ENSECAG00000018731.1	3172	j	-	-	-	u
TCONS_00000805	XLOC_000279	chr1	+	8481	TCONS_00000789	CUFF.1344.1	CUFF.1344	5114	j	ECAUB_00001661	C1H10orf76	33189	j	XM_001499535.4	MGEA5	5133	j	ENSECAT00000020029.1	ENSECAG00000018731.1	3172	j	-	-	-	u
TCONS_00000806	XLOC_000279	chr1	+	6437	TCONS_00000789	CUFF.1344.1	CUFF.1344	5114	j	ECAUB_00001661	C1H10orf76	33189	j	XM_001499535.4	MGEA5	5133	j	ENSECAT00000020029.1	ENSECAG00000018731.1	3172	j	-	-	-	u
TCONS_00000810	XLOC_000282	chr1	+	1999	TCONS_00000818	CUFF.1459.1	CUFF.1459	1300	j	ECAUB_00001772	FBXW4	1799	=	XM_014733059.1	FBXW4	2329	j	ENSECAT00000021901.1	ENSECAG00000020477.1	1486	j	-	-	-	u
TCONS_00000812	XLOC_000282	chr1	+	1238	TCONS_00000818	CUFF.1459.1	CUFF.1459	1300	j	ECAUB_00001780	FBXW4	5967	j	XM_014733059.1	FBXW4	2329	j	ENSECAT00000021901.1	ENSECAG00000020477.1	1486	j	-	-	-	u
TCONS_00000815	XLOC_000282	chr1	+	4306	TCONS_00000818	CUFF.1459.1	CUFF.1459	1300	j	ECAUB_00001780	FBXW4	5967	j	XM_014733059.1	FBXW4	2329	j	ENSECAT00000021901.1	ENSECAG00000020477.1	1486	j	-	-	-	u
TCONS_00000816	XLOC_000282	chr1	+	11204	TCONS_00000818	CUFF.1459.1	CUFF.1459	1300	j	ECAUB_00001789	FBXW4	4009	=	XM_014733059.1	FBXW4	2329	j	ENSECAT00000021901.1	ENSECAG00000020477.1	1486	j	-	-	-	u
TCONS_00000818	XLOC_000282	chr1	+	21016	TCONS_00000818	CUFF.1459.1	CUFF.1459	1300	j	ECAUB_00001780	FBXW4	5967	j	XM_014733059.1	FBXW4	2329	j	ENSECAT00000021901.1	ENSECAG00000020477.1	1486	j	-	-	-	u
TCONS_00000827	XLOC_000289	chr1	+	1692	TCONS_00000842	CUFF.1458.1	CUFF.1458	3911	x	ECAUB_00001800	POLL	1759	=	XM_001499802.4	POLL	1688	=	ENSECAT00000016223.1	ENSECAG00000015282.1	1610	j	-	-	-	u
TCONS_00000828	XLOC_000289	chr1	+	2251	TCONS_00000842	CUFF.1458.1	CUFF.1458	3911	x	ECAUB_00001757	FBXW4	6582	c	XM_001499802.4	POLL	1688	j	ENSECAT00000016223.1	ENSECAG00000015282.1	1610	j	-	-	-	u
TCONS_00000829	XLOC_000289	chr1	+	2693	TCONS_00000842	CUFF.1458.1	CUFF.1458	3911	x	ECAUB_00001758	FBXW4	7024	c	XM_001499802.4	POLL	1688	j	ENSECAT00000016223.1	ENSECAG00000015282.1	1610	j	-	-	-	u
TCONS_00000833	XLOC_000289	chr1	+	2746	TCONS_00000842	CUFF.1458.1	CUFF.1458	3911	x	ECAUB_00001780	FBXW4	5967	j	XM_001499802.4	POLL	1688	j	ENSECAT00000016223.1	ENSECAG00000015282.1	1610	j	-	-	-	u
TCONS_00000842	XLOC_000289	chr1	+	3002	TCONS_00000842	CUFF.1458.1	CUFF.1458	3911	x	ECAUB_00001780	FBXW4	5967	j	XM_001499802.4	POLL	1688	j	ENSECAT00000016223.1	ENSECAG00000015282.1	1610	j	-	-	-	u
TCONS_00000845	XLOC_000290	chr1	+	2474	TCONS_00000845	-	-	-	u	-	-	-	u	-	-	-	u	-	-	-	u	-	-	-	u
TCONS_00000846	XLOC_000291	chr1	+	2758	TCONS_00000846	CUFF.1332.1	CUFF.1332	1926	=	ECAUB_00001806	LBX1	1953	=	XM_001499876.4	LBX1	1953	=	ENSECAT00000011561.1	ENSECAG00000011170.1	846	=	-	-	-	u
TCONS_00000847	XLOC_000292	chr1	+	2598	TCONS_00000847	-	-	-	u	-	-	-	u	-	-	-	u	-	-	-	u	-	-	-	u
TCONS_00000848	XLOC_000293	chr1	+	847	TCONS_00000848	CUFF.1351.1	CUFF.1351	829	=	-	-	-	u	-	-	-	u	-	-	-	u	-	-	-	u
TCONS_00000849	XLOC_000294	chr1	+	1026	TCONS_00000850	-	-	-	u	ECAUB_00001835	LOC100070266	8501	c	XM_014733073.1	PDZD7	5050	c	-	-	-	u	-	-	-	u
TCONS_00000850	XLOC_000294	chr1	+	1074	TCONS_00000850	-	-	-	u	ECAUB_00001835	LOC100070266	8501	j	XM_014733073.1	PDZD7	5050	j	-	-	-	u	-	-	-	u
TCONS_00000853	XLOC_000297	chr1	+	2087	TCONS_00000861	CUFF.1358.1	CUFF.1358	961	j	ECAUB_00001835	LOC100070266	8501	j	XM_014733073.1	PDZD7	5050	j	ENSECAT00000012616.1	ENSECAG00000012183.1	2919	j	-	-	-	u
TCONS_00000854	XLOC_000297	chr1	+	1626	TCONS_00000861	CUFF.1358.1	CUFF.1358	961	=	ECAUB_00001835	LOC100070266	8501	j	XM_014733073.1	PDZD7	5050	j	ENSECAT00000012616.1	ENSECAG00000012183.1	2919	j	-	-	-	u
TCONS_00000855	XLOC_000297	chr1	+	1388	TCONS_00000861	CUFF.1358.1	CUFF.1358	961	j	ECAUB_00001835	LOC100070266	8501	j	XM_014733073.1	PDZD7	5050	j	ENSECAT00000012616.1	ENSECAG00000012183.1	2919	j	-	-	-	u
TCONS_00000859	XLOC_000297	chr1	+	1899	TCONS_00000861	CUFF.1358.1	CUFF.1358	961	j	ECAUB_00001835	LOC100070266	8501	j	XM_014733073.1	PDZD7	5050	j	ENSECAT00000012616.1	ENSECAG00000012183.1	2919	j	-	-	-	u
TCONS_00000861	XLOC_000297	chr1	+	10463	TCONS_00000861	CUFF.1358.1	CUFF.1358	961	o	ECAUB_00001835	LOC100070266	8501	j	XM_014733073.1	PDZD7	5050	j	ENSECAT00000012616.1	ENSECAG00000012183.1	2919	j	-	-	-	u
TCONS_00000863	XLOC_000297	chr1	+	10227	TCONS_00000861	CUFF.1455.3	CUFF.1455	5666	x	ECAUB_00001835	LOC100070266	8501	j	XM_014733073.1	PDZD7	5050	j	ENSECAT00000012616.1	ENSECAG00000012183.1	2919	j	-	-	-	u
TCONS_00000864	XLOC_000298	chr1	+	4738	TCONS_00000864	CUFF.1451.1	CUFF.1451	10370	=	ECAUB_00001844	LOC102148910	2035	=	XM_014733072.1	MRPL43	1440	=	ENSECAT00000021363.1	ENSECAG00000020123.1	1245	j	-	-	-	u
TCONS_00000865	XLOC_000298	chr1	+	3518	TCONS_00000864	CUFF.1451.1	CUFF.1451	10370	j	ECAUB_00001843	MRPL43	5917	j	XM_014733072.1	MRPL43	1440	j	ENSECAT00000021363.1	ENSECAG00000020123.1	1245	j	-	-	-	u
TCONS_00000866	XLOC_000299	chr1	+	3278	TCONS_00000866	-	-	-	u	ECAUB_00014468	FAM178A	21812	x	-	-	-	u	ENSECAT00000021363.1	ENSECAG00000020123.1	1245	i	-	-	-	u
TCONS_00000867	XLOC_000300	chr1	+	3942	TCONS_00000867	-	-	-	u	ECAUB_00014468	FAM178A	21812	x	-	-	-	u	ENSECAT00000021363.1	ENSECAG00000020123.1	1245	i	-	-	-	u
TCONS_00000870	XLOC_000303	chr1	+	1051	TCONS_00000870	-	-	-	u	-	-	-	u	-	-	-	u	-	-	-	u	-	-	-	u
TCONS_00000871	XLOC_000304	chr1	+	2227	TCONS_00000871	CUFF.2382.1	CUFF.2382	2940	j	ECAUB_00001869	NDUFB8	881	j	XM_001500281.4	NDUFB8	695	j	ENSECAT00000010435.1	ENSECAG00000010039.1	645	j	-	-	-	u
TCONS_00000872	XLOC_000304	chr1	+	756	TCONS_00000871	CUFF.2382.1	CUFF.2382	2940	j	ECAUB_00001873	NDUFB8	802	=	XM_001500281.4	NDUFB8	695	j	ENSECAT00000010435.1	ENSECAG00000010039.1	645	j	-	-	-	u
TCONS_00000885	XLOC_000305	chr1	+	5314	TCONS_00000896	CUFF.2382.1	CUFF.2382	2940	i	ECAUB_00001877	SEC31B	4487	j	XM_014733075.1	SEC31B	4641	j	ENSECAT00000018449.1	ENSECAG00000017210.1	3825	j	-	-	-	u
TCONS_00000888	XLOC_000305	chr1	+	5795	TCONS_00000896	CUFF.2382.1	CUFF.2382	2940	i	ECAUB_00001877	SEC31B	4487	j	XM_014733075.1	SEC31B	4641	j	ENSECAT00000018449.1	ENSECAG00000017210.1	3825	j	-	-	-	u
TCONS_00000892	XLOC_000305	chr1	+	6293	TCONS_00000896	CUFF.2382.1	CUFF.2382	2940	i	ECAUB_00001877	SEC31B	4487	j	XM_014733075.1	SEC31B	4641	j	ENSECAT00000018449.1	ENSECAG00000017210.1	3825	j	-	-	-	u
TCONS_00000894	XLOC_000305	chr1	+	5966	TCONS_00000896	CUFF.2382.1	CUFF.2382	2940	i	ECAUB_00001877	SEC31B	4487	j	XM_014733075.1	SEC31B	4641	j	ENSECAT00000018449.1	ENSECAG00000017210.1	3825	j	-	-	-	u
TCONS_00000896	XLOC_000305	chr1	+	7286	TCONS_00000896	CUFF.2382.1	CUFF.2382	2940	i	ECAUB_00001877	SEC31B	4487	j	XM_014733075.1	SEC31B	4641	j	ENSECAT00000018449.1	ENSECAG00000017210.1	3825	j	-	-	-	u
TCONS_00000897	XLOC_000305	chr1	+	3083	TCONS_00000896	CUFF.2382.1	CUFF.2382	2940	i	ECAUB_00001877	SEC31B	4487	j	XM_014733075.1	SEC31B	4641	j	ENSECAT00000018449.1	ENSECAG00000017210.1	3825	j	-	-	-	u
TCONS_00000902	XLOC_000305	chr1	+	6022	TCONS_00000896	CUFF.2382.1	CUFF.2382	2940	i	ECAUB_00001877	SEC31B	4487	j	XM_014733075.1	SEC31B	4641	j	ENSECAT00000018449.1	ENSECAG00000017210.1	3825	j	-	-	-	u
TCONS_00000908	XLOC_000305	chr1	+	5307	TCONS_00000896	CUFF.2382.1	CUFF.2382	2940	i	ECAUB_00001877	SEC31B	4487	j	XM_014733075.1	SEC31B	4641	j	ENSECAT00000018449.1	ENSECAG00000017210.1	3825	j	-	-	-	u
TCONS_00000914	XLOC_000306	chr1	+	1297	TCONS_00000914	CUFF.2382.1	CUFF.2382	2940	i	ECAUB_00001877	SEC31B	4487	p	XM_014733075.1	SEC31B	4641	p	ENSECAT00000018449.1	ENSECAG00000017210.1	3825	p	-	-	-	u
TCONS_00000915	XLOC_000307	chr1	+	875	TCONS_00000915	CUFF.2382.1	CUFF.2382	2940	i	-	-	-	u	-	-	-	u	-	-	-	u	-	-	-	u
TCONS_00000916	XLOC_000308	chr1	+	3320	TCONS_00000916	CUFF.2382.1	CUFF.2382	2940	i	-	-	-	u	-	-	-	u	-	-	-	u	-	-	-	u
TCONS_00000917	XLOC_000308	chr1	+	2971	TCONS_00000916	CUFF.2382.1	CUFF.2382	2940	i	-	-	-	u	-	-	-	u	-	-	-	u	-	-	-	u
TCONS_00000919	XLOC_000309	chr1	+	3849	TCONS_00000919	CUFF.2382.1	CUFF.2382	2940	o	ECAUB_00001882	SCD	6344	o	XM_001500364.3	SCD	2393	x	ENSECAT00000015611.1	ENSECAG00000014658.1	1292	x	-	-	-	u
TCONS_00000920	XLOC_000310	chr1	+	1309	TCONS_00000920	CUFF.1505.1	CUFF.1505	1223	=	ECAUB_00001891	BLOC1S2	919	=	XM_001500417.3	BLOC1S2	922	=	ENSECAT00000014026.1	ENSECAG00000013421.1	1065	j	-	-	-	u
TCONS_00000921	XLOC_000310	chr1	+	988	TCONS_00000920	CUFF.1505.1	CUFF.1505	1223	j	ECAUB_00001894	BLOC1S2	2662	j	XM_001500417.3	BLOC1S2	922	j	ENSECAT00000014026.1	ENSECAG00000013421.1	1065	j	-	-	-	u
TCONS_00000922	XLOC_000311	chr1	+	2737	TCONS_00000931	CUFF.1484.2	CUFF.1484	1980	j	ECAUB_00001912	CWF19L1	4750	c	XM_001500438.3	CWF19L1	2010	j	ENSECAT00000017471.1	ENSECAG00000016333.1	1746	j	-	-	-	u
TCONS_00000925	XLOC_000311	chr1	+	3008	TCONS_00000931	CUFF.1484.1	CUFF.1484	1964	=	ECAUB_00001927	CWF19L1	2622	=	XM_001500438.3	CWF19L1	2010	j	ENSECAT00000017471.1	ENSECAG00000016333.1	1746	j	-	-	-	u
TCONS_00000926	XLOC_000311	chr1	+	4820	TCONS_00000931	CUFF.1484.2	CUFF.1484	1980	j	ECAUB_00001913	CWF19L1	10457	=	XM_001500438.3	CWF19L1	2010	j	ENSECAT00000017471.1	ENSECAG00000016333.1	1746	j	-	-	-	u
TCONS_00000930	XLOC_000311	chr1	+	1642	TCONS_00000931	CUFF.1484.2	CUFF.1484	1980	j	ECAUB_00001943	CWF19L1	2637	j	XM_001500438.3	CWF19L1	2010	j	ENSECAT00000017471.1	ENSECAG00000016333.1	1746	j	-	-	-	u
TCONS_00000931	XLOC_000311	chr1	+	5533	TCONS_00000931	CUFF.1484.2	CUFF.1484	1980	j	ECAUB_00001943	CWF19L1	2637	j	XM_001500438.3	CWF19L1	2010	j	ENSECAT00000017471.1	ENSECAG00000016333.1	1746	j	-	-	-	u
TCONS_00000936	XLOC_000311	chr1	+	2347	TCONS_00000931	CUFF.1484.2	CUFF.1484	1980	j	ECAUB_00001908	CWF19L1	3522	c	XM_001500438.3	CWF19L1	2010	j	ENSECAT00000017471.1	ENSECAG00000016333.1	1746	j	-	-	-	u
TCONS_00000937	XLOC_000313	chr1	+	6093	TCONS_00000940	CUFF.1492.1	CUFF.1492	3411	=	ECAUB_00001956	CHUK	3420	=	XM_014733002.1	CHUK	3268	j	ENSECAT00000007996.1	ENSECAG00000006588.1	2260	=	-	-	-	u
TCONS_00000939	XLOC_000313	chr1	+	5714	TCONS_00000940	CUFF.1492.1	CUFF.1492	3411	j	ECAUB_00001951	CHUK	5043	j	XM_014733002.1	CHUK	3268	j	ENSECAT00000007996.1	ENSECAG00000006588.1	2260	j	-	-	-	u
TCONS_00000940	XLOC_000313	chr1	+	7385	TCONS_00000940	CUFF.1492.1	CUFF.1492	3411	j	ECAUB_00001957	CHUK	5645	=	XM_014733002.1	CHUK	3268	j	ENSECAT00000007996.1	ENSECAG00000006588.1	2260	j	-	-	-	u
TCONS_00000941	XLOC_000313	chr1	+	5143	TCONS_00000940	CUFF.1492.2	CUFF.1492	3394	=	ECAUB_00001954	CHUK	3403	=	XM_014733002.1	CHUK	3268	j	ENSECAT00000007996.1	ENSECAG00000006588.1	2260	j	-	-	-	u
TCONS_00000942	XLOC_000314	chr1	+	3172	TCONS_00000942	CUFF.1521.1.CUFF.1522.1	CUFF.1521.CUFF.1522	3163	=	ECAUB_00001962	ERLIN1	2447	=	XM_005602305.2	ERLIN1	3223	=	ENSECAT00000019497.1	ENSECAG00000018030.1	1854	j	-	-	-	u
TCONS_00000943	XLOC_000314	chr1	+	1935	TCONS_00000942	CUFF.1521.1.CUFF.1522.1	CUFF.1521.CUFF.1522	3163	j	ECAUB_00001963	ERLIN1	3196	j	XM_005602305.2	ERLIN1	3223	j	ENSECAT00000019497.1	ENSECAG00000018030.1	1854	j	-	-	-	u
TCONS_00000947	XLOC_000315	chr1	+	13742	TCONS_00000947	CUFF.1527.1	CUFF.1527	8008	j	ECAUB_00001974	DNMBP	6219	j	XM_001500653.4	DNMBP	6167	j	ENSECAT00000011272.1	ENSECAG00000010813.1	5179	j	-	-	-	u
TCONS_00000948	XLOC_000315	chr1	+	3030	TCONS_00000947	CUFF.1527.1	CUFF.1527	8008	j	ECAUB_00001974	DNMBP	6219	j	XM_001500653.4	DNMBP	6167	j	ENSECAT00000011272.1	ENSECAG00000010813.1	5179	j	-	-	-	u
TCONS_00000951	XLOC_000315	chr1	+	13003	TCONS_00000947	CUFF.1527.1	CUFF.1527	8008	j	ECAUB_00001974	DNMBP	6219	j	XM_001500653.4	DNMBP	6167	j	ENSECAT00000011272.1	ENSECAG00000010813.1	5179	j	-	-	-	u
TCONS_00000952	XLOC_000315	chr1	+	11935	TCONS_00000947	CUFF.1527.1	CUFF.1527	8008	j	ECAUB_00001974	DNMBP	6219	j	XM_001500653.4	DNMBP	6167	j	ENSECAT00000011272.1	ENSECAG00000010813.1	5179	j	-	-	-	u
TCONS_00000953	XLOC_000317	chr1	+	12349	TCONS_00000953	CUFF.2612.1	CUFF.2612	11820	=	ECAUB_00002018	COX15	1588	=	XM_001500866.3	LOC100060721	1764	=	ENSECAT00000014816.1	ENSECAG00000014039.1	1406	j	-	-	-	u
TCONS_00000954	XLOC_000317	chr1	+	11863	TCONS_00000953	CUFF.2612.1	CUFF.2612	11820	j	ECAUB_00001998	COX15	17525	c	XM_005602306.2	LOC100060721	1855	j	ENSECAT00000014816.1	ENSECAG00000014039.1	1406	j	-	-	-	u
TCONS_00000955	XLOC_000317	chr1	+	11681	TCONS_00000953	CUFF.2612.1	CUFF.2612	11820	j	ECAUB_00002017	COX15	1639	=	XM_005602306.2	LOC100060721	1855	=	ENSECAT00000014816.1	ENSECAG00000014039.1	1406	j	-	-	-	u
TCONS_00000958	XLOC_000318	chr1	+	3273	TCONS_00000961	CUFF.1587.2	CUFF.1587	1756	=	ECAUB_00002030	SLC25A28	1394	=	XM_005602564.2	SLC25A28	1449	=	ENSECAT00000009644.1	ENSECAG00000009356.1	1385	=	-	-	-	u
TCONS_00000959	XLOC_000318	chr1	+	4349	TCONS_00000961	CUFF.1587.1	CUFF.1587	2849	=	ECAUB_00002028	SLC25A28	2821	=	XM_005602564.2	SLC25A28	1449	j	ENSECAT00000009644.1	ENSECAG00000009356.1	1385	j	-	-	-	u
TCONS_00000960	XLOC_000318	chr1	+	3175	TCONS_00000961	CUFF.1587.3	CUFF.1587	1985	j	ECAUB_00002038	SLC25A28	7526	j	XM_005602564.2	SLC25A28	1449	j	ENSECAT00000009644.1	ENSECAG00000009356.1	1385	j	-	-	-	u
TCONS_00000961	XLOC_000318	chr1	+	10131	TCONS_00000961	CUFF.1587.3	CUFF.1587	1985	j	ECAUB_00002038	SLC25A28	7526	j	XM_005602564.2	SLC25A28	1449	j	ENSECAT00000009644.1	ENSECAG00000009356.1	1385	j	-	-	-	u
TCONS_00000964	XLOC_000318	chr1	+	8814	TCONS_00000961	CUFF.1587.4	CUFF.1587	2038	=	ECAUB_00002038	SLC25A28	7526	j	XM_005602564.2	SLC25A28	1449	j	ENSECAT00000009644.1	ENSECAG00000009356.1	1385	j	-	-	-	u
TCONS_00000968	XLOC_000319	chr1	+	7265	TCONS_00000968	CUFF.1647.1	CUFF.1647	2094	j	ECAUB_00002041	GOT1	2615	j	XM_001501044.4	GOT1	1786	j	ENSECAT00000000188.1	ENSECAG00000000095.1	1302	j	-	-	-	u
TCONS_00000972	XLOC_000320	chr1	+	1690	TCONS_00000973	CUFF.1603.1	CUFF.1603	7008	j	ECAUB_00002047	HPSE2	2592	j	XM_014733004.1	LOC100070602	6659	j	ENSECAT00000000292.1	ENSECAG00000000353.1	1197	j	-	-	-	u
TCONS_00000973	XLOC_000320	chr1	+	7304	TCONS_00000973	CUFF.1603.1	CUFF.1603	7008	j	ECAUB_00002047	HPSE2	2592	j	XM_014733004.1	LOC100070602	6659	j	ENSECAT00000000292.1	ENSECAG00000000353.1	1197	j	-	-	-	u
TCONS_00000974	XLOC_000320	chr1	+	1498	TCONS_00000973	CUFF.1603.1	CUFF.1603	7008	j	ECAUB_00002047	HPSE2	2592	j	XM_014733004.1	LOC100070602	6659	j	ENSECAT00000000292.1	ENSECAG00000000353.1	1197	j	-	-	-	u
TCONS_00000975	XLOC_000320	chr1	+	6842	TCONS_00000973	CUFF.1603.1	CUFF.1603	7008	j	ECAUB_00002047	HPSE2	2592	j	XM_014733004.1	LOC100070602	6659	j	ENSECAT00000000292.1	ENSECAG00000000353.1	1197	j	-	-	-	u
TCONS_00000976	XLOC_000320	chr1	+	7135	TCONS_00000973	CUFF.1603.1	CUFF.1603	7008	j	ECAUB_00002047	HPSE2	2592	j	XM_014733004.1	LOC100070602	6659	j	ENSECAT00000000292.1	ENSECAG00000000353.1	1197	j	-	-	-	u
TCONS_00000977	XLOC_000320	chr1	+	3212	TCONS_00000973	CUFF.1564.2	CUFF.1564	678	j	ECAUB_00002047	HPSE2	2592	j	XM_014733419.1	LOC106782061	923	j	-	-	-	u	-	-	-	u
TCONS_00001016	XLOC_000359	chr1	+	1573	TCONS_00001025	CUFF.1623.1	CUFF.1623	1549	=	ECAUB_00002129	HPS1	4263	c	XM_005602316.2	HPS1	2917	c	ENSECAT00000003497.1	ENSECAG00000000393.1	2209	j	-	-	-	u
TCONS_00001020	XLOC_000359	chr1	+	1681	TCONS_00001025	CUFF.1623.3	CUFF.1623	2794	j	ECAUB_00002070	HPS1	6748	j	XM_005602312.2	HPS1	4193	j	ENSECAT00000003497.1	ENSECAG00000000393.1	2209	j	-	-	-	u
TCONS_00001023	XLOC_000359	chr1	+	2697	TCONS_00001025	CUFF.1623.3	CUFF.1623	2794	j	ECAUB_00002070	HPS1	6748	j	XM_005602312.2	HPS1	4193	j	ENSECAT00000003497.1	ENSECAG00000000393.1	2209	j	-	-	-	u
TCONS_00001025	XLOC_000359	chr1	+	3980	TCONS_00001025	CUFF.1623.3	CUFF.1623	2794	j	ECAUB_00002070	HPS1	6748	j	XM_005602312.2	HPS1	4193	j	ENSECAT00000003497.1	ENSECAG00000000393.1	2209	j	-	-	-	u
TCONS_00001027	XLOC_000359	chr1	+	1633	TCONS_00001025	CUFF.1623.3	CUFF.1623	2794	j	ECAUB_00002070	HPS1	6748	j	XM_005602312.2	HPS1	4193	j	ENSECAT00000003497.1	ENSECAG00000000393.1	2209	j	-	-	-	u
TCONS_00001034	XLOC_000360	chr1	+	5681	TCONS_00001037	CUFF.1624.1	CUFF.1624	5807	j	ECAUB_00002070	HPS1	6748	j	XM_005602312.2	HPS1	4193	j	ENSECAT00000003497.1	ENSECAG00000000393.1	2209	j	-	-	-	u
TCONS_00001035	XLOC_000360	chr1	+	5456	TCONS_00001037	CUFF.1624.1	CUFF.1624	5807	j	ECAUB_00002070	HPS1	6748	j	XM_005602312.2	HPS1	4193	j	ENSECAT00000003497.1	ENSECAG00000000393.1	2209	j	-	-	-	u
TCONS_00001036	XLOC_000360	chr1	+	5322	TCONS_00001037	CUFF.1624.1	CUFF.1624	5807	j	ECAUB_00002070	HPS1	6748	j	XM_005602312.2	HPS1	4193	j	ENSECAT00000003497.1	ENSECAG00000000393.1	2209	j	-	-	-	u
TCONS_00001037	XLOC_000360	chr1	+	5833	TCONS_00001037	CUFF.1624.1	CUFF.1624	5807	j	ECAUB_00002070	HPS1	6748	j	XM_005602312.2	HPS1	4193	j	ENSECAT00000003497.1	ENSECAG00000000393.1	2209	j	-	-	-	u
TCONS_00001038	XLOC_000360	chr1	+	4551	TCONS_00001037	CUFF.1624.1	CUFF.1624	5807	j	ECAUB_00002070	HPS1	6748	j	XM_005602312.2	HPS1	4193	j	ENSECAT00000003497.1	ENSECAG00000000393.1	2209	j	-	-	-	u
TCONS_00001039	XLOC_000361	chr1	+	1802	TCONS_00001041	-	-	-	u	ECAUB_00002156	LOXL4	9839	j	XM_001500309.3	LOXL4	3631	j	ENSECAT00000006621.1	ENSECAG00000005573.1	2740	j	-	-	-	u
TCONS_00001041	XLOC_000361	chr1	+	7362	TCONS_00001041	CUFF.1633.1	CUFF.1633	7473	j	ECAUB_00002156	LOXL4	9839	j	XM_001500309.3	LOXL4	3631	c	ENSECAT00000006621.1	ENSECAG00000005573.1	2740	=	-	-	-	u
TCONS_00001045	XLOC_000362	chr1	+	2408	TCONS_00001046	CUFF.1619.1	CUFF.1619	2002	=	ECAUB_00002160	CRTAC1	2260	=	XM_001501238.5	CRTAC1	2384	=	ENSECAT00000007808.1	ENSECAG00000007097.1	2205	j	-	-	-	u
TCONS_00001046	XLOC_000362	chr1	+	2869	TCONS_00001046	CUFF.1619.2	CUFF.1619	2509	=	ECAUB_00002162	CRTAC1	2123	=	XM_005602322.2	CRTAC1	2258	=	ENSECAT00000007808.1	ENSECAG00000007097.1	2205	j	-	-	-	u
TCONS_00001047	XLOC_000363	chr1	+	4462	TCONS_00001047	-	-	-	u	ECAUB_00002159	CRTAC1	2205	i	-	-	-	u	ENSECAT00000007808.1	ENSECAG00000007097.1	2205	i	-	-	-	u
TCONS_00001048	XLOC_000364	chr1	+	3068	TCONS_00001048	CUFF.1615.1	CUFF.1615	2696	j	ECAUB_00002164	SFRP5	481	o	XR_001378912.1	LOC106782058	1712	j	ENSECAT00000029035.1	ENSECAG00000026876.1	450	i	-	-	-	u
TCONS_00001049	XLOC_000364	chr1	+	2969	TCONS_00001048	CUFF.1615.1	CUFF.1615	2696	j	ECAUB_00002164	SFRP5	481	o	XR_001378912.1	LOC106782058	1712	=	ENSECAT00000029035.1	ENSECAG00000026876.1	450	i	-	-	-	u
TCONS_00001050	XLOC_000364	chr1	+	2773	TCONS_00001048	CUFF.1615.1	CUFF.1615	2696	j	ECAUB_00002164	SFRP5	481	o	XR_001378912.1	LOC106782058	1712	j	ENSECAT00000029035.1	ENSECAG00000026876.1	450	i	-	-	-	u
TCONS_00001051	XLOC_000364	chr1	+	2057	TCONS_00001048	CUFF.1615.1	CUFF.1615	2696	j	ECAUB_00002164	SFRP5	481	o	XR_001378912.1	LOC106782058	1712	j	ENSECAT00000029035.1	ENSECAG00000026876.1	450	i	-	-	-	u
TCONS_00001052	XLOC_000364	chr1	+	2758	TCONS_00001048	CUFF.1615.1	CUFF.1615	2696	j	ECAUB_00002164	SFRP5	481	o	XR_001378912.1	LOC106782058	1712	j	ENSECAT00000029035.1	ENSECAG00000026876.1	450	i	-	-	-	u
TCONS_00001053	XLOC_000365	chr1	+	2805	TCONS_00001053	CUFF.1663.1	CUFF.1663	3310	=	ECAUB_00002166	SFRP5	2538	j	XM_014733429.1	SFRP5	4282	=	ENSECAT00000029035.1	ENSECAG00000026876.1	450	j	-	-	-	u
TCONS_00001054	XLOC_000366	chr1	+	4777	TCONS_00001054	-	-	-	u	ECAUB_00002198	LOC102150979	2149	p	-	-	-	u	-	-	-	u	-	-	-	u
TCONS_00001057	XLOC_000367	chr1	+	9980	TCONS_00001057	CUFF.1715.1	CUFF.1715	5865	j	ECAUB_00002209	AVPI1	6397	j	XM_005602325.2	AVPI1	1390	j	ENSECAT00000008381.1	ENSECAG00000008293.1	808	j	-	-	-	u
TCONS_00001058	XLOC_000367	chr1	+	7642	TCONS_00001057	CUFF.1715.1	CUFF.1715	5865	j	ECAUB_00002209	AVPI1	6397	j	XM_005602325.2	AVPI1	1390	j	ENSECAT00000008381.1	ENSECAG00000008293.1	808	j	-	-	-	u
TCONS_00001060	XLOC_000367	chr1	+	8908	TCONS_00001057	CUFF.1715.1	CUFF.1715	5865	j	ECAUB_00002209	AVPI1	6397	j	XM_005602325.2	AVPI1	1390	j	ENSECAT00000008381.1	ENSECAG00000008293.1	808	j	-	-	-	u
TCONS_00001062	XLOC_000368	chr1	+	3951	TCONS_00001064	CUFF.1926.2	CUFF.1926	7856	j	ECAUB_00002267	MMS19	5819	c	XM_014733184.1	MMS19	3492	=	ENSECAT00000010382.1	ENSECAG00000009259.1	3438	j	NM_001301257	ZDHHC16	3563	x
TCONS_00001063	XLOC_000368	chr1	+	3954	TCONS_00001064	CUFF.1926.2	CUFF.1926	7856	j	ECAUB_00002291	MMS19	3482	=	XM_001500382.5	MMS19	3495	=	ENSECAT00000010246.1	ENSECAG00000009259.1	3095	=	NM_001301257	ZDHHC16	3563	x
TCONS_00001064	XLOC_000368	chr1	+	13348	TCONS_00001064	CUFF.1926.2	CUFF.1926	7856	j	ECAUB_00002288	MMS19	5549	j	XM_001500382.5	MMS19	3495	j	ENSECAT00000010382.1	ENSECAG00000009259.1	3438	j	NM_001301257	ZDHHC16	3563	x
TCONS_00001070	XLOC_000368	chr1	+	4529	TCONS_00001064	CUFF.1926.2	CUFF.1926	7856	j	ECAUB_00002288	MMS19	5549	j	XM_001500382.5	MMS19	3495	j	ENSECAT00000010382.1	ENSECAG00000009259.1	3438	j	NM_001301257	ZDHHC16	3563	x
TCONS_00001071	XLOC_000368	chr1	+	4166	TCONS_00001064	CUFF.1926.2	CUFF.1926	7856	j	ECAUB_00002288	MMS19	5549	j	XM_001500382.5	MMS19	3495	j	ENSECAT00000010382.1	ENSECAG00000009259.1	3438	j	NM_001301257	ZDHHC16	3563	x
TCONS_00001072	XLOC_000368	chr1	+	3827	TCONS_00001064	CUFF.1926.2	CUFF.1926	7856	j	ECAUB_00002288	MMS19	5549	j	XM_001500382.5	MMS19	3495	j	ENSECAT00000010382.1	ENSECAG00000009259.1	3438	j	NM_001301257	ZDHHC16	3563	x
TCONS_00001074	XLOC_000369	chr1	+	4466	TCONS_00001074	CUFF.1931.1	CUFF.1931	1838	=	ECAUB_00002297	EXOSC1	1982	=	XM_001501498.4	EXOSC1	1855	=	ENSECAT00000011077.1	ENSECAG00000010621.1	895	=	-	-	-	u
TCONS_00001075	XLOC_000369	chr1	+	1920	TCONS_00001074	CUFF.1931.1	CUFF.1931	1838	j	ECAUB_00002300	EXOSC1	9598	j	XM_001501498.4	EXOSC1	1855	j	ENSECAT00000011077.1	ENSECAG00000010621.1	895	j	-	-	-	u
TCONS_00001076	XLOC_000370	chr1	+	2950	TCONS_00001076	-	-	-	u	ECAUB_00002299	EXOSC1	10101	p	-	-	-	u	-	-	-	u	-	-	-	u
TCONS_00001079	XLOC_000371	chr1	+	4640	TCONS_00001080	CUFF.1678.1	CUFF.1678	4934	j	ECAUB_00002314	RRP12	4570	j	XM_001501555.4	RRP12	4390	j	ENSECAT00000012119.1	ENSECAG00000010892.1	4003	j	-	-	-	u
TCONS_00001080	XLOC_000371	chr1	+	11562	TCONS_00001080	CUFF.1678.1	CUFF.1678	4934	j	ECAUB_00002312	RRP12	7379	=	XM_001501555.4	RRP12	4390	j	ENSECAT00000012119.1	ENSECAG00000010892.1	4003	j	-	-	-	u
TCONS_00001081	XLOC_000371	chr1	+	10305	TCONS_00001080	CUFF.1678.1	CUFF.1678	4934	j	ECAUB_00002314	RRP12	4570	j	XM_001501555.4	RRP12	4390	j	ENSECAT00000012119.1	ENSECAG00000010892.1	4003	j	-	-	-	u
TCONS_00001082	XLOC_000372	chr1	+	1668	TCONS_00001082	-	-	-	u	-	-	-	u	-	-	-	u	-	-	-	u	-	-	-	u
TCONS_00001084	XLOC_000374	chr1	+	5550	TCONS_00001085	CUFF.1689.1	CUFF.1689	4423	j	ECAUB_00002327	ARHGAP19	5209	j	XM_005602343.2	ARHGAP19	3670	j	ENSECAT00000012344.1	ENSECAG00000011823.1	1130	j	-	-	-	u
TCONS_00001085	XLOC_000374	chr1	+	5661	TCONS_00001085	CUFF.1689.1	CUFF.1689	4423	j	ECAUB_00002325	ARHGAP19	5454	=	XM_005602343.2	ARHGAP19	3670	j	ENSECAT00000012344.1	ENSECAG00000011823.1	1130	j	-	-	-	u
TCONS_00001092	XLOC_000374	chr1	+	1293	TCONS_00001085	CUFF.1689.1	CUFF.1689	4423	j	ECAUB_00002327	ARHGAP19	5209	j	XM_005602343.2	ARHGAP19	3670	j	ENSECAT00000012344.1	ENSECAG00000011823.1	1130	j	-	-	-	u
TCONS_00001094	XLOC_000374	chr1	+	5416	TCONS_00001085	CUFF.1689.1	CUFF.1689	4423	j	ECAUB_00002327	ARHGAP19	5209	j	XM_005602343.2	ARHGAP19	3670	j	ENSECAT00000012344.1	ENSECAG00000011823.1	1130	j	-	-	-	u
TCONS_00001095	XLOC_000374	chr1	+	4593	TCONS_00001085	CUFF.1689.1	CUFF.1689	4423	j	ECAUB_00002327	ARHGAP19	5209	j	XM_005602343.2	ARHGAP19	3670	j	-	-	-	u	-	-	-	u
TCONS_00001098	XLOC_000377	chr1	+	4854	TCONS_00001099	CUFF.1686.1	CUFF.1686	4746	=	ECAUB_00002330	SLIT1	4498	=	XM_005602566.2	SLIT1	4915	c	ENSECAT00000013942.1	ENSECAG00000011973.1	4498	=	-	-	-	u
TCONS_00001099	XLOC_000377	chr1	+	5700	TCONS_00001099	CUFF.1686.2	CUFF.1686	4720	=	ECAUB_00002333	SLIT1	4549	j	XM_005602566.2	SLIT1	4915	j	ENSECAT00000013843.1	ENSECAG00000011973.1	4390	j	-	-	-	u
TCONS_00001100	XLOC_000377	chr1	+	2901	TCONS_00001099	CUFF.1686.1	CUFF.1686	4746	j	ECAUB_00002333	SLIT1	4549	j	XM_005602566.2	SLIT1	4915	j	ENSECAT00000013843.1	ENSECAG00000011973.1	4390	j	-	-	-	u
TCONS_00001101	XLOC_000378	chr1	+	3213	TCONS_00001101	CUFF.1686.1	CUFF.1686	4746	p	ECAUB_00002333	SLIT1	4549	p	XM_005602566.2	SLIT1	4915	p	ENSECAT00000013942.1	ENSECAG00000011973.1	4498	p	-	-	-	u
TCONS_00001102	XLOC_000379	chr1	+	7414	TCONS_00001102	CUFF.1737.1	CUFF.1737	6998	=	ECAUB_00002348	PIK3AP1	13568	=	XM_014733005.1	PIK3AP1	6418	j	ENSECAT00000014285.1	ENSECAG00000013623.1	2789	=	-	-	-	u
TCONS_00001104	XLOC_000380	chr1	+	21290	TCONS_00001104	CUFF.1783.1	CUFF.1783	6769	j	ECAUB_00002391	TLL2	3484	j	XM_001500497.5	TLL2	4143	j	ENSECAT00000015970.1	ENSECAG00000014145.1	3249	j	-	-	-	u
TCONS_00001105	XLOC_000380	chr1	+	12569	TCONS_00001104	CUFF.1783.1	CUFF.1783	6769	j	ECAUB_00002391	TLL2	3484	j	XM_001500497.5	TLL2	4143	j	ENSECAT00000015970.1	ENSECAG00000014145.1	3249	j	-	-	-	u
TCONS_00001106	XLOC_000381	chr1	+	1123	TCONS_00001106	CUFF.1735.1	CUFF.1735	666	j	ECAUB_00002391	TLL2	3484	j	XM_001500497.5	TLL2	4143	j	ENSECAT00000015970.1	ENSECAG00000014145.1	3249	j	-	-	-	u
TCONS_00001107	XLOC_000381	chr1	+	1028	TCONS_00001106	CUFF.1735.1	CUFF.1735	666	j	ECAUB_00002391	TLL2	3484	j	XM_001500497.5	TLL2	4143	j	ENSECAT00000015970.1	ENSECAG00000014145.1	3249	j	-	-	-	u
TCONS_00001109	XLOC_000382	chr1	+	11202	TCONS_00001109	CUFF.1739.1	CUFF.1739	4129	j	ECAUB_00002395	OPALIN	1969	j	XM_005602350.2	OPALIN	2546	j	ENSECAT00000016010.1	ENSECAG00000015305.1	426	j	-	-	-	u
TCONS_00001110	XLOC_000382	chr1	+	10376	TCONS_00001109	CUFF.1739.1	CUFF.1739	4129	j	ECAUB_00002395	OPALIN	1969	j	XM_005602350.2	OPALIN	2546	j	ENSECAT00000016010.1	ENSECAG00000015305.1	426	j	-	-	-	u
TCONS_00001111	XLOC_000382	chr1	+	6742	TCONS_00001109	CUFF.1739.1	CUFF.1739	4129	=	ECAUB_00002395	OPALIN	1969	=	XM_005602350.2	OPALIN	2546	=	ENSECAT00000016010.1	ENSECAG00000015305.1	426	j	-	-	-	u
TCONS_00001113	XLOC_000382	chr1	+	9560	TCONS_00001109	CUFF.1739.1	CUFF.1739	4129	j	ECAUB_00002395	OPALIN	1969	j	XM_005602350.2	OPALIN	2546	j	ENSECAT00000016010.1	ENSECAG00000015305.1	426	j	-	-	-	u
TCONS_00001114	XLOC_000382	chr1	+	7760	TCONS_00001109	CUFF.1739.1	CUFF.1739	4129	j	ECAUB_00002395	OPALIN	1969	j	XM_005602350.2	OPALIN	2546	j	ENSECAT00000016010.1	ENSECAG00000015305.1	426	j	-	-	-	u
TCONS_00001117	XLOC_000383	chr1	+	2366	TCONS_00001119	CUFF.1770.1	CUFF.1770	2181	j	ECAUB_00002397	BLNK	2846	j	XM_005602352.2	BLNK	2225	j	ENSECAT00000016724.1	ENSECAG00000015745.1	1578	j	-	-	-	u
TCONS_00001119	XLOC_000383	chr1	+	2661	TCONS_00001119	CUFF.1770.1	CUFF.1770	2181	j	ECAUB_00002397	BLNK	2846	j	XM_005602352.2	BLNK	2225	j	ENSECAT00000016724.1	ENSECAG00000015745.1	1578	j	-	-	-	u
TCONS_00001122	XLOC_000386	chr1	+	2772	TCONS_00001122	-	-	-	u	-	-	-	u	-	-	-	u	-	-	-	u	-	-	-	u
TCONS_00001123	XLOC_000387	chr1	+	3529	TCONS_00001127	CUFF.1764.1	CUFF.1764	3943	x	ECAUB_00002414	LOC102148846	637	j	XR_001378907.1	LOC102148846	1188	=	ENSECAT00000016852.1	ENSECAG00000016020.1	1344	x	-	-	-	u
TCONS_00001124	XLOC_000387	chr1	+	2807	TCONS_00001127	-	-	-	u	ECAUB_00002414	LOC102148846	637	j	XR_001378908.1	LOC102148846	1718	j	-	-	-	u	-	-	-	u
TCONS_00001126	XLOC_000387	chr1	+	2846	TCONS_00001127	-	-	-	u	ECAUB_00002414	LOC102148846	637	j	XR_001378908.1	LOC102148846	1718	j	-	-	-	u	-	-	-	u
TCONS_00001127	XLOC_000387	chr1	+	4015	TCONS_00001127	CUFF.1764.1	CUFF.1764	3943	x	ECAUB_00002414	LOC102148846	637	j	XR_001378908.1	LOC102148846	1718	j	ENSECAT00000016852.1	ENSECAG00000016020.1	1344	x	-	-	-	u
TCONS_00001128	XLOC_000387	chr1	+	3460	TCONS_00001127	CUFF.1764.1	CUFF.1764	3943	x	ECAUB_00002414	LOC102148846	637	j	XR_001378908.1	LOC102148846	1718	j	ENSECAT00000016852.1	ENSECAG00000016020.1	1344	x	-	-	-	u
TCONS_00001130	XLOC_000388	chr1	+	581	TCONS_00001146	-	-	-	u	-	-	-	u	XR_001378933.1	LOC106782071	498	j	-	-	-	u	-	-	-	u
TCONS_00001131	XLOC_000388	chr1	+	4797	TCONS_00001146	-	-	-	u	-	-	-	u	XR_001378933.1	LOC106782071	498	=	-	-	-	u	-	-	-	u
TCONS_00001132	XLOC_000388	chr1	+	2170	TCONS_00001146	CUFF.1807.1	CUFF.1807	8986	j	-	-	-	u	XR_001378933.1	LOC106782071	498	j	-	-	-	u	-	-	-	u
TCONS_00001133	XLOC_000388	chr1	+	1923	TCONS_00001146	CUFF.1807.1	CUFF.1807	8986	j	-	-	-	u	XR_001378933.1	LOC106782071	498	j	-	-	-	u	-	-	-	u
TCONS_00001139	XLOC_000388	chr1	+	9626	TCONS_00001146	CUFF.1807.1	CUFF.1807	8986	j	ECAUB_00002422	LOC102148935	5951	o	XR_001378933.1	LOC106782071	498	j	ENSECAT00000017307.1	ENSECAG00000016258.1	1524	x	-	-	-	u
TCONS_00001144	XLOC_000388	chr1	+	10191	TCONS_00001146	CUFF.1807.1	CUFF.1807	8986	j	ECAUB_00002422	LOC102148935	5951	o	XM_001500628.5	ENTPD1	2014	x	ENSECAT00000017307.1	ENSECAG00000016258.1	1524	x	-	-	-	u
TCONS_00001145	XLOC_000388	chr1	+	16994	TCONS_00001146	CUFF.1807.1	CUFF.1807	8986	=	ECAUB_00002422	LOC102148935	5951	o	XM_001500628.5	ENTPD1	2014	x	ENSECAT00000017307.1	ENSECAG00000016258.1	1524	x	-	-	-	u
TCONS_00001146	XLOC_000388	chr1	+	17137	TCONS_00001146	CUFF.1807.1	CUFF.1807	8986	j	ECAUB_00002422	LOC102148935	5951	o	XM_001500628.5	ENTPD1	2014	x	ENSECAT00000017307.1	ENSECAG00000016258.1	1524	x	-	-	-	u
TCONS_00001147	XLOC_000391	chr1	+	3300	TCONS_00001152	CUFF.1779.1	CUFF.1779	4508	j	ECAUB_00002431	TCTN3	4600	j	XM_001500642.5	TCTN3	2595	j	ENSECAT00000017557.1	ENSECAG00000016594.1	1908	j	-	-	-	u
TCONS_00001149	XLOC_000391	chr1	+	4675	TCONS_00001152	CUFF.1779.1	CUFF.1779	4508	=	ECAUB_00002432	TCTN3	2583	=	XM_001500642.5	TCTN3	2595	=	ENSECAT00000017548.1	ENSECAG00000016594.1	1941	=	-	-	-	u
TCONS_00001152	XLOC_000391	chr1	+	4723	TCONS_00001152	CUFF.1779.1	CUFF.1779	4508	j	ECAUB_00002435	TCTN3	4295	=	XM_001500642.5	TCTN3	2595	j	ENSECAT00000017557.1	ENSECAG00000016594.1	1908	j	-	-	-	u
TCONS_00001153	XLOC_000393	chr1	+	4789	TCONS_00001153	CUFF.1816.2	CUFF.1816	3451	=	ECAUB_00002441	ALDH18A1	3476	=	XM_005602357.2	ALDH18A1	3462	=	ENSECAT00000018393.1	ENSECAG00000016847.1	2665	j	-	-	-	u
TCONS_00001154	XLOC_000393	chr1	+	4166	TCONS_00001153	CUFF.1816.1	CUFF.1816	3445	=	ECAUB_00002442	ALDH18A1	3470	=	XM_001501872.5	ALDH18A1	3457	=	ENSECAT00000018393.1	ENSECAG00000016847.1	2665	j	-	-	-	u
TCONS_00001155	XLOC_000393	chr1	+	4329	TCONS_00001153	CUFF.1816.2	CUFF.1816	3451	j	ECAUB_00002438	ALDH18A1	4044	=	XM_005602357.2	ALDH18A1	3462	j	ENSECAT00000018393.1	ENSECAG00000016847.1	2665	j	-	-	-	u
TCONS_00001159	XLOC_000395	chr1	+	13550	TCONS_00001159	CUFF.1954.1	CUFF.1954	6302	j	ECAUB_00002448	SORBS1	7618	j	XM_014733104.1	SORBS1	8458	j	ENSECAT00000020754.1	ENSECAG00000018511.1	3490	j	-	-	-	u
TCONS_00001170	XLOC_000395	chr1	+	2410	TCONS_00001159	CUFF.1954.1	CUFF.1954	6302	j	ECAUB_00002448	SORBS1	7618	j	XM_014733104.1	SORBS1	8458	j	ENSECAT00000020754.1	ENSECAG00000018511.1	3490	j	-	-	-	u
TCONS_00001212	XLOC_000395	chr1	+	9064	TCONS_00001159	CUFF.1954.1	CUFF.1954	6302	j	ECAUB_00002448	SORBS1	7618	j	XM_014733104.1	SORBS1	8458	j	ENSECAT00000020754.1	ENSECAG00000018511.1	3490	j	-	-	-	u
TCONS_00001215	XLOC_000395	chr1	+	9233	TCONS_00001159	CUFF.1954.1	CUFF.1954	6302	j	ECAUB_00002448	SORBS1	7618	j	XM_014733108.1	SORBS1	8323	c	ENSECAT00000020754.1	ENSECAG00000018511.1	3490	j	-	-	-	u
TCONS_00001216	XLOC_000395	chr1	+	9158	TCONS_00001159	CUFF.1954.1	CUFF.1954	6302	j	ECAUB_00002448	SORBS1	7618	j	XM_014733112.1	SORBS1	8254	c	ENSECAT00000020754.1	ENSECAG00000018511.1	3490	j	-	-	-	u
TCONS_00001240	XLOC_000420	chr1	+	1994	TCONS_00001241	CUFF.1861.1	CUFF.1861	3532	j	ECAUB_00002458	ENSECAG00000021153	1497	j	XM_001501993.3	LOC100061367	1989	j	ENSECAT00000023504.1	ENSECAG00000021153.1	1497	j	-	-	-	u
TCONS_00001241	XLOC_000420	chr1	+	6582	TCONS_00001241	CUFF.1861.1	CUFF.1861	3532	j	ECAUB_00002458	ENSECAG00000021153	1497	j	XM_001501993.3	LOC100061367	1989	j	ENSECAT00000023504.1	ENSECAG00000021153.1	1497	j	-	-	-	u
TCONS_00001243	XLOC_000420	chr1	+	3268	TCONS_00001241	CUFF.1861.1	CUFF.1861	3532	=	ECAUB_00002458	ENSECAG00000021153	1497	j	XM_001501993.3	LOC100061367	1989	=	ENSECAT00000023504.1	ENSECAG00000021153.1	1497	j	-	-	-	u
TCONS_00001245	XLOC_000420	chr1	+	2612	TCONS_00001241	CUFF.1861.1	CUFF.1861	3532	j	ECAUB_00002458	ENSECAG00000021153	1497	j	XM_001501993.3	LOC100061367	1989	j	ENSECAT00000023504.1	ENSECAG00000021153.1	1497	j	-	-	-	u
TCONS_00001246	XLOC_000421	chr1	+	1906	TCONS_00001246	CUFF.1853.1	CUFF.1853	1842	j	ECAUB_00002464	CYP2C92	1796	=	NM_001101652.1	CYP2C92	1863	j	ENSECAT00000002042.1	ENSECAG00000000871.1	1862	j	NM_001101652	CYP2C92	1863	j
TCONS_00001247	XLOC_000421	chr1	+	1743	TCONS_00001246	CUFF.1853.1	CUFF.1853	1842	j	ECAUB_00002463	CYP2C92	1716	=	NM_001101652.1	CYP2C92	1863	j	ENSECAT00000002042.1	ENSECAG00000000871.1	1862	j	NM_001101652	CYP2C92	1863	j
TCONS_00001248	XLOC_000421	chr1	+	1693	TCONS_00001246	CUFF.1853.1	CUFF.1853	1842	=	ECAUB_00002465	CYP2C92	1863	=	NM_001101652.1	CYP2C92	1863	=	ENSECAT00000002042.1	ENSECAG00000000871.1	1862	=	NM_001101652	CYP2C92	1863	=
TCONS_00001249	XLOC_000422	chr1	+	4094	TCONS_00001252	CUFF.1892.1	CUFF.1892	4054	=	ECAUB_00002486	LOC100061542	4109	=	XM_001502179.4	LOC100061542	2503	=	ENSECAT00000007562.1	ENSECAG00000005643.1	1473	=	-	-	-	u
TCONS_00001251	XLOC_000422	chr1	+	7396	TCONS_00001252	CUFF.1892.1	CUFF.1892	4054	j	ECAUB_00002491	LOC100061542	11628	j	XM_001502179.4	LOC100061542	2503	j	ENSECAT00000007562.1	ENSECAG00000005643.1	1473	j	-	-	-	u
TCONS_00001252	XLOC_000422	chr1	+	12833	TCONS_00001252	CUFF.1892.1	CUFF.1892	4054	j	ECAUB_00002493	LOC100061542	12848	=	XM_001502179.4	LOC100061542	2503	j	ENSECAT00000007562.1	ENSECAG00000005643.1	1473	j	-	-	-	u
TCONS_00001255	XLOC_000422	chr1	+	12210	TCONS_00001252	CUFF.1892.1	CUFF.1892	4054	j	ECAUB_00002491	LOC100061542	11628	j	XM_001502179.4	LOC100061542	2503	j	ENSECAT00000007562.1	ENSECAG00000005643.1	1473	j	-	-	-	u
TCONS_00001256	XLOC_000422	chr1	+	9656	TCONS_00001252	CUFF.1892.1	CUFF.1892	4054	j	ECAUB_00002491	LOC100061542	11628	j	XM_001502179.4	LOC100061542	2503	j	ENSECAT00000007562.1	ENSECAG00000005643.1	1473	j	-	-	-	u
TCONS_00001258	XLOC_000422	chr1	+	6633	TCONS_00001252	CUFF.1892.1	CUFF.1892	4054	j	ECAUB_00002488	LOC100061542	6663	=	XM_001502179.4	LOC100061542	2503	j	ENSECAT00000007562.1	ENSECAG00000005643.1	1473	j	-	-	-	u
TCONS_00001259	XLOC_000422	chr1	+	4193	TCONS_00001252	CUFF.1892.1	CUFF.1892	4054	j	ECAUB_00002491	LOC100061542	11628	j	XM_001502179.4	LOC100061542	2503	j	ENSECAT00000007562.1	ENSECAG00000005643.1	1473	j	-	-	-	u
TCONS_00001260	XLOC_000423	chr1	+	1874	TCONS_00001260	-	-	-	u	-	-	-	u	-	-	-	u	-	-	-	u	-	-	-	u
TCONS_00001261	XLOC_000424	chr1	+	19734	TCONS_00001263	CUFF.1962.2	CUFF.1962	8496	j	ECAUB_00002525	NOC3L	8438	j	XM_001917312.4	NOC3L	2611	j	ENSECAT00000023542.1	ENSECAG00000021720.1	2481	j	-	-	-	u
TCONS_00001262	XLOC_000424	chr1	+	19385	TCONS_00001263	CUFF.1962.2	CUFF.1962	8496	=	ECAUB_00002524	NOC3L	8435	=	XM_001917312.4	NOC3L	2611	=	ENSECAT00000023542.1	ENSECAG00000021720.1	2481	=	-	-	-	u
TCONS_00001263	XLOC_000424	chr1	+	20342	TCONS_00001263	CUFF.1962.2	CUFF.1962	8496	j	ECAUB_00002526	NOC3L	9392	=	XM_001917312.4	NOC3L	2611	j	ENSECAT00000023542.1	ENSECAG00000021720.1	2481	j	-	-	-	u
TCONS_00001264	XLOC_000424	chr1	+	19396	TCONS_00001263	CUFF.1962.2	CUFF.1962	8496	j	ECAUB_00002525	NOC3L	8438	j	XM_001917312.4	NOC3L	2611	j	ENSECAT00000023542.1	ENSECAG00000021720.1	2481	j	-	-	-	u
TCONS_00001265	XLOC_000425	chr1	+	1488	TCONS_00001265	CUFF.1963.1	CUFF.1963	16176	x	ECAUB_00015093	PLCE1	15557	x	XM_001502375.5	PLCE1	8826	x	ENSECAT00000024720.1	ENSECAG00000022823.1	5926	x	-	-	-	u
TCONS_00001266	XLOC_000426	chr1	+	3600	TCONS_00001269	CUFF.1919.2	CUFF.1919	2627	j	ECAUB_00002545	FRA10AC1-1	2637	j	XM_014732964.1	FRA10AC1	2520	j	ENSECAT00000000052.1	ENSECAG00000000030.1	1044	j	NM_001308964	FRA10AC1-1	1155	j
TCONS_00001267	XLOC_000426	chr1	+	5257	TCONS_00001269	CUFF.1919.2	CUFF.1919	2627	j	ECAUB_00002545	FRA10AC1-1	2637	j	XM_014732964.1	FRA10AC1	2520	j	ENSECAT00000000052.1	ENSECAG00000000030.1	1044	j	NM_001308964	FRA10AC1-1	1155	j
TCONS_00001268	XLOC_000426	chr1	+	3602	TCONS_00001269	CUFF.1919.2	CUFF.1919	2627	j	ECAUB_00002545	FRA10AC1-1	2637	j	XM_014732964.1	FRA10AC1	2520	j	ENSECAT00000000052.1	ENSECAG00000000030.1	1044	j	NM_001308964	FRA10AC1-1	1155	j
TCONS_00001269	XLOC_000426	chr1	+	5308	TCONS_00001269	CUFF.1919.2	CUFF.1919	2627	j	ECAUB_00002540	FRA10AC1-1	4491	=	XM_014732964.1	FRA10AC1	2520	j	ENSECAT00000000052.1	ENSECAG00000000030.1	1044	j	NM_001308964	FRA10AC1-1	1155	j
TCONS_00001271	XLOC_000426	chr1	+	3410	TCONS_00001269	CUFF.1919.2	CUFF.1919	2627	j	ECAUB_00002539	FRA10AC1-1	2597	=	XM_014732964.1	FRA10AC1	2520	j	ENSECAT00000000052.1	ENSECAG00000000030.1	1044	j	NM_001308964	FRA10AC1-1	1155	j
TCONS_00001272	XLOC_000427	chr1	+	981	TCONS_00001272	CUFF.2137.1	CUFF.2137	5588	=	ECAUB_00002552	RBP4	754	=	NM_001081951.1	RBP4	1002	c	ENSECAT00000017220.1	ENSECAG00000016270.1	754	=	NM_001081951	RBP4	1003	c
TCONS_00001273	XLOC_000428	chr1	+	869	TCONS_00001273	-	-	-	u	ECAUB_00002556	CEP55	2653	p	-	-	-	u	-	-	-	u	-	-	-	u
TCONS_00001274	XLOC_000429	chr1	+	13984	TCONS_00001274	CUFF.1939.1	CUFF.1939	5027	j	ECAUB_00002561	MYOF	10508	j	XM_014733007.1	MYOF	6546	j	ENSECAT00000020082.1	ENSECAG00000018560.1	6210	j	-	-	-	u
TCONS_00001276	XLOC_000429	chr1	+	4979	TCONS_00001274	CUFF.1939.1	CUFF.1939	5027	j	ECAUB_00002561	MYOF	10508	j	XM_014733007.1	MYOF	6546	j	ENSECAT00000020082.1	ENSECAG00000018560.1	6210	j	-	-	-	u
TCONS_00001277	XLOC_000429	chr1	+	5018	TCONS_00001274	CUFF.1939.1	CUFF.1939	5027	j	ECAUB_00002561	MYOF	10508	j	XM_014733007.1	MYOF	6546	j	ENSECAT00000020082.1	ENSECAG00000018560.1	6210	j	-	-	-	u
TCONS_00001280	XLOC_000430	chr1	+	2453	TCONS_00001280	CUFF.1939.1	CUFF.1939	5027	p	ECAUB_00002561	MYOF	10508	e	XM_014733007.1	MYOF	6546	e	ENSECAT00000020082.1	ENSECAG00000018560.1	6210	e	-	-	-	u
TCONS_00001281	XLOC_000431	chr1	+	9647	TCONS_00001281	CUFF.1935.1	CUFF.1935	1985	=	ECAUB_00002561	MYOF	10508	j	XM_014733007.1	MYOF	6546	j	ENSECAT00000020082.1	ENSECAG00000018560.1	6210	j	-	-	-	u
TCONS_00001282	XLOC_000431	chr1	+	8131	TCONS_00001281	CUFF.1935.1	CUFF.1935	1985	j	ECAUB_00002561	MYOF	10508	j	XM_014733007.1	MYOF	6546	j	ENSECAT00000020082.1	ENSECAG00000018560.1	6210	j	-	-	-	u
TCONS_00001283	XLOC_000431	chr1	+	8381	TCONS_00001281	CUFF.1935.1	CUFF.1935	1985	j	ECAUB_00002561	MYOF	10508	j	XM_014733007.1	MYOF	6546	j	ENSECAT00000020082.1	ENSECAG00000018560.1	6210	j	-	-	-	u
TCONS_00001284	XLOC_000431	chr1	+	8151	TCONS_00001281	CUFF.1935.1	CUFF.1935	1985	j	ECAUB_00002561	MYOF	10508	j	XM_014733007.1	MYOF	6546	j	ENSECAT00000020082.1	ENSECAG00000018560.1	6210	j	-	-	-	u
TCONS_00001287	XLOC_000433	chr1	+	3333	TCONS_00001287	-	-	-	u	ECAUB_00002579	HHEX	3624	p	-	-	-	u	-	-	-	u	-	-	-	u
TCONS_00001288	XLOC_000434	chr1	+	7601	TCONS_00001290	CUFF.2003.1	CUFF.2003	7211	=	ECAUB_00002581	IDE	7493	=	XM_001501035.5	IDE	5329	=	ENSECAT00000011595.1	ENSECAG00000010646.1	3291	j	-	-	-	u
TCONS_00001289	XLOC_000434	chr1	+	7595	TCONS_00001290	CUFF.2003.1	CUFF.2003	7211	j	ECAUB_00002590	IDE	5300	=	XM_005602365.2	IDE	5330	=	ENSECAT00000011595.1	ENSECAG00000010646.1	3291	j	-	-	-	u
TCONS_00001290	XLOC_000434	chr1	+	7623	TCONS_00001290	CUFF.2003.1	CUFF.2003	7211	j	ECAUB_00002592	IDE	7225	=	XM_005602366.2	IDE	5228	=	ENSECAT00000011595.1	ENSECAG00000010646.1	3291	j	-	-	-	u
TCONS_00001291	XLOC_000434	chr1	+	1710	TCONS_00001290	CUFF.2003.1	CUFF.2003	7211	j	ECAUB_00002588	IDE	3291	j	XM_005602365.2	IDE	5330	j	ENSECAT00000011595.1	ENSECAG00000010646.1	3291	j	-	-	-	u
TCONS_00001292	XLOC_000435	chr1	+	8630	TCONS_00001306	CUFF.2154.1	CUFF.2154	7634	j	ECAUB_00002599	CPEB3	10340	j	XM_014733057.1	CPEB3	2417	j	ENSECAT00000000091.1	ENSECAG00000000077.1	3867	j	-	-	-	u
TCONS_00001294	XLOC_000435	chr1	+	8380	TCONS_00001306	CUFF.2154.1	CUFF.2154	7634	j	ECAUB_00002599	CPEB3	10340	j	XM_014733057.1	CPEB3	2417	j	ENSECAT00000000091.1	ENSECAG00000000077.1	3867	j	-	-	-	u
TCONS_00001298	XLOC_000435	chr1	+	8750	TCONS_00001306	CUFF.2154.1	CUFF.2154	7634	j	ECAUB_00002599	CPEB3	10340	j	XM_014733057.1	CPEB3	2417	=	ENSECAT00000000091.1	ENSECAG00000000077.1	3867	j	-	-	-	u
TCONS_00001300	XLOC_000435	chr1	+	8402	TCONS_00001306	CUFF.2154.1	CUFF.2154	7634	j	ECAUB_00002599	CPEB3	10340	j	XM_014733057.1	CPEB3	2417	j	ENSECAT00000000091.1	ENSECAG00000000077.1	3867	j	-	-	-	u
TCONS_00001301	XLOC_000435	chr1	+	8277	TCONS_00001306	CUFF.2154.1	CUFF.2154	7634	j	ECAUB_00002599	CPEB3	10340	j	XM_014733057.1	CPEB3	2417	j	ENSECAT00000000091.1	ENSECAG00000000077.1	3867	j	-	-	-	u
TCONS_00001302	XLOC_000435	chr1	+	8243	TCONS_00001306	CUFF.2154.1	CUFF.2154	7634	j	ECAUB_00002607	CPEB3	4324	=	XM_014733057.1	CPEB3	2417	j	ENSECAT00000000091.1	ENSECAG00000000077.1	3867	j	-	-	-	u
TCONS_00001306	XLOC_000435	chr1	+	8789	TCONS_00001306	CUFF.2154.1	CUFF.2154	7634	j	ECAUB_00002599	CPEB3	10340	j	XM_014733057.1	CPEB3	2417	j	ENSECAT00000000091.1	ENSECAG00000000077.1	3867	j	-	-	-	u
TCONS_00001307	XLOC_000435	chr1	+	7371	TCONS_00001306	CUFF.2154.1	CUFF.2154	7634	j	ECAUB_00002599	CPEB3	10340	j	XM_014733057.1	CPEB3	2417	j	ENSECAT00000000091.1	ENSECAG00000000077.1	3867	j	-	-	-	u
TCONS_00001329	XLOC_000458	chr1	+	327	TCONS_00001329	-	-	-	u	ECAUB_00002626	FGFBP3	1051	c	XM_005602571.2	FGFBP3	1335	c	-	-	-	u	-	-	-	u
TCONS_00001330	XLOC_000459	chr1	+	5539	TCONS_00001330	-	-	-	u	ECAUB_00002627	FGFBP3	231	=	XM_005602571.2	FGFBP3	1335	o	ENSECAT00000004154.1	ENSECAG00000004296.1	231	=	-	-	-	u
TCONS_00001331	XLOC_000460	chr1	+	311	TCONS_00001331	-	-	-	u	-	-	-	u	-	-	-	u	-	-	-	u	-	-	-	u
TCONS_00001332	XLOC_000461	chr1	+	3773	TCONS_00001332	CUFF.2016.1	CUFF.2016	2584	=	ECAUB_00002630	PPP1R3C	2575	=	XM_001502693.5	PPP1R3C	2601	=	ENSECAT00000014289.1	ENSECAG00000013703.1	1025	=	-	-	-	u
TCONS_00001334	XLOC_000463	chr1	+	2128	TCONS_00001335	-	-	-	u	-	-	-	u	-	-	-	u	-	-	-	u	-	-	-	u
TCONS_00001335	XLOC_000463	chr1	+	2179	TCONS_00001335	-	-	-	u	-	-	-	u	-	-	-	u	-	-	-	u	-	-	-	u
TCONS_00001336	XLOC_000463	chr1	+	2020	TCONS_00001335	-	-	-	u	-	-	-	u	-	-	-	u	-	-	-	u	-	-	-	u
TCONS_00001339	XLOC_000464	chr1	+	1002	TCONS_00001347	-	-	-	u	ECAUB_00002634	LOC102147384	567	o	XR_288860.2	LOC102147384	1844	o	-	-	-	u	-	-	-	u
TCONS_00001340	XLOC_000464	chr1	+	1221	TCONS_00001347	CUFF.2014.1	CUFF.2014	1868	j	ECAUB_00002634	LOC102147384	567	j	XR_288860.2	LOC102147384	1844	j	-	-	-	u	-	-	-	u
TCONS_00001345	XLOC_000464	chr1	+	2880	TCONS_00001347	CUFF.2014.1	CUFF.2014	1868	j	ECAUB_00002634	LOC102147384	567	j	XR_288860.2	LOC102147384	1844	j	-	-	-	u	-	-	-	u
TCONS_00001346	XLOC_000464	chr1	+	2467	TCONS_00001347	CUFF.2014.1	CUFF.2014	1868	j	ECAUB_00002634	LOC102147384	567	=	XR_288860.2	LOC102147384	1844	=	-	-	-	u	-	-	-	u
TCONS_00001347	XLOC_000464	chr1	+	2940	TCONS_00001347	CUFF.2014.1	CUFF.2014	1868	j	ECAUB_00002634	LOC102147384	567	j	XR_288860.2	LOC102147384	1844	j	-	-	-	u	-	-	-	u
TCONS_00001348	XLOC_000465	chr1	+	1704	TCONS_00001349	CUFF.2069.1	CUFF.2069	1066	=	ECAUB_00002649	HTR7	5409	c	XM_005602572.2	HTR7	3328	j	ENSECAT00000024586.1	ENSECAG00000022973.1	1279	c	-	-	-	u
TCONS_00001349	XLOC_000465	chr1	+	3254	TCONS_00001349	CUFF.2069.1	CUFF.2069	1066	j	ECAUB_00002652	HTR7	5750	c	XM_005602572.2	HTR7	3328	j	ENSECAT00000024586.1	ENSECAG00000022973.1	1279	j	-	-	-	u
TCONS_00001350	XLOC_000465	chr1	+	3249	TCONS_00001349	CUFF.2069.1	CUFF.2069	1066	j	ECAUB_00002668	HTR7	5681	c	XM_005602572.2	HTR7	3328	c	ENSECAT00000024586.1	ENSECAG00000022973.1	1279	j	-	-	-	u
TCONS_00001356	XLOC_000469	chr1	+	1240	TCONS_00001357	CUFF.2106.3	CUFF.2106	1888	j	ECAUB_00002683	LOC100630780	9403	j	XM_003363416.3	LOC100630780	1316	j	-	-	-	u	-	-	-	u
TCONS_00001357	XLOC_000469	chr1	+	6184	TCONS_00001357	CUFF.2106.2	CUFF.2106	664	=	ECAUB_00002680	LOC100630780	6963	c	XM_003363416.3	LOC100630780	1316	c	-	-	-	u	-	-	-	u
TCONS_00001358	XLOC_000469	chr1	+	5097	TCONS_00001357	CUFF.2106.3	CUFF.2106	1888	j	ECAUB_00002683	LOC100630780	9403	j	XM_003363416.3	LOC100630780	1316	j	-	-	-	u	-	-	-	u
TCONS_00001360	XLOC_000469	chr1	+	4054	TCONS_00001357	CUFF.2106.3	CUFF.2106	1888	j	ECAUB_00002683	LOC100630780	9403	j	XM_003363416.3	LOC100630780	1316	j	-	-	-	u	-	-	-	u
TCONS_00001365	XLOC_000470	chr1	+	3883	TCONS_00001369	CUFF.2121.1	CUFF.2121	604	j	ECAUB_00002700	PANK1	1080	j	XM_005614778.2	PANK1	2794	j	ENSECAT00000008322.1	ENSECAG00000008032.1	1080	j	-	-	-	u
TCONS_00001369	XLOC_000470	chr1	+	9582	TCONS_00001369	CUFF.2121.1	CUFF.2121	604	j	ECAUB_00002699	PANK1	2878	j	XM_005614778.2	PANK1	2794	j	ENSECAT00000008322.1	ENSECAG00000008032.1	1080	o	-	-	-	u
TCONS_00001372	XLOC_000470	chr1	+	2922	TCONS_00001369	CUFF.2121.1	CUFF.2121	604	j	ECAUB_00002700	PANK1	1080	j	XM_005614778.2	PANK1	2794	j	ENSECAT00000008322.1	ENSECAG00000008032.1	1080	j	-	-	-	u
TCONS_00001373	XLOC_000473	chr1	+	378	TCONS_00001373	CUFF.2123.1.CUFF.2129.1	CUFF.2123.CUFF.2129	2004	j	ECAUB_00002699	PANK1	2878	c	XM_005614778.2	PANK1	2794	c	ENSECAT00000008322.1	ENSECAG00000008032.1	1080	j	-	-	-	u
TCONS_00001376	XLOC_000474	chr1	+	8758	TCONS_00001376	CUFF.2123.1.CUFF.2129.1	CUFF.2123.CUFF.2129	2004	j	ECAUB_00002700	PANK1	1080	j	XM_005614778.2	PANK1	2794	j	ENSECAT00000008322.1	ENSECAG00000008032.1	1080	j	-	-	-	u
TCONS_00001377	XLOC_000475	chr1	+	5409	TCONS_00001377	CUFF.2128.1	CUFF.2128	5472	i	-	-	-	u	XM_001917307.4	SLC16A12	4710	i	-	-	-	u	-	-	-	u
TCONS_00001378	XLOC_000476	chr1	+	3479	TCONS_00001378	CUFF.2128.1	CUFF.2128	5472	i	-	-	-	u	XM_001917307.4	SLC16A12	4710	i	-	-	-	u	-	-	-	u
TCONS_00001380	XLOC_000478	chr1	+	3274	TCONS_00001380	CUFF.2128.1	CUFF.2128	5472	i	-	-	-	u	XM_001917307.4	SLC16A12	4710	i	-	-	-	u	-	-	-	u
TCONS_00001381	XLOC_000479	chr1	+	3452	TCONS_00001381	CUFF.2128.1	CUFF.2128	5472	i	-	-	-	u	XM_001917307.4	SLC16A12	4710	i	-	-	-	u	-	-	-	u
TCONS_00001382	XLOC_000480	chr1	+	1985	TCONS_00001382	CUFF.2128.1	CUFF.2128	5472	i	-	-	-	u	XM_001917307.4	SLC16A12	4710	i	-	-	-	u	-	-	-	u
TCONS_00001388	XLOC_000486	chr1	+	1010	TCONS_00001388	CUFF.2128.1	CUFF.2128	5472	i	-	-	-	u	XM_001917307.4	SLC16A12	4710	i	-	-	-	u	-	-	-	u
TCONS_00001389	XLOC_000487	chr1	+	6758	TCONS_00001396	CUFF.2128.1	CUFF.2128	5472	j	ECAUB_00002702	SLC16A12	1671	j	XM_001917307.4	SLC16A12	4710	j	ENSECAT00000009820.1	ENSECAG00000009558.1	1462	j	-	-	-	u
TCONS_00001390	XLOC_000487	chr1	+	4938	TCONS_00001396	CUFF.2128.1	CUFF.2128	5472	j	ECAUB_00002702	SLC16A12	1671	j	XM_001917307.4	SLC16A12	4710	j	ENSECAT00000009820.1	ENSECAG00000009558.1	1462	j	-	-	-	u
TCONS_00001392	XLOC_000487	chr1	+	1115	TCONS_00001396	CUFF.2128.1	CUFF.2128	5472	j	ECAUB_00002702	SLC16A12	1671	j	XM_001917307.4	SLC16A12	4710	j	ENSECAT00000009820.1	ENSECAG00000009558.1	1462	j	-	-	-	u
TCONS_00001395	XLOC_000487	chr1	+	6441	TCONS_00001396	CUFF.2128.1	CUFF.2128	5472	j	ECAUB_00002702	SLC16A12	1671	j	XM_001917307.4	SLC16A12	4710	j	ENSECAT00000009820.1	ENSECAG00000009558.1	1462	j	-	-	-	u
TCONS_00001396	XLOC_000487	chr1	+	8261	TCONS_00001396	CUFF.2128.1	CUFF.2128	5472	j	ECAUB_00002702	SLC16A12	1671	j	XM_001917307.4	SLC16A12	4710	j	ENSECAT00000009820.1	ENSECAG00000009558.1	1462	j	-	-	-	u
TCONS_00001400	XLOC_000492	chr1	+	17293	TCONS_00001400	CUFF.2177.1	CUFF.2177	2100	x	ECAUB_00002715	ELOC_000288	2192	j	XM_001501403.5	IFIT3	2634	x	ENSECAT00000010526.1	ENSECAG00000010185.1	1381	x	-	-	-	u
TCONS_00001401	XLOC_000492	chr1	+	10278	TCONS_00001400	CUFF.2177.1	CUFF.2177	2100	x	ECAUB_00002714	IFIT3	8427	o	XM_001501403.5	IFIT3	2634	x	ENSECAT00000010526.1	ENSECAG00000010185.1	1381	x	-	-	-	u
TCONS_00001402	XLOC_000493	chr1	+	2385	TCONS_00001402	CUFF.2183.1	CUFF.2183	1474	x	ECAUB_00015301	LOC100071611	2805	i	XM_014733302.1	IFIT2	1991	x	ENSECAT00000010526.1	ENSECAG00000010185.1	1381	x	-	-	-	u
TCONS_00001403	XLOC_000494	chr1	+	668	TCONS_00001403	CUFF.2177.2	CUFF.2177	2196	x	ECAUB_00015301	LOC100071611	2805	x	XM_014733302.1	IFIT2	1991	x	ENSECAT00000010526.1	ENSECAG00000010185.1	1381	x	-	-	-	u
TCONS_00001404	XLOC_000495	chr1	+	9664	TCONS_00001404	CUFF.2177.2	CUFF.2177	2196	x	ECAUB_00015301	LOC100071611	2805	x	XM_014733302.1	IFIT2	1991	x	-	-	-	u	-	-	-	u
TCONS_00001409	XLOC_000500	chr1	+	3009	TCONS_00001409	CUFF.2170.1	CUFF.2170	2628	=	ECAUB_00002717	LIPA	2639	=	XM_001502962.5	LIPA	2524	j	ENSECAT00000011488.1	ENSECAG00000010840.1	1275	j	-	-	-	u
TCONS_00001410	XLOC_000500	chr1	+	2979	TCONS_00001409	CUFF.2170.2	CUFF.2170	2598	=	ECAUB_00002721	LIPA	2517	=	XM_001502962.5	LIPA	2524	=	ENSECAT00000011488.1	ENSECAG00000010840.1	1275	j	-	-	-	u
TCONS_00001415	XLOC_000501	chr1	+	1578	TCONS_00001415	-	-	-	u	ECAUB_00002724	CH25H	1964	o	XM_001503007.3	CH25H	1974	o	ENSECAT00000004474.1	ENSECAG00000004572.1	812	o	-	-	-	u
TCONS_00001416	XLOC_000502	chr1	+	7533	TCONS_00001416	CUFF.2374.1	CUFF.2374	8003	=	ECAUB_00002760	ACTA2	1378	=	XM_001503035.5	ACTA2	1411	=	ENSECAT00000016072.1	ENSECAG00000015145.1	1381	j	-	-	-	u
TCONS_00001418	XLOC_000503	chr1	+	4083	TCONS_00001418	CUFF.2226.1	CUFF.2226	3552	=	ECAUB_00002772	ANKRD22	3942	=	XM_001501479.4	ANKRD22	987	=	ENSECAT00000023736.1	ENSECAG00000022239.1	877	=	-	-	-	u
TCONS_00001421	XLOC_000505	chr1	+	455	TCONS_00001421	CUFF.2227.1	CUFF.2227	4139	x	ECAUB_00015355	LIPM	6043	x	XM_001501483.2	LIPM	3515	x	ENSECAT00000024102.1	ENSECAG00000022367.1	1367	x	-	-	-	u
TCONS_00001422	XLOC_000506	chr1	+	3354	TCONS_00001422	CUFF.2232.1	CUFF.2232	3763	=	ECAUB_00002784	RNLS	3790	=	XM_001503139.4	RNLS	2249	=	ENSECAT00000016247.1	ENSECAG00000015523.1	1032	=	-	-	-	u
TCONS_00001423	XLOC_000506	chr1	+	1386	TCONS_00001422	CUFF.2232.1	CUFF.2232	3763	j	ECAUB_00002784	RNLS	3790	j	XM_001503139.4	RNLS	2249	j	ENSECAT00000016247.1	ENSECAG00000015523.1	1032	j	-	-	-	u
TCONS_00001424	XLOC_000506	chr1	+	3019	TCONS_00001422	CUFF.2232.1	CUFF.2232	3763	j	ECAUB_00002784	RNLS	3790	j	XM_001503139.4	RNLS	2249	j	ENSECAT00000016247.1	ENSECAG00000015523.1	1032	j	-	-	-	u
TCONS_00001434	XLOC_000516	chr1	+	1817	TCONS_00001434	-	-	-	u	ECAUB_00002800	KLLN	1691	=	XM_014733439.1	KLLN	3830	c	-	-	-	u	-	-	-	u
TCONS_00001435	XLOC_000517	chr1	+	24869	TCONS_00001435	CUFF.2252.1.CUFF.2253.1	CUFF.2252.CUFF.2253	9041	=	ECAUB_00002803	ATAD1	2704	=	XM_001503193.4	ATAD1	2717	=	ENSECAT00000000558.1	ENSECAG00000000473.1	1348	j	-	-	-	u
TCONS_00001436	XLOC_000517	chr1	+	20255	TCONS_00001435	CUFF.2252.1.CUFF.2253.1	CUFF.2252.CUFF.2253	9041	j	ECAUB_00002801	ATAD1	13923	j	XM_001503193.4	ATAD1	2717	j	ENSECAT00000000558.1	ENSECAG00000000473.1	1348	j	-	-	-	u
TCONS_00001437	XLOC_000518	chr1	+	4471	TCONS_00001447	CUFF.2275.1	CUFF.2275	3787	=	ECAUB_00002813	SGMS1	3986	=	XM_014733201.1	SGMS1	3442	j	ENSECAT00000000156.1	ENSECAG00000000125.1	3028	j	-	-	-	u
TCONS_00001439	XLOC_000518	chr1	+	3881	TCONS_00001447	CUFF.2275.1	CUFF.2275	3787	j	ECAUB_00002812	SGMS1	4079	j	XM_014733201.1	SGMS1	3442	j	ENSECAT00000000156.1	ENSECAG00000000125.1	3028	j	-	-	-	u
TCONS_00001440	XLOC_000518	chr1	+	3690	TCONS_00001447	CUFF.2275.1	CUFF.2275	3787	j	ECAUB_00002812	SGMS1	4079	j	XM_014733201.1	SGMS1	3442	j	ENSECAT00000000156.1	ENSECAG00000000125.1	3028	j	-	-	-	u
TCONS_00001441	XLOC_000518	chr1	+	3859	TCONS_00001447	CUFF.2275.1	CUFF.2275	3787	j	ECAUB_00002812	SGMS1	4079	j	XM_014733201.1	SGMS1	3442	j	ENSECAT00000000156.1	ENSECAG00000000125.1	3028	j	-	-	-	u
TCONS_00001442	XLOC_000518	chr1	+	3688	TCONS_00001447	CUFF.2275.1	CUFF.2275	3787	j	ECAUB_00002812	SGMS1	4079	j	XM_014733201.1	SGMS1	3442	j	ENSECAT00000000156.1	ENSECAG00000000125.1	3028	j	-	-	-	u
TCONS_00001446	XLOC_000518	chr1	+	3475	TCONS_00001447	CUFF.2275.1	CUFF.2275	3787	j	ECAUB_00002812	SGMS1	4079	j	XM_014733201.1	SGMS1	3442	j	ENSECAT00000000156.1	ENSECAG00000000125.1	3028	j	-	-	-	u
TCONS_00001447	XLOC_000518	chr1	+	7136	TCONS_00001447	CUFF.2275.1	CUFF.2275	3787	j	ECAUB_00002812	SGMS1	4079	j	XM_014733201.1	SGMS1	3442	j	ENSECAT00000000156.1	ENSECAG00000000125.1	3028	j	-	-	-	u
TCONS_00001459	XLOC_000531	chr1	+	3207	TCONS_00001459	CUFF.2275.1	CUFF.2275	3787	p	ECAUB_00002812	SGMS1	4079	p	XM_014733201.1	SGMS1	3442	p	ENSECAT00000000156.1	ENSECAG00000000125.1	3028	p	-	-	-	u
TCONS_00001460	XLOC_000532	chr1	+	7752	TCONS_00001460	-	-	-	u	ECAUB_00002821	ENSECAG00000006259	2292	j	XM_001501684.3	ASAH2	2428	j	ENSECAT00000006752.1	ENSECAG00000006259.1	2343	j	-	-	-	u
TCONS_00001461	XLOC_000532	chr1	+	7586	TCONS_00001460	-	-	-	u	ECAUB_00002821	ENSECAG00000006259	2292	j	XM_001501684.3	ASAH2	2428	j	ENSECAT00000006752.1	ENSECAG00000006259.1	2343	j	-	-	-	u
TCONS_00001462	XLOC_000532	chr1	+	7267	TCONS_00001460	-	-	-	u	ECAUB_00002821	ENSECAG00000006259	2292	j	XM_001501684.3	ASAH2	2428	j	ENSECAT00000006752.1	ENSECAG00000006259.1	2343	j	-	-	-	u
TCONS_00001463	XLOC_000532	chr1	+	7463	TCONS_00001460	-	-	-	u	ECAUB_00002821	ENSECAG00000006259	2292	j	XM_001501684.3	ASAH2	2428	j	ENSECAT00000006752.1	ENSECAG00000006259.1	2343	j	-	-	-	u
TCONS_00001464	XLOC_000532	chr1	+	2082	TCONS_00001460	-	-	-	u	ECAUB_00002821	ENSECAG00000006259	2292	j	XM_001501684.3	ASAH2	2428	j	ENSECAT00000006752.1	ENSECAG00000006259.1	2343	j	-	-	-	u
TCONS_00001468	XLOC_000533	chr1	+	186868	TCONS_00001473	CUFF.2283.1	CUFF.2283	2796	j	ECAUB_00002823	PRKG1	4286	j	XM_014733256.1	PRKG1	7865	j	ENSECAT00000004539.1	ENSECAG00000004674.1	270	o	-	-	-	u
TCONS_00001470	XLOC_000533	chr1	+	565	TCONS_00001473	CUFF.2283.1	CUFF.2283	2796	j	ECAUB_00002822	ENSECAG00000004674	270	o	XM_014733256.1	PRKG1	7865	j	ENSECAT00000004539.1	ENSECAG00000004674.1	270	o	-	-	-	u
TCONS_00001473	XLOC_000533	chr1	+	209067	TCONS_00001473	CUFF.2357.1	CUFF.2357	5900	j	ECAUB_00002823	PRKG1	4286	j	XM_014733256.1	PRKG1	7865	j	ENSECAT00000014665.1	ENSECAG00000014017.1	2129	j	-	-	-	u
TCONS_00001482	XLOC_000542	chr1	+	21416	TCONS_00001482	-	-	-	u	ECAUB_00015409	CSTF2T	4167	x	XM_001917697.3	CSTF2T	3791	x	ENSECAT00000004575.1	ENSECAG00000004701.1	1749	x	-	-	-	u
TCONS_00001491	XLOC_000533	chr1	+	7688	TCONS_00001473	CUFF.2357.1	CUFF.2357	5900	j	ECAUB_00002823	PRKG1	4286	j	XM_014733256.1	PRKG1	7865	j	ENSECAT00000014665.1	ENSECAG00000014017.1	2129	j	-	-	-	u
TCONS_00001493	XLOC_000533	chr1	+	5833	TCONS_00001473	CUFF.2357.1	CUFF.2357	5900	j	ECAUB_00002823	PRKG1	4286	j	XM_014733256.1	PRKG1	7865	j	ENSECAT00000014665.1	ENSECAG00000014017.1	2129	j	-	-	-	u
TCONS_00001503	XLOC_000561	chr1	+	1888	TCONS_00001503	CUFF.2314.1	CUFF.2314	2113	j	ECAUB_00002826	DKK1	1803	j	NM_001267802.1	DKK1	1803	j	ENSECAT00000018851.1	ENSECAG00000017837.1	1333	j	NM_001267802	DKK1	1803	j
TCONS_00001504	XLOC_000561	chr1	+	1602	TCONS_00001503	CUFF.2314.1	CUFF.2314	2113	=	ECAUB_00002827	DKK1	1333	=	NM_001267802.1	DKK1	1803	j	ENSECAT00000018851.1	ENSECAG00000017837.1	1333	=	NM_001267802	DKK1	1803	j
TCONS_00001505	XLOC_000562	chr1	+	11108	TCONS_00001518	CUFF.2470.1	CUFF.2470	889	j	-	-	-	u	XR_001378916.1	LOC106782059	2725	j	-	-	-	u	-	-	-	u
TCONS_00001506	XLOC_000562	chr1	+	5622	TCONS_00001518	CUFF.2470.1	CUFF.2470	889	j	-	-	-	u	XR_001378916.1	LOC106782059	2725	j	-	-	-	u	-	-	-	u
TCONS_00001510	XLOC_000562	chr1	+	291	TCONS_00001518	CUFF.2470.1	CUFF.2470	889	j	-	-	-	u	XR_001378916.1	LOC106782059	2725	j	-	-	-	u	-	-	-	u
TCONS_00001512	XLOC_000562	chr1	+	1271	TCONS_00001518	CUFF.2470.1	CUFF.2470	889	j	-	-	-	u	XR_001378916.1	LOC106782059	2725	j	-	-	-	u	-	-	-	u
TCONS_00001515	XLOC_000562	chr1	+	6244	TCONS_00001518	CUFF.2470.1	CUFF.2470	889	j	-	-	-	u	XR_001378916.1	LOC106782059	2725	j	-	-	-	u	-	-	-	u
TCONS_00001517	XLOC_000563	chr1	+	3423	TCONS_00001517	CUFF.2470.1	CUFF.2470	889	i	-	-	-	u	XR_001378916.1	LOC106782059	2725	i	-	-	-	u	-	-	-	u
TCONS_00001518	XLOC_000562	chr1	+	13053	TCONS_00001518	CUFF.2470.1	CUFF.2470	889	o	-	-	-	u	XR_001378916.1	LOC106782059	2725	j	-	-	-	u	-	-	-	u
TCONS_00001524	XLOC_000562	chr1	+	5837	TCONS_00001518	-	-	-	u	-	-	-	u	XR_001378932.1	LOC106782069	4339	j	-	-	-	u	-	-	-	u
TCONS_00001528	XLOC_000569	chr1	+	6974	TCONS_00001528	CUFF.2535.1.CUFF.2538.1	CUFF.2535.CUFF.2538	2640	=	ECAUB_00002851	UBE2D1	2660	=	NM_001242449.1	UBE2D1	2660	=	ENSECAT00000009589.1	ENSECAG00000009409.1	844	=	NM_001242449	UBE2D1	2660	=
TCONS_00001537	XLOC_000569	chr1	+	6744	TCONS_00001528	CUFF.2535.1.CUFF.2538.1	CUFF.2535.CUFF.2538	2640	j	ECAUB_00002855	UBE2D1	5069	c	NM_001242449.1	UBE2D1	2660	j	ENSECAT00000009589.1	ENSECAG00000009409.1	844	j	NM_001242449	UBE2D1	2660	j
TCONS_00001538	XLOC_000574	chr1	+	21751	TCONS_00001539	CUFF.2555.1	CUFF.2555	4546	=	ECAUB_00002871	TFAM	4077	=	XM_001503382.3	TFAM	951	=	ENSECAT00000010017.1	ENSECAG00000009622.1	1010	j	-	-	-	u
TCONS_00001539	XLOC_000574	chr1	+	22317	TCONS_00001539	CUFF.2555.1	CUFF.2555	4546	j	ECAUB_00002867	TFAM	17723	j	XM_001503382.3	TFAM	951	j	ENSECAT00000010017.1	ENSECAG00000009622.1	1010	j	-	-	-	u
TCONS_00001541	XLOC_000575	chr1	+	3133	TCONS_00001541	-	-	-	u	ECAUB_00015454	ENSECAG00000013972	2139	x	-	-	-	u	ENSECAT00000014535.1	ENSECAG00000013972.1	2139	x	-	-	-	u
TCONS_00001545	XLOC_000577	chr1	+	5378	TCONS_00001545	-	-	-	u	-	-	-	u	-	-	-	u	-	-	-	u	-	-	-	u
TCONS_00001547	XLOC_000579	chr1	+	39420	TCONS_00001547	-	-	-	u	-	-	-	u	-	-	-	u	-	-	-	u	-	-	-	u
TCONS_00001548	XLOC_000580	chr1	+	2327	TCONS_00001548	-	-	-	u	-	-	-	u	-	-	-	u	-	-	-	u	-	-	-	u
TCONS_00001549	XLOC_000581	chr1	+	9550	TCONS_00001549	-	-	-	u	ECAUB_00002873	BICC1	5473	e	XM_014733014.1	BICC1	5156	e	-	-	-	u	-	-	-	u
TCONS_00001550	XLOC_000582	chr1	+	7849	TCONS_00001550	-	-	-	u	ECAUB_00002873	BICC1	5473	i	XM_014733014.1	BICC1	5156	i	-	-	-	u	-	-	-	u
TCONS_00001551	XLOC_000583	chr1	+	6422	TCONS_00001551	-	-	-	u	ECAUB_00002873	BICC1	5473	i	XM_014733014.1	BICC1	5156	i	-	-	-	u	-	-	-	u
TCONS_00001553	XLOC_000585	chr1	+	7205	TCONS_00001553	CUFF.2574.2	CUFF.2574	5121	j	ECAUB_00002876	BICC1	5251	=	XM_014733014.1	BICC1	5156	j	ENSECAT00000014902.1	ENSECAG00000013979.1	2930	=	-	-	-	u
TCONS_00001556	XLOC_000585	chr1	+	6965	TCONS_00001553	CUFF.2574.2	CUFF.2574	5121	j	ECAUB_00002873	BICC1	5473	j	XM_014733014.1	BICC1	5156	j	ENSECAT00000014902.1	ENSECAG00000013979.1	2930	j	-	-	-	u
TCONS_00001558	XLOC_000585	chr1	+	6382	TCONS_00001553	CUFF.2574.2	CUFF.2574	5121	j	ECAUB_00002873	BICC1	5473	j	XM_014733014.1	BICC1	5156	j	ENSECAT00000014902.1	ENSECAG00000013979.1	2930	j	-	-	-	u
TCONS_00001559	XLOC_000585	chr1	+	6303	TCONS_00001553	CUFF.2574.2	CUFF.2574	5121	j	ECAUB_00002873	BICC1	5473	j	XM_014733014.1	BICC1	5156	j	ENSECAT00000014902.1	ENSECAG00000013979.1	2930	j	-	-	-	u
TCONS_00001561	XLOC_000587	chr1	+	3837	TCONS_00001561	-	-	-	u	-	-	-	u	XR_001378934.1	LOC106782072	1829	j	-	-	-	u	-	-	-	u
TCONS_00001563	XLOC_000587	chr1	+	3816	TCONS_00001561	-	-	-	u	-	-	-	u	XR_001378935.1	LOC106782072	1801	=	-	-	-	u	-	-	-	u
TCONS_00001564	XLOC_000587	chr1	+	3641	TCONS_00001561	-	-	-	u	-	-	-	u	XR_001378934.1	LOC106782072	1829	=	-	-	-	u	-	-	-	u
TCONS_00001567	XLOC_000589	chr1	+	10547	TCONS_00001571	CUFF.2593.1	CUFF.2593	9231	j	ECAUB_00002886	PHYHIPL	2742	j	XM_014733317.1	PHYHIPL	1683	j	ENSECAT00000020866.1	ENSECAG00000019566.1	2742	j	-	-	-	u
TCONS_00001571	XLOC_000589	chr1	+	27534	TCONS_00001571	CUFF.2593.1	CUFF.2593	9231	j	ECAUB_00002886	PHYHIPL	2742	j	XM_014733317.1	PHYHIPL	1683	j	ENSECAT00000020866.1	ENSECAG00000019566.1	2742	j	-	-	-	u
TCONS_00001572	XLOC_000589	chr1	+	15562	TCONS_00001571	CUFF.2593.1	CUFF.2593	9231	j	ECAUB_00002886	PHYHIPL	2742	j	XM_014733317.1	PHYHIPL	1683	j	ENSECAT00000020866.1	ENSECAG00000019566.1	2742	j	-	-	-	u
TCONS_00001573	XLOC_000589	chr1	+	17649	TCONS_00001571	CUFF.2593.2	CUFF.2593	9226	=	ECAUB_00002887	PHYHIPL	1633	=	XM_001502093.4	PHYHIPL	1667	=	ENSECAT00000020866.1	ENSECAG00000019566.1	2742	j	-	-	-	u
TCONS_00001576	XLOC_000589	chr1	+	15734	TCONS_00001571	CUFF.2593.1	CUFF.2593	9231	j	ECAUB_00002886	PHYHIPL	2742	j	XM_014733317.1	PHYHIPL	1683	j	ENSECAT00000020866.1	ENSECAG00000019566.1	2742	j	-	-	-	u
TCONS_00001577	XLOC_000589	chr1	+	19637	TCONS_00001571	CUFF.2593.1	CUFF.2593	9231	j	ECAUB_00002886	PHYHIPL	2742	j	XM_014733317.1	PHYHIPL	1683	j	ENSECAT00000020866.1	ENSECAG00000019566.1	2742	j	-	-	-	u
TCONS_00001581	XLOC_000593	chr1	+	17299	TCONS_00001581	CUFF.2688.1	CUFF.2688	3549	=	ECAUB_00002905	CDK1	3536	=	XM_001502198.5	CDK1	3516	=	ENSECAT00000010159.1	ENSECAG00000009716.1	941	j	-	-	-	u
TCONS_00001583	XLOC_000593	chr1	+	16914	TCONS_00001581	CUFF.2688.2	CUFF.2688	3405	=	ECAUB_00002906	CDK1	1281	=	XM_005602394.2	CDK1	3537	=	ENSECAT00000010159.1	ENSECAG00000009716.1	941	j	-	-	-	u
TCONS_00001584	XLOC_000593	chr1	+	16944	TCONS_00001581	CUFF.2688.1	CUFF.2688	3549	j	ECAUB_00002905	CDK1	3536	j	XM_005602394.2	CDK1	3537	j	ENSECAT00000010159.1	ENSECAG00000009716.1	941	j	-	-	-	u
TCONS_00001585	XLOC_000594	chr1	+	3453	TCONS_00001585	-	-	-	u	-	-	-	u	-	-	-	u	-	-	-	u	-	-	-	u
TCONS_00001588	XLOC_000596	chr1	+	1877	TCONS_00001590	CUFF.2705.1	CUFF.2705	1200	=	ECAUB_00002935	C1H10orf107	895	j	XM_001502281.4	C1H10orf107	1746	j	ENSECAT00000019841.1	ENSECAG00000018759.1	808	j	-	-	-	u
TCONS_00001589	XLOC_000596	chr1	+	1542	TCONS_00001590	CUFF.2705.1	CUFF.2705	1200	j	ECAUB_00002935	C1H10orf107	895	j	XM_001502281.4	C1H10orf107	1746	j	ENSECAT00000019841.1	ENSECAG00000018759.1	808	j	-	-	-	u
TCONS_00001590	XLOC_000596	chr1	+	6981	TCONS_00001590	CUFF.2705.1	CUFF.2705	1200	j	ECAUB_00002935	C1H10orf107	895	j	XM_001502281.4	C1H10orf107	1746	j	ENSECAT00000019841.1	ENSECAG00000018759.1	808	j	-	-	-	u
TCONS_00001592	XLOC_000596	chr1	+	543	TCONS_00001590	CUFF.2705.1	CUFF.2705	1200	j	ECAUB_00002935	C1H10orf107	895	j	XM_001502281.4	C1H10orf107	1746	j	ENSECAT00000019841.1	ENSECAG00000018759.1	808	j	-	-	-	u
TCONS_00001593	XLOC_000596	chr1	+	4355	TCONS_00001590	CUFF.2705.1	CUFF.2705	1200	j	ECAUB_00002935	C1H10orf107	895	j	XM_001502281.4	C1H10orf107	1746	j	ENSECAT00000019841.1	ENSECAG00000018759.1	808	j	-	-	-	u
TCONS_00001598	XLOC_000600	chr1	+	8640	TCONS_00001599	CUFF.2770.1	CUFF.2770	7592	j	ECAUB_00002936	ARID5B	8019	=	XM_001503500.4	ARID5B	6658	=	ENSECAT00000021091.1	ENSECAG00000019795.1	3577	=	-	-	-	u
TCONS_00001599	XLOC_000600	chr1	+	14439	TCONS_00001599	CUFF.2770.1	CUFF.2770	7592	j	ECAUB_00002938	ARID5B	7843	j	XM_005602398.2	ARID5B	6753	j	ENSECAT00000021091.1	ENSECAG00000019795.1	3577	j	-	-	-	u
TCONS_00001601	XLOC_000600	chr1	+	7739	TCONS_00001599	CUFF.2770.1	CUFF.2770	7592	j	ECAUB_00002944	ARID5B	7125	=	XM_005602400.2	ARID5B	6121	=	ENSECAT00000021091.1	ENSECAG00000019795.1	3577	j	-	-	-	u
TCONS_00001603	XLOC_000600	chr1	+	9315	TCONS_00001599	CUFF.2770.1	CUFF.2770	7592	j	ECAUB_00002938	ARID5B	7843	j	XM_005602398.2	ARID5B	6753	j	ENSECAT00000021091.1	ENSECAG00000019795.1	3577	j	-	-	-	u
TCONS_00001606	XLOC_000600	chr1	+	6996	TCONS_00001599	CUFF.2770.1	CUFF.2770	7592	j	ECAUB_00002938	ARID5B	7843	j	XM_005602398.2	ARID5B	6753	j	ENSECAT00000021091.1	ENSECAG00000019795.1	3577	j	-	-	-	u
TCONS_00001607	XLOC_000604	chr1	+	19541	TCONS_00001607	CUFF.2729.1	CUFF.2729	3912	=	ECAUB_00002948	LOC100062862	3797	=	XM_001503505.5	ZNF365	3797	=	ENSECAT00000010493.1	ENSECAG00000010245.1	1289	=	-	-	-	u
TCONS_00001609	XLOC_000604	chr1	+	18344	TCONS_00001607	CUFF.2729.1	CUFF.2729	3912	j	ECAUB_00002951	LOC100062862	2495	=	XM_001503505.5	ZNF365	3797	j	ENSECAT00000010493.1	ENSECAG00000010245.1	1289	j	-	-	-	u
TCONS_00001610	XLOC_000604	chr1	+	3992	TCONS_00001607	CUFF.2729.1	CUFF.2729	3912	j	ECAUB_00002948	LOC100062862	3797	j	XM_001503505.5	ZNF365	3797	j	ENSECAT00000010493.1	ENSECAG00000010245.1	1289	j	-	-	-	u
TCONS_00001626	XLOC_000619	chr1	+	2044	TCONS_00001626	-	-	-	u	ECAUB_00002958	ADO	10283	o	XM_014733017.1	ADO	4390	o	ENSECAT00000011107.1	ENSECAG00000010803.1	615	o	-	-	-	u
TCONS_00001627	XLOC_000620	chr1	+	1485	TCONS_00001628	-	-	-	u	-	-	-	u	XR_001378936.1	LOC106782073	497	=	-	-	-	u	-	-	-	u
TCONS_00001628	XLOC_000620	chr1	+	2059	TCONS_00001628	-	-	-	u	-	-	-	u	XR_001378936.1	LOC106782073	497	j	-	-	-	u	-	-	-	u
TCONS_00001630	XLOC_000621	chr1	+	924	TCONS_00001630	-	-	-	u	-	-	-	u	-	-	-	u	-	-	-	u	-	-	-	u
TCONS_00001631	XLOC_000622	chr1	+	9261	TCONS_00001631	-	-	-	u	-	-	-	u	-	-	-	u	-	-	-	u	-	-	-	u
TCONS_00001639	XLOC_000623	chr1	+	6069	TCONS_00001639	CUFF.2865.1	CUFF.2865	4211	j	ECAUB_00002990	REEP3	4356	j	XM_001502396.4	REEP3	4303	j	ENSECAT00000020914.1	ENSECAG00000019662.1	1122	j	-	-	-	u
TCONS_00001646	XLOC_000625	chr1	+	6313	TCONS_00001646	-	-	-	u	-	-	-	u	-	-	-	u	-	-	-	u	-	-	-	u
TCONS_00001648	XLOC_000626	chr1	+	5915	TCONS_00001648	-	-	-	u	-	-	-	u	-	-	-	u	-	-	-	u	-	-	-	u
TCONS_00001649	XLOC_000627	chr1	+	2362	TCONS_00001649	-	-	-	u	ECAUB_00002995	LOC102151007	12161	j	XR_001378925.1	LOC102151007	1489	j	-	-	-	u	-	-	-	u
TCONS_00001650	XLOC_000628	chr1	+	770	TCONS_00001662	-	-	-	u	ECAUB_00015597	ELOC_002091	403	s	-	-	-	u	-	-	-	u	-	-	-	u
TCONS_00001653	XLOC_000628	chr1	+	2114	TCONS_00001662	-	-	-	u	-	-	-	u	-	-	-	u	-	-	-	u	-	-	-	u
TCONS_00001658	XLOC_000628	chr1	+	2068	TCONS_00001662	-	-	-	u	ECAUB_00015597	ELOC_002091	403	s	-	-	-	u	-	-	-	u	-	-	-	u
TCONS_00001659	XLOC_000628	chr1	+	1228	TCONS_00001662	-	-	-	u	ECAUB_00015597	ELOC_002091	403	s	-	-	-	u	-	-	-	u	-	-	-	u
TCONS_00001660	XLOC_000628	chr1	+	770	TCONS_00001662	-	-	-	u	ECAUB_00015597	ELOC_002091	403	s	-	-	-	u	-	-	-	u	-	-	-	u
TCONS_00001661	XLOC_000628	chr1	+	692	TCONS_00001662	-	-	-	u	ECAUB_00015597	ELOC_002091	403	s	-	-	-	u	-	-	-	u	-	-	-	u
TCONS_00001662	XLOC_000628	chr1	+	22275	TCONS_00001662	-	-	-	u	ECAUB_00015597	ELOC_002091	403	s	-	-	-	u	-	-	-	u	-	-	-	u
TCONS_00001674	XLOC_000640	chr1	+	8198	TCONS_00001674	-	-	-	u	-	-	-	u	-	-	-	u	-	-	-	u	-	-	-	u
TCONS_00001675	XLOC_000641	chr1	+	4297	TCONS_00001675	-	-	-	u	-	-	-	u	-	-	-	u	-	-	-	u	-	-	-	u
TCONS_00001676	XLOC_000642	chr1	+	15714	TCONS_00001676	-	-	-	u	-	-	-	u	-	-	-	u	-	-	-	u	-	-	-	u
TCONS_00001677	XLOC_000643	chr1	+	7589	TCONS_00001677	-	-	-	u	-	-	-	u	-	-	-	u	-	-	-	u	-	-	-	u
TCONS_00001678	XLOC_000644	chr1	+	8068	TCONS_00001679	-	-	-	u	ECAUB_00003026	ELOC_000377	547	o	-	-	-	u	ENSECAT00000000975.1	ENSECAG00000001171.1	810	x	-	-	-	u
TCONS_00001679	XLOC_000644	chr1	+	9774	TCONS_00001679	-	-	-	u	ECAUB_00003026	ELOC_000377	547	j	-	-	-	u	ENSECAT00000000975.1	ENSECAG00000001171.1	810	x	-	-	-	u
TCONS_00001684	XLOC_000644	chr1	+	2203	TCONS_00001679	-	-	-	u	ECAUB_00015598	ENSECAG00000001171	810	x	-	-	-	u	ENSECAT00000000975.1	ENSECAG00000001171.1	810	x	-	-	-	u
TCONS_00001712	XLOC_000644	chr1	+	12102	TCONS_00001720	-	-	-	u	ECAUB_00003026	ELOC_000377	547	j	-	-	-	u	-	-	-	u	-	-	-	u
TCONS_00001720	XLOC_000644	chr1	+	24895	TCONS_00001720	-	-	-	u	-	-	-	u	-	-	-	u	-	-	-	u	-	-	-	u
TCONS_00001723	XLOC_000677	chr1	+	10891	TCONS_00001723	-	-	-	u	-	-	-	u	-	-	-	u	-	-	-	u	-	-	-	u
TCONS_00001726	XLOC_000680	chr1	+	3419	TCONS_00001726	-	-	-	u	-	-	-	u	-	-	-	u	-	-	-	u	-	-	-	u
TCONS_00001732	XLOC_000686	chr1	+	6836	TCONS_00001732	-	-	-	u	-	-	-	u	-	-	-	u	-	-	-	u	-	-	-	u
TCONS_00001734	XLOC_000688	chr1	+	4139	TCONS_00001734	-	-	-	u	-	-	-	u	-	-	-	u	-	-	-	u	-	-	-	u
TCONS_00001735	XLOC_000689	chr1	+	7804	TCONS_00001735	-	-	-	u	-	-	-	u	-	-	-	u	-	-	-	u	-	-	-	u
TCONS_00001739	XLOC_000693	chr1	+	4004	TCONS_00001739	-	-	-	u	-	-	-	u	-	-	-	u	-	-	-	u	-	-	-	u
TCONS_00001740	XLOC_000694	chr1	+	2941	TCONS_00001740	-	-	-	u	ECAUB_00015600	LOC100072507	673	x	-	-	-	u	ENSECAT00000004204.1	ENSECAG00000004336.1	251	x	-	-	-	u
TCONS_00001742	XLOC_000696	chr1	+	6683	TCONS_00001742	-	-	-	u	-	-	-	u	-	-	-	u	-	-	-	u	-	-	-	u
TCONS_00001744	XLOC_000698	chr1	+	2503	TCONS_00001744	-	-	-	u	ECAUB_00015602	ENSECAG00000001933	378	x	-	-	-	u	ENSECAT00000001757.1	ENSECAG00000001933.1	378	x	-	-	-	u
TCONS_00001747	XLOC_000701	chr1	+	4521	TCONS_00001747	-	-	-	u	-	-	-	u	-	-	-	u	-	-	-	u	-	-	-	u
TCONS_00001750	XLOC_000704	chr1	+	1799	TCONS_00001750	-	-	-	u	-	-	-	u	-	-	-	u	-	-	-	u	-	-	-	u
TCONS_00001751	XLOC_000705	chr1	+	2090	TCONS_00001751	-	-	-	u	-	-	-	u	-	-	-	u	-	-	-	u	-	-	-	u
TCONS_00001754	XLOC_000708	chr1	+	2943	TCONS_00001754	-	-	-	u	-	-	-	u	-	-	-	u	-	-	-	u	-	-	-	u
TCONS_00001759	XLOC_000713	chr1	+	1141	TCONS_00001762	-	-	-	u	ECAUB_00015603	LOC100072519	530	x	-	-	-	u	-	-	-	u	-	-	-	u
TCONS_00001760	XLOC_000713	chr1	+	1074	TCONS_00001762	-	-	-	u	ECAUB_00015603	LOC100072519	530	x	-	-	-	u	-	-	-	u	-	-	-	u
TCONS_00001762	XLOC_000713	chr1	+	1381	TCONS_00001762	-	-	-	u	-	-	-	u	-	-	-	u	-	-	-	u	-	-	-	u
TCONS_00001763	XLOC_000715	chr1	+	15928	TCONS_00001763	CUFF.2860.1	CUFF.2860	3857	=	ECAUB_00003032	LRRTM3	2286	=	XM_001503559.5	LRRTM3	2392	=	ENSECAT00000002248.1	ENSECAG00000002417.1	1545	o	-	-	-	u
TCONS_00001764	XLOC_000715	chr1	+	4395	TCONS_00001763	CUFF.2860.1	CUFF.2860	3857	j	ECAUB_00003032	LRRTM3	2286	j	XM_001503559.5	LRRTM3	2392	j	ENSECAT00000002248.1	ENSECAG00000002417.1	1545	o	-	-	-	u
TCONS_00001766	XLOC_000716	chr1	+	700	TCONS_00001766	CUFF.2860.1	CUFF.2860	3857	i	ECAUB_00015606	CTNNA3	5689	x	XM_014733208.1	CTNNA3	10330	x	-	-	-	u	-	-	-	u
TCONS_00001767	XLOC_000717	chr1	+	313	TCONS_00001767	CUFF.2860.1	CUFF.2860	3857	i	ECAUB_00015606	CTNNA3	5689	x	XM_014733208.1	CTNNA3	10330	x	-	-	-	u	-	-	-	u
TCONS_00001768	XLOC_000718	chr1	+	1777	TCONS_00001768	CUFF.2860.1	CUFF.2860	3857	i	ECAUB_00015606	CTNNA3	5689	x	XM_014733208.1	CTNNA3	10330	x	-	-	-	u	-	-	-	u
TCONS_00001769	XLOC_000719	chr1	+	1788	TCONS_00001769	CUFF.2860.1	CUFF.2860	3857	i	ECAUB_00015606	CTNNA3	5689	x	XM_014733208.1	CTNNA3	10330	x	-	-	-	u	-	-	-	u
TCONS_00001770	XLOC_000720	chr1	+	322	TCONS_00001770	CUFF.2860.1	CUFF.2860	3857	i	ECAUB_00015606	CTNNA3	5689	x	XM_014733208.1	CTNNA3	10330	x	-	-	-	u	-	-	-	u
TCONS_00001771	XLOC_000721	chr1	+	6921	TCONS_00001771	CUFF.2860.1	CUFF.2860	3857	i	ECAUB_00015606	CTNNA3	5689	x	XM_014733208.1	CTNNA3	10330	x	-	-	-	u	-	-	-	u
TCONS_00001772	XLOC_000722	chr1	+	1378	TCONS_00001772	CUFF.2860.1	CUFF.2860	3857	i	ECAUB_00015606	CTNNA3	5689	x	XM_014733208.1	CTNNA3	10330	x	-	-	-	u	-	-	-	u
TCONS_00001773	XLOC_000723	chr1	+	724	TCONS_00001773	CUFF.2860.1	CUFF.2860	3857	i	ECAUB_00015606	CTNNA3	5689	x	XM_014733208.1	CTNNA3	10330	x	-	-	-	u	-	-	-	u
TCONS_00001774	XLOC_000724	chr1	+	856	TCONS_00001774	CUFF.2860.1	CUFF.2860	3857	i	ECAUB_00015606	CTNNA3	5689	x	XM_014733208.1	CTNNA3	10330	x	-	-	-	u	-	-	-	u
TCONS_00001775	XLOC_000725	chr1	+	3244	TCONS_00001775	CUFF.2860.1	CUFF.2860	3857	i	ECAUB_00015606	CTNNA3	5689	x	XM_014733208.1	CTNNA3	10330	x	-	-	-	u	-	-	-	u
TCONS_00001776	XLOC_000726	chr1	+	958	TCONS_00001776	CUFF.2860.1	CUFF.2860	3857	i	ECAUB_00015606	CTNNA3	5689	x	XM_014733208.1	CTNNA3	10330	x	-	-	-	u	-	-	-	u
TCONS_00001777	XLOC_000727	chr1	+	1283	TCONS_00001777	CUFF.2860.1	CUFF.2860	3857	i	ECAUB_00015606	CTNNA3	5689	x	XM_014733208.1	CTNNA3	10330	x	-	-	-	u	-	-	-	u
TCONS_00001778	XLOC_000728	chr1	+	655	TCONS_00001778	CUFF.2860.1	CUFF.2860	3857	i	ECAUB_00015606	CTNNA3	5689	x	XM_014733208.1	CTNNA3	10330	x	-	-	-	u	-	-	-	u
TCONS_00001779	XLOC_000729	chr1	+	3655	TCONS_00001779	CUFF.2860.1	CUFF.2860	3857	i	ECAUB_00015606	CTNNA3	5689	x	XM_014733208.1	CTNNA3	10330	x	-	-	-	u	-	-	-	u
TCONS_00001780	XLOC_000730	chr1	+	4435	TCONS_00001780	CUFF.2860.1	CUFF.2860	3857	i	ECAUB_00015606	CTNNA3	5689	x	XM_014733208.1	CTNNA3	10330	x	-	-	-	u	-	-	-	u
TCONS_00001781	XLOC_000731	chr1	+	487	TCONS_00001781	CUFF.2860.1	CUFF.2860	3857	i	ECAUB_00015606	CTNNA3	5689	x	XM_014733208.1	CTNNA3	10330	x	-	-	-	u	-	-	-	u
TCONS_00001782	XLOC_000732	chr1	+	533	TCONS_00001782	CUFF.2860.1	CUFF.2860	3857	i	ECAUB_00015606	CTNNA3	5689	x	XM_014733208.1	CTNNA3	10330	x	-	-	-	u	-	-	-	u
TCONS_00001783	XLOC_000733	chr1	+	839	TCONS_00001783	CUFF.2860.1	CUFF.2860	3857	i	ECAUB_00015606	CTNNA3	5689	x	XM_014733208.1	CTNNA3	10330	x	-	-	-	u	-	-	-	u
TCONS_00001784	XLOC_000734	chr1	+	1065	TCONS_00001784	CUFF.2860.1	CUFF.2860	3857	i	ECAUB_00015606	CTNNA3	5689	x	XM_014733208.1	CTNNA3	10330	x	-	-	-	u	-	-	-	u
TCONS_00001785	XLOC_000735	chr1	+	810	TCONS_00001785	CUFF.2860.1	CUFF.2860	3857	i	ECAUB_00015606	CTNNA3	5689	x	XM_014733208.1	CTNNA3	10330	x	-	-	-	u	-	-	-	u
TCONS_00001786	XLOC_000736	chr1	+	1124	TCONS_00001786	CUFF.2860.1	CUFF.2860	3857	i	ECAUB_00015606	CTNNA3	5689	x	XM_014733208.1	CTNNA3	10330	x	-	-	-	u	-	-	-	u
TCONS_00001787	XLOC_000737	chr1	+	498	TCONS_00001787	CUFF.2860.1	CUFF.2860	3857	i	ECAUB_00015606	CTNNA3	5689	x	XM_014733208.1	CTNNA3	10330	x	-	-	-	u	-	-	-	u
TCONS_00001788	XLOC_000738	chr1	+	1276	TCONS_00001788	CUFF.2860.1	CUFF.2860	3857	i	ECAUB_00015606	CTNNA3	5689	x	XM_014733208.1	CTNNA3	10330	x	-	-	-	u	-	-	-	u
TCONS_00001789	XLOC_000739	chr1	+	428	TCONS_00001789	CUFF.2860.1	CUFF.2860	3857	i	ECAUB_00015606	CTNNA3	5689	x	XM_014733208.1	CTNNA3	10330	x	-	-	-	u	-	-	-	u
TCONS_00001790	XLOC_000740	chr1	+	1738	TCONS_00001790	CUFF.2860.1	CUFF.2860	3857	i	ECAUB_00015606	CTNNA3	5689	x	XM_014733208.1	CTNNA3	10330	x	-	-	-	u	-	-	-	u
TCONS_00001791	XLOC_000741	chr1	+	1001	TCONS_00001791	CUFF.2860.1	CUFF.2860	3857	i	ECAUB_00015606	CTNNA3	5689	x	XM_014733208.1	CTNNA3	10330	x	-	-	-	u	-	-	-	u
TCONS_00001792	XLOC_000742	chr1	+	576	TCONS_00001792	CUFF.2860.1	CUFF.2860	3857	i	ECAUB_00015606	CTNNA3	5689	x	XM_014733208.1	CTNNA3	10330	x	ENSECAT00000008772.1	ENSECAG00000008674.1	446	p	-	-	-	u
TCONS_00001793	XLOC_000743	chr1	+	292	TCONS_00001793	CUFF.2860.1	CUFF.2860	3857	i	ECAUB_00015606	CTNNA3	5689	x	XM_014733208.1	CTNNA3	10330	x	-	-	-	u	-	-	-	u
TCONS_00001794	XLOC_000744	chr1	+	1065	TCONS_00001794	CUFF.2860.1	CUFF.2860	3857	i	ECAUB_00015606	CTNNA3	5689	x	XM_014733208.1	CTNNA3	10330	x	-	-	-	u	-	-	-	u
TCONS_00001795	XLOC_000745	chr1	+	2041	TCONS_00001795	CUFF.2860.1	CUFF.2860	3857	i	ECAUB_00015606	CTNNA3	5689	x	XM_014733208.1	CTNNA3	10330	x	-	-	-	u	-	-	-	u
TCONS_00001796	XLOC_000746	chr1	+	1479	TCONS_00001796	CUFF.2860.1	CUFF.2860	3857	i	ECAUB_00015606	CTNNA3	5689	x	XM_014733208.1	CTNNA3	10330	x	-	-	-	u	-	-	-	u
TCONS_00001797	XLOC_000747	chr1	+	639	TCONS_00001797	CUFF.2860.1	CUFF.2860	3857	i	ECAUB_00015606	CTNNA3	5689	x	XM_014733208.1	CTNNA3	10330	x	-	-	-	u	-	-	-	u
TCONS_00001798	XLOC_000748	chr1	+	311	TCONS_00001798	CUFF.2860.1	CUFF.2860	3857	i	ECAUB_00015606	CTNNA3	5689	x	XM_014733208.1	CTNNA3	10330	x	-	-	-	u	-	-	-	u
TCONS_00001799	XLOC_000749	chr1	+	569	TCONS_00001799	CUFF.2860.1	CUFF.2860	3857	i	ECAUB_00015606	CTNNA3	5689	x	XM_014733208.1	CTNNA3	10330	x	-	-	-	u	-	-	-	u
TCONS_00001800	XLOC_000750	chr1	+	870	TCONS_00001800	CUFF.2860.1	CUFF.2860	3857	i	ECAUB_00015606	CTNNA3	5689	x	XM_014733208.1	CTNNA3	10330	x	-	-	-	u	-	-	-	u
TCONS_00001801	XLOC_000751	chr1	+	437	TCONS_00001801	CUFF.2860.1	CUFF.2860	3857	i	ECAUB_00015606	CTNNA3	5689	x	XM_014733208.1	CTNNA3	10330	x	-	-	-	u	-	-	-	u
TCONS_00001802	XLOC_000752	chr1	+	377	TCONS_00001802	CUFF.2860.1	CUFF.2860	3857	i	ECAUB_00015606	CTNNA3	5689	x	XM_014733208.1	CTNNA3	10330	x	-	-	-	u	-	-	-	u
TCONS_00001804	XLOC_000753	chr1	+	7994	TCONS_00001804	CUFF.3098.1	CUFF.3098	7586	=	ECAUB_00003039	SIRT1	3951	=	XM_014733098.1	SIRT1	4161	j	ENSECAT00000014702.1	ENSECAG00000013909.1	2360	=	-	-	-	u
TCONS_00001805	XLOC_000753	chr1	+	4846	TCONS_00001804	CUFF.3098.1	CUFF.3098	7586	j	ECAUB_00003046	SIRT1	14121	j	XM_014733098.1	SIRT1	4161	j	ENSECAT00000014702.1	ENSECAG00000013909.1	2360	j	-	-	-	u
TCONS_00001809	XLOC_000757	chr1	+	12081	TCONS_00001810	CUFF.2899.1	CUFF.2899	11982	=	ECAUB_00003063	MYPN	6796	j	XM_001503598.3	MYPN	8407	j	ENSECAT00000016087.1	ENSECAG00000015157.1	4841	j	-	-	-	u
TCONS_00001810	XLOC_000757	chr1	+	13269	TCONS_00001810	CUFF.2899.2	CUFF.2899	13031	=	ECAUB_00003064	MYPN	4841	=	XM_014733228.1	MYPN	8331	=	ENSECAT00000016087.1	ENSECAG00000015157.1	4841	=	-	-	-	u
TCONS_00001811	XLOC_000757	chr1	+	13108	TCONS_00001810	CUFF.2899.2	CUFF.2899	13031	j	ECAUB_00003063	MYPN	6796	j	XM_001503598.3	MYPN	8407	j	ENSECAT00000016087.1	ENSECAG00000015157.1	4841	j	-	-	-	u
TCONS_00001814	XLOC_000758	chr1	+	4391	TCONS_00001821	CUFF.3139.2	CUFF.3139	7308	j	ECAUB_00003089	HNRNPH3	2350	=	XM_005602414.2	HNRNPH3	2400	=	ENSECAT00000007308.1	ENSECAG00000007190.1	1260	j	-	-	-	u
TCONS_00001816	XLOC_000758	chr1	+	3947	TCONS_00001821	CUFF.3139.2	CUFF.3139	7308	j	ECAUB_00003067	HNRNPH3	6567	j	XM_014733087.1	HNRNPH3	2402	j	ENSECAT00000007308.1	ENSECAG00000007190.1	1260	j	-	-	-	u
TCONS_00001817	XLOC_000758	chr1	+	3992	TCONS_00001821	CUFF.3139.2	CUFF.3139	7308	j	ECAUB_00003071	HNRNPH3	6386	c	XM_014733087.1	HNRNPH3	2402	j	ENSECAT00000007308.1	ENSECAG00000007190.1	1260	j	-	-	-	u
TCONS_00001821	XLOC_000758	chr1	+	8040	TCONS_00001821	CUFF.3139.2	CUFF.3139	7308	j	ECAUB_00003102	HNRNPH3	1260	=	XM_014733087.1	HNRNPH3	2402	j	ENSECAT00000007308.1	ENSECAG00000007190.1	1260	=	-	-	-	u
TCONS_00001823	XLOC_000759	chr1	+	3137	TCONS_00001823	-	-	-	u	ECAUB_00003115	TET1	8730	j	XM_005602578.2	TET1	8325	j	ENSECAT00000016139.1	ENSECAG00000015450.1	2931	j	-	-	-	u
TCONS_00001824	XLOC_000759	chr1	+	3100	TCONS_00001823	-	-	-	u	ECAUB_00003115	TET1	8730	j	XM_005602578.2	TET1	8325	j	ENSECAT00000016139.1	ENSECAG00000015450.1	2931	j	-	-	-	u
TCONS_00001826	XLOC_000759	chr1	+	1526	TCONS_00001823	-	-	-	u	ECAUB_00003115	TET1	8730	j	XM_005602578.2	TET1	8325	j	ENSECAT00000016139.1	ENSECAG00000015450.1	2931	j	-	-	-	u
TCONS_00001827	XLOC_000760	chr1	+	12042	TCONS_00001827	CUFF.3018.2	CUFF.3018	11076	=	ECAUB_00003115	TET1	8730	j	XM_005602578.2	TET1	8325	j	ENSECAT00000016249.1	ENSECAG00000015521.1	939	j	-	-	-	u
TCONS_00001828	XLOC_000760	chr1	+	11955	TCONS_00001827	CUFF.3018.1	CUFF.3018	10989	=	ECAUB_00003115	TET1	8730	j	XM_005602578.2	TET1	8325	j	ENSECAT00000016249.1	ENSECAG00000015521.1	939	j	-	-	-	u
TCONS_00001832	XLOC_000762	chr1	+	18545	TCONS_00001838	CUFF.3024.3	CUFF.3024	5653	=	ECAUB_00003163	CCAR1	4421	=	XM_005602417.2	CCAR1	4742	=	ENSECAT00000017725.1	ENSECAG00000016291.1	3858	j	-	-	-	u
TCONS_00001834	XLOC_000762	chr1	+	17486	TCONS_00001838	CUFF.3024.3	CUFF.3024	5653	j	ECAUB_00003155	CCAR1	6837	=	XM_005602417.2	CCAR1	4742	j	ENSECAT00000017725.1	ENSECAG00000016291.1	3858	j	-	-	-	u
TCONS_00001835	XLOC_000762	chr1	+	18011	TCONS_00001838	CUFF.3024.3	CUFF.3024	5653	j	ECAUB_00003161	CCAR1	3858	j	XM_005602417.2	CCAR1	4742	j	ENSECAT00000017725.1	ENSECAG00000016291.1	3858	j	-	-	-	u
TCONS_00001836	XLOC_000762	chr1	+	16752	TCONS_00001838	CUFF.3024.2	CUFF.3024	6471	=	ECAUB_00003161	CCAR1	3858	j	XM_005602417.2	CCAR1	4742	j	ENSECAT00000017725.1	ENSECAG00000016291.1	3858	j	-	-	-	u
TCONS_00001837	XLOC_000762	chr1	+	16668	TCONS_00001838	CUFF.3024.3	CUFF.3024	5653	j	ECAUB_00003125	CCAR1	6019	=	XM_005602417.2	CCAR1	4742	j	ENSECAT00000017725.1	ENSECAG00000016291.1	3858	j	-	-	-	u
TCONS_00001838	XLOC_000762	chr1	+	27722	TCONS_00001838	CUFF.3024.3	CUFF.3024	5653	j	ECAUB_00003161	CCAR1	3858	j	XM_005602417.2	CCAR1	4742	j	ENSECAT00000017725.1	ENSECAG00000016291.1	3858	j	-	-	-	u
TCONS_00001839	XLOC_000762	chr1	+	17642	TCONS_00001838	CUFF.3024.3	CUFF.3024	5653	j	ECAUB_00003161	CCAR1	3858	j	XM_005602417.2	CCAR1	4742	j	ENSECAT00000017725.1	ENSECAG00000016291.1	3858	j	-	-	-	u
TCONS_00001840	XLOC_000762	chr1	+	15804	TCONS_00001838	CUFF.3024.3	CUFF.3024	5653	j	ECAUB_00003161	CCAR1	3858	j	XM_014733277.1	CCAR1	4685	=	ENSECAT00000017725.1	ENSECAG00000016291.1	3858	j	-	-	-	u
TCONS_00001844	XLOC_000765	chr1	+	6774	TCONS_00001853	CUFF.2939.1	CUFF.2939	4992	j	ECAUB_00003167	STOX1	4708	j	XM_005602420.2	STOX1	5464	j	ENSECAT00000023761.1	ENSECAG00000022300.1	2689	j	-	-	-	u
TCONS_00001846	XLOC_000765	chr1	+	6666	TCONS_00001853	CUFF.2939.1	CUFF.2939	4992	j	ECAUB_00003167	STOX1	4708	j	XM_005602420.2	STOX1	5464	j	ENSECAT00000023761.1	ENSECAG00000022300.1	2689	j	-	-	-	u
TCONS_00001853	XLOC_000765	chr1	+	8119	TCONS_00001853	CUFF.2939.1	CUFF.2939	4992	j	ECAUB_00003167	STOX1	4708	j	XM_005602420.2	STOX1	5464	j	ENSECAT00000023761.1	ENSECAG00000022300.1	2689	j	-	-	-	u
TCONS_00001855	XLOC_000772	chr1	+	2419	TCONS_00001856	CUFF.2938.1	CUFF.2938	1742	j	ECAUB_00003171	DDX50	2489	=	XM_014733349.1	DDX50	2863	j	ENSECAT00000024827.1	ENSECAG00000023044.1	2352	j	-	-	-	u
TCONS_00001856	XLOC_000772	chr1	+	2719	TCONS_00001856	CUFF.2938.1	CUFF.2938	1742	j	ECAUB_00003169	DDX50	2957	=	XM_014733349.1	DDX50	2863	j	ENSECAT00000024827.1	ENSECAG00000023044.1	2352	j	-	-	-	u
TCONS_00001858	XLOC_000772	chr1	+	2683	TCONS_00001856	CUFF.2938.1	CUFF.2938	1742	j	ECAUB_00003182	DDX50	3116	=	XM_014733349.1	DDX50	2863	j	ENSECAT00000024827.1	ENSECAG00000023044.1	2352	j	-	-	-	u
TCONS_00001860	XLOC_000772	chr1	+	2340	TCONS_00001856	CUFF.2938.1	CUFF.2938	1742	j	ECAUB_00003177	DDX50	2588	j	XM_014733349.1	DDX50	2863	j	ENSECAT00000024827.1	ENSECAG00000023044.1	2352	j	-	-	-	u
TCONS_00001861	XLOC_000774	chr1	+	8945	TCONS_00001861	CUFF.2967.1	CUFF.2967	3275	j	ECAUB_00003198	KIAA1279	4583	j	XM_001503642.5	KIF1BP	2512	j	ENSECAT00000000433.1	ENSECAG00000000471.1	1866	j	-	-	-	u
TCONS_00001862	XLOC_000774	chr1	+	6626	TCONS_00001861	CUFF.2967.1	CUFF.2967	3275	j	ECAUB_00003198	KIAA1279	4583	j	XM_001503642.5	KIF1BP	2512	j	ENSECAT00000000433.1	ENSECAG00000000471.1	1866	j	-	-	-	u
TCONS_00001863	XLOC_000774	chr1	+	8170	TCONS_00001861	CUFF.2967.1	CUFF.2967	3275	j	ECAUB_00003198	KIAA1279	4583	j	XM_001503642.5	KIF1BP	2512	j	ENSECAT00000000433.1	ENSECAG00000000471.1	1866	j	-	-	-	u
TCONS_00001867	XLOC_000775	chr1	+	1461	TCONS_00001867	CUFF.2983.1	CUFF.2983	1239	j	ECAUB_00003205	SRGN	1431	j	XM_001503648.3	SRGN	1266	j	ENSECAT00000009345.1	ENSECAG00000009192.1	831	j	-	-	-	u
TCONS_00001871	XLOC_000777	chr1	+	8414	TCONS_00001871	CUFF.2980.1	CUFF.2980	4929	j	ECAUB_00003210	LOC102149786	5612	j	XM_014733347.1	VPS26A	2605	j	ENSECAT00000009908.1	ENSECAG00000009507.1	985	j	-	-	-	u
TCONS_00001872	XLOC_000777	chr1	+	1916	TCONS_00001871	CUFF.2978.1	CUFF.2978	311	j	ECAUB_00003210	LOC102149786	5612	j	XM_014733347.1	VPS26A	2605	j	ENSECAT00000009908.1	ENSECAG00000009507.1	985	j	-	-	-	u
TCONS_00001875	XLOC_000777	chr1	+	6330	TCONS_00001871	CUFF.2980.1	CUFF.2980	4929	j	ECAUB_00003210	LOC102149786	5612	j	XM_014733347.1	VPS26A	2605	j	ENSECAT00000009908.1	ENSECAG00000009507.1	985	j	-	-	-	u
TCONS_00001876	XLOC_000777	chr1	+	3626	TCONS_00001871	CUFF.2980.1	CUFF.2980	4929	j	ECAUB_00003210	LOC102149786	5612	j	XM_014733347.1	VPS26A	2605	j	ENSECAT00000009908.1	ENSECAG00000009507.1	985	j	-	-	-	u
TCONS_00001879	XLOC_000778	chr1	+	1895	TCONS_00001885	CUFF.2946.1	CUFF.2946	2573	j	ECAUB_00003221	SUPV3L1	7581	c	XM_001917989.4	SUPV3L1	2460	j	ENSECAT00000017430.1	ENSECAG00000016297.1	2436	j	-	-	-	u
TCONS_00001880	XLOC_000778	chr1	+	1954	TCONS_00001885	CUFF.2946.1	CUFF.2946	2573	j	ECAUB_00003218	SUPV3L1	2653	=	XM_001917989.4	SUPV3L1	2460	j	ENSECAT00000017430.1	ENSECAG00000016297.1	2436	j	-	-	-	u
TCONS_00001885	XLOC_000778	chr1	+	14253	TCONS_00001885	CUFF.2946.2	CUFF.2946	1733	=	ECAUB_00003226	SUPV3L1	6785	c	XM_001917989.4	SUPV3L1	2460	j	ENSECAT00000017430.1	ENSECAG00000016297.1	2436	j	-	-	-	u
TCONS_00001889	XLOC_000779	chr1	+	2882	TCONS_00001889	-	-	-	u	ECAUB_00003243	HK1	3857	j	XM_005602426.2	HK1	3845	j	ENSECAT00000005027.1	ENSECAG00000004335.1	3054	j	-	-	-	u
TCONS_00001890	XLOC_000779	chr1	+	7394	TCONS_00001890	CUFF.3127.1	CUFF.3127	4717	=	ECAUB_00003248	HK1	5136	=	XM_014733187.1	HK1	3625	=	ENSECAT00000012040.1	ENSECAG00000010479.1	3176	=	-	-	-	u
TCONS_00001891	XLOC_000779	chr1	+	6981	TCONS_00001890	CUFF.3127.2	CUFF.3127	4629	=	ECAUB_00003254	HK1	3862	c	XM_014733189.1	HK1	3764	=	ENSECAT00000012040.1	ENSECAG00000010479.1	3176	j	-	-	-	u
TCONS_00001892	XLOC_000780	chr1	+	694	TCONS_00001892	CUFF.2994.1	CUFF.2994	535	j	ECAUB_00003261	TSPAN15	1799	j	XM_014733020.1	TSPAN15	1496	j	ENSECAT00000014167.1	ENSECAG00000013543.1	891	j	-	-	-	u
TCONS_00001894	XLOC_000782	chr1	+	6618	TCONS_00001894	CUFF.2998.1	CUFF.2998	4010	=	ECAUB_00003261	TSPAN15	1799	j	XM_014733020.1	TSPAN15	1496	j	ENSECAT00000014167.1	ENSECAG00000013543.1	891	j	-	-	-	u
TCONS_00001895	XLOC_000782	chr1	+	6617	TCONS_00001894	CUFF.2998.1	CUFF.2998	4010	j	ECAUB_00003261	TSPAN15	1799	j	XM_014733020.1	TSPAN15	1496	j	ENSECAT00000014167.1	ENSECAG00000013543.1	891	j	-	-	-	u
TCONS_00001896	XLOC_000783	chr1	+	1892	TCONS_00001896	CUFF.2998.1	CUFF.2998	4010	p	ECAUB_00003260	TSPAN15	2401	p	XM_014733020.1	TSPAN15	1496	p	ENSECAT00000014167.1	ENSECAG00000013543.1	891	p	-	-	-	u
TCONS_00001898	XLOC_000785	chr1	+	1086	TCONS_00001898	CUFF.2985.1	CUFF.2985	964	j	ECAUB_00003264	C1H10orf35	991	j	XM_001503697.3	C1H10orf35	568	j	ENSECAT00000019125.1	ENSECAG00000018112.1	363	j	-	-	-	u
TCONS_00001899	XLOC_000786	chr1	+	991	TCONS_00001900	CUFF.2990.1	CUFF.2990	892	j	ECAUB_00003265	COL13A1	3150	j	XM_014733395.1	COL13A1	3163	j	-	-	-	u	-	-	-	u
TCONS_00001900	XLOC_000786	chr1	+	5765	TCONS_00001900	CUFF.2990.1	CUFF.2990	892	j	ECAUB_00003265	COL13A1	3150	j	XM_014733395.1	COL13A1	3163	j	-	-	-	u	-	-	-	u
TCONS_00001901	XLOC_000786	chr1	+	1104	TCONS_00001900	CUFF.2990.1	CUFF.2990	892	=	ECAUB_00003265	COL13A1	3150	j	XM_014733395.1	COL13A1	3163	j	-	-	-	u	-	-	-	u
TCONS_00001902	XLOC_000787	chr1	+	1929	TCONS_00001906	CUFF.3001.3.CUFF.3003.1	CUFF.3001.CUFF.3003	2310	j	ECAUB_00003265	COL13A1	3150	j	XM_014733395.1	COL13A1	3163	j	ENSECAT00000019794.1	ENSECAG00000018359.1	2353	j	-	-	-	u
TCONS_00001903	XLOC_000787	chr1	+	3080	TCONS_00001906	CUFF.3001.3.CUFF.3003.1	CUFF.3001.CUFF.3003	2310	j	ECAUB_00003265	COL13A1	3150	j	XM_014733395.1	COL13A1	3163	j	ENSECAT00000019794.1	ENSECAG00000018359.1	2353	j	-	-	-	u
TCONS_00001904	XLOC_000787	chr1	+	3089	TCONS_00001906	CUFF.3001.3.CUFF.3003.1	CUFF.3001.CUFF.3003	2310	j	ECAUB_00003265	COL13A1	3150	j	XM_014733395.1	COL13A1	3163	j	ENSECAT00000019794.1	ENSECAG00000018359.1	2353	j	-	-	-	u
TCONS_00001905	XLOC_000787	chr1	+	6106	TCONS_00001906	CUFF.3001.3.CUFF.3003.1	CUFF.3001.CUFF.3003	2310	j	ECAUB_00003265	COL13A1	3150	j	XM_014733395.1	COL13A1	3163	j	ENSECAT00000019794.1	ENSECAG00000018359.1	2353	j	-	-	-	u
TCONS_00001906	XLOC_000787	chr1	+	8249	TCONS_00001906	CUFF.3001.3.CUFF.3003.1	CUFF.3001.CUFF.3003	2310	j	ECAUB_00003265	COL13A1	3150	j	XM_014733395.1	COL13A1	3163	j	ENSECAT00000019794.1	ENSECAG00000018359.1	2353	j	-	-	-	u
TCONS_00001907	XLOC_000787	chr1	+	2905	TCONS_00001906	CUFF.3001.3.CUFF.3003.1	CUFF.3001.CUFF.3003	2310	j	ECAUB_00003265	COL13A1	3150	j	XM_014733395.1	COL13A1	3163	j	ENSECAT00000019794.1	ENSECAG00000018359.1	2353	j	-	-	-	u
TCONS_00001908	XLOC_000787	chr1	+	4153	TCONS_00001906	CUFF.3001.3.CUFF.3003.1	CUFF.3001.CUFF.3003	2310	j	ECAUB_00003265	COL13A1	3150	j	XM_014733395.1	COL13A1	3163	j	ENSECAT00000019794.1	ENSECAG00000018359.1	2353	j	-	-	-	u
TCONS_00001916	XLOC_000792	chr1	+	2594	TCONS_00001916	CUFF.3034.1	CUFF.3034	1659	j	ECAUB_00003274	LOC100063355	2926	j	XM_001503710.4	LOC100063355	2446	j	ENSECAT00000020715.1	ENSECAG00000019223.1	1275	j	-	-	-	u
TCONS_00001917	XLOC_000793	chr1	+	320	TCONS_00001917	-	-	-	u	ECAUB_00015813	SAR1A	9379	x	XM_014733194.1	TYSND1	2740	x	ENSECAT00000009373.1	ENSECAG00000009202.1	1707	x	-	-	-	u
TCONS_00001922	XLOC_000794	chr1	+	9014	TCONS_00001922	CUFF.3153.1	CUFF.3153	7981	j	ECAUB_00003302	EIF4EBP2	32500	=	XM_005602581.2	EIF4EBP2	6414	j	ENSECAT00000016950.1	ENSECAG00000016195.1	243	j	-	-	-	u
TCONS_00001923	XLOC_000794	chr1	+	8563	TCONS_00001922	CUFF.3153.1	CUFF.3153	7981	j	ECAUB_00003307	EIF4EBP2	32081	j	XM_005602581.2	EIF4EBP2	6414	j	ENSECAT00000016950.1	ENSECAG00000016195.1	243	j	-	-	-	u
TCONS_00001924	XLOC_000795	chr1	+	2194	TCONS_00001931	CUFF.3055.1.CUFF.3061.1	CUFF.3055.CUFF.3061	4548	j	ECAUB_00003313	PALD1	4832	j	XM_014733022.1	PALD1	4786	j	ENSECAT00000021138.1	ENSECAG00000019695.1	2731	j	-	-	-	u
TCONS_00001925	XLOC_000795	chr1	+	2137	TCONS_00001931	CUFF.3055.1.CUFF.3061.1	CUFF.3055.CUFF.3061	4548	j	ECAUB_00003313	PALD1	4832	j	XM_014733022.1	PALD1	4786	j	ENSECAT00000021138.1	ENSECAG00000019695.1	2731	j	-	-	-	u
TCONS_00001926	XLOC_000795	chr1	+	3096	TCONS_00001931	CUFF.3055.1.CUFF.3061.1	CUFF.3055.CUFF.3061	4548	j	ECAUB_00003313	PALD1	4832	j	XM_014733022.1	PALD1	4786	j	ENSECAT00000021138.1	ENSECAG00000019695.1	2731	j	-	-	-	u
TCONS_00001927	XLOC_000795	chr1	+	2547	TCONS_00001931	CUFF.3055.1.CUFF.3061.1	CUFF.3055.CUFF.3061	4548	j	ECAUB_00003313	PALD1	4832	j	XM_014733022.1	PALD1	4786	j	ENSECAT00000021138.1	ENSECAG00000019695.1	2731	j	-	-	-	u
TCONS_00001931	XLOC_000795	chr1	+	3923	TCONS_00001931	CUFF.3055.1.CUFF.3061.1	CUFF.3055.CUFF.3061	4548	j	ECAUB_00003313	PALD1	4832	j	XM_014733022.1	PALD1	4786	j	ENSECAT00000021138.1	ENSECAG00000019695.1	2731	j	-	-	-	u
TCONS_00001935	XLOC_000798	chr1	+	9095	TCONS_00001935	CUFF.3055.1.CUFF.3061.1	CUFF.3055.CUFF.3061	4548	j	ECAUB_00003313	PALD1	4832	j	XM_014733022.1	PALD1	4786	j	ENSECAT00000021138.1	ENSECAG00000019695.1	2731	j	-	-	-	u
TCONS_00001940	XLOC_000803	chr1	+	1989	TCONS_00001940	CUFF.3059.2	CUFF.3059	3770	c	ECAUB_00003318	ADAMTS14	4617	c	XM_001918062.3	ADAMTS14	5252	e	ENSECAT00000016035.1	ENSECAG00000014713.1	3685	e	-	-	-	u
TCONS_00001941	XLOC_000804	chr1	+	1086	TCONS_00001941	CUFF.3048.1	CUFF.3048	2154	j	ECAUB_00003316	ADAMTS14	3685	j	XM_001918062.3	ADAMTS14	5252	j	ENSECAT00000016035.1	ENSECAG00000014713.1	3685	j	-	-	-	u
TCONS_00001942	XLOC_000805	chr1	+	5516	TCONS_00001942	CUFF.3091.2.CUFF.3096.1	CUFF.3091.CUFF.3096	5294	j	ECAUB_00003319	SGPL1	4599	j	XM_001502792.5	SGPL1	4366	j	ENSECAT00000018009.1	ENSECAG00000016826.1	1906	j	-	-	-	u
TCONS_00001943	XLOC_000805	chr1	+	5359	TCONS_00001942	CUFF.3091.2.CUFF.3096.1	CUFF.3091.CUFF.3096	5294	j	ECAUB_00003319	SGPL1	4599	j	XM_001502792.5	SGPL1	4366	j	ENSECAT00000018009.1	ENSECAG00000016826.1	1906	j	-	-	-	u
TCONS_00001944	XLOC_000805	chr1	+	5444	TCONS_00001942	CUFF.3091.2.CUFF.3096.1	CUFF.3091.CUFF.3096	5294	j	ECAUB_00003319	SGPL1	4599	j	XM_001502792.5	SGPL1	4366	j	ENSECAT00000018009.1	ENSECAG00000016826.1	1906	j	-	-	-	u
TCONS_00001946	XLOC_000807	chr1	+	28389	TCONS_00001946	-	-	-	u	-	-	-	u	-	-	-	u	-	-	-	u	-	-	-	u
TCONS_00001947	XLOC_000808	chr1	+	1320	TCONS_00001947	-	-	-	u	-	-	-	u	-	-	-	u	-	-	-	u	-	-	-	u
TCONS_00001948	XLOC_000809	chr1	+	3632	TCONS_00001948	-	-	-	u	-	-	-	u	-	-	-	u	-	-	-	u	-	-	-	u
TCONS_00001949	XLOC_000810	chr1	+	3883	TCONS_00001949	-	-	-	u	-	-	-	u	-	-	-	u	-	-	-	u	-	-	-	u
TCONS_00001957	XLOC_000811	chr1	+	6608	TCONS_00001957	CUFF.3125.1	CUFF.3125	6205	j	ECAUB_00003342	UNC5B	3426	j	XM_001917692.3	UNC5B	3456	j	ENSECAT00000011150.1	ENSECAG00000009792.1	2830	j	-	-	-	u
TCONS_00001964	XLOC_000813	chr1	+	4830	TCONS_00001966	CUFF.3122.2	CUFF.3122	3118	j	ECAUB_00003350	SLC29A3	3261	j	XM_005602445.2	SLC29A3	3147	j	ENSECAT00000022271.1	ENSECAG00000020891.1	1460	j	-	-	-	u
TCONS_00001966	XLOC_000813	chr1	+	5365	TCONS_00001966	CUFF.3122.2	CUFF.3122	3118	j	ECAUB_00003350	SLC29A3	3261	j	XM_005602445.2	SLC29A3	3147	j	ENSECAT00000022271.1	ENSECAG00000020891.1	1460	j	-	-	-	u
TCONS_00001968	XLOC_000813	chr1	+	3747	TCONS_00001966	CUFF.3122.2	CUFF.3122	3118	j	ECAUB_00003350	SLC29A3	3261	j	XM_005602445.2	SLC29A3	3147	j	ENSECAT00000022271.1	ENSECAG00000020891.1	1460	j	-	-	-	u
TCONS_00001969	XLOC_000813	chr1	+	3729	TCONS_00001966	CUFF.3122.1	CUFF.3122	3035	=	ECAUB_00003350	SLC29A3	3261	j	XM_005602445.2	SLC29A3	3147	j	ENSECAT00000022271.1	ENSECAG00000020891.1	1460	j	-	-	-	u
TCONS_00001970	XLOC_000815	chr1	+	4389	TCONS_00001970	-	-	-	u	ECAUB_00003353	ELOC_000428	4875	=	-	-	-	u	-	-	-	u	-	-	-	u
TCONS_00001971	XLOC_000816	chr1	+	3196	TCONS_00001971	-	-	-	u	-	-	-	u	-	-	-	u	-	-	-	u	-	-	-	u
TCONS_00001975	XLOC_000818	chr1	+	4413	TCONS_00001975	CUFF.3151.1	CUFF.3151	1362	j	ECAUB_00003367	CDH23	18255	j	XM_014733051.1	LOC100146534	10542	j	ENSECAT00000026164.1	ENSECAG00000023411.1	9938	j	-	-	-	u
TCONS_00001982	XLOC_000820	chr1	+	1191	TCONS_00001982	CUFF.3164.1	CUFF.3164	6408	i	ECAUB_00015889	C1H10orf54	17095	x	XM_014733051.1	LOC100146534	10542	i	ENSECAT00000026164.1	ENSECAG00000023411.1	9938	i	-	-	-	u
TCONS_00001989	XLOC_000818	chr1	+	1278	TCONS_00001989	CUFF.3192.1	CUFF.3192	1365	j	ECAUB_00003367	CDH23	18255	j	XM_014733049.1	LOC106782036	6929	j	ENSECAT00000026164.1	ENSECAG00000023411.1	9938	j	-	-	-	u
TCONS_00001995	XLOC_000824	chr1	+	1264	TCONS_00001995	-	-	-	u	-	-	-	u	-	-	-	u	-	-	-	u	-	-	-	u
TCONS_00001996	XLOC_000825	chr1	+	1000	TCONS_00001996	-	-	-	u	-	-	-	u	-	-	-	u	-	-	-	u	-	-	-	u
TCONS_00001997	XLOC_000826	chr1	+	9489	TCONS_00001998	CUFF.3182.1	CUFF.3182	3934	j	ECAUB_00003391	CHST3	6283	=	XR_288886.2	CHST3	3904	=	ENSECAT00000008077.1	ENSECAG00000008012.1	1487	j	-	-	-	u
TCONS_00001998	XLOC_000826	chr1	+	9733	TCONS_00001998	CUFF.3182.1	CUFF.3182	3934	=	ECAUB_00003390	CHST3	6527	=	XR_288886.2	CHST3	3904	j	ENSECAT00000008077.1	ENSECAG00000008012.1	1487	j	-	-	-	u
TCONS_00002001	XLOC_000829	chr1	+	4666	TCONS_00002002	CUFF.3235.1	CUFF.3235	4270	j	ECAUB_00003400	ANAPC16	13034	j	XR_001378888.1	ANAPC16	1000	=	ENSECAT00000002783.1	ENSECAG00000002942.1	688	j	-	-	-	u
TCONS_00002002	XLOC_000829	chr1	+	5180	TCONS_00002002	CUFF.3235.1	CUFF.3235	4270	=	ECAUB_00003400	ANAPC16	13034	j	XM_005602456.2	ANAPC16	1387	j	ENSECAT00000002783.1	ENSECAG00000002942.1	688	j	-	-	-	u
TCONS_00002003	XLOC_000829	chr1	+	4835	TCONS_00002002	CUFF.3235.1	CUFF.3235	4270	j	ECAUB_00003410	ANAPC16	1196	=	XM_001502853.4	ANAPC16	1161	=	ENSECAT00000002783.1	ENSECAG00000002942.1	688	j	-	-	-	u
TCONS_00002005	XLOC_000829	chr1	+	4175	TCONS_00002002	CUFF.3235.1	CUFF.3235	4270	j	ECAUB_00003398	ANAPC16	12512	c	XM_005602456.2	ANAPC16	1387	j	ENSECAT00000002783.1	ENSECAG00000002942.1	688	j	-	-	-	u
TCONS_00002006	XLOC_000829	chr1	+	4344	TCONS_00002002	CUFF.3235.2	CUFF.3235	3482	=	ECAUB_00003412	ANAPC16	1268	=	XM_005602456.2	ANAPC16	1387	=	ENSECAT00000002783.1	ENSECAG00000002942.1	688	j	-	-	-	u
TCONS_00002007	XLOC_000829	chr1	+	4681	TCONS_00002002	CUFF.3235.1	CUFF.3235	4270	j	ECAUB_00003407	ANAPC16	13026	c	XM_005602456.2	ANAPC16	1387	j	ENSECAT00000002783.1	ENSECAG00000002942.1	688	j	-	-	-	u
TCONS_00002008	XLOC_000829	chr1	+	3903	TCONS_00002002	CUFF.3235.1	CUFF.3235	4270	j	ECAUB_00003400	ANAPC16	13034	j	XM_005602456.2	ANAPC16	1387	j	ENSECAT00000002783.1	ENSECAG00000002942.1	688	j	-	-	-	u
TCONS_00002009	XLOC_000830	chr1	+	6288	TCONS_00002009	CUFF.3216.1	CUFF.3216	2024	=	ECAUB_00003417	DDIT4	1683	=	XM_001502859.4	DDIT4	1721	=	ENSECAT00000004086.1	ENSECAG00000004107.1	926	=	-	-	-	u
TCONS_00002010	XLOC_000831	chr1	+	8825	TCONS_00002014	CUFF.6917.1	CUFF.6917	2911	j	ECAUB_00003444	MCU	3115	j	XM_005602459.2	MCU	2937	j	ENSECAT00000006365.1	ENSECAG00000006181.1	1521	j	-	-	-	u
TCONS_00002011	XLOC_000831	chr1	+	8513	TCONS_00002014	CUFF.6917.1	CUFF.6917	2911	j	ECAUB_00003449	MCU	2932	=	XM_005602459.2	MCU	2937	=	ENSECAT00000006365.1	ENSECAG00000006181.1	1521	=	-	-	-	u
TCONS_00002014	XLOC_000831	chr1	+	15357	TCONS_00002014	CUFF.6917.1	CUFF.6917	2911	j	ECAUB_00003444	MCU	3115	j	XM_005602459.2	MCU	2937	j	ENSECAT00000006365.1	ENSECAG00000006181.1	1521	j	-	-	-	u
TCONS_00002028	XLOC_000845	chr1	+	5028	TCONS_00002028	CUFF.3227.1	CUFF.3227	3996	j	ECAUB_00003452	OIT3	1956	j	XM_001503805.4	OIT3	1882	j	ENSECAT00000009204.1	ENSECAG00000009029.1	1851	j	-	-	-	u
TCONS_00002029	XLOC_000846	chr1	+	2390	TCONS_00002029	CUFF.3227.1	CUFF.3227	3996	e	ECAUB_00003452	OIT3	1956	e	XM_001503805.4	OIT3	1882	e	ENSECAT00000009204.1	ENSECAG00000009029.1	1851	e	-	-	-	u
TCONS_00002030	XLOC_000847	chr1	+	1725	TCONS_00002030	CUFF.3227.1	CUFF.3227	3996	j	ECAUB_00003452	OIT3	1956	j	XM_001503805.4	OIT3	1882	j	ENSECAT00000009204.1	ENSECAG00000009029.1	1851	j	-	-	-	u
TCONS_00002032	XLOC_000847	chr1	+	1633	TCONS_00002030	CUFF.3227.1	CUFF.3227	3996	j	ECAUB_00003452	OIT3	1956	j	XM_001503805.4	OIT3	1882	j	ENSECAT00000009204.1	ENSECAG00000009029.1	1851	j	-	-	-	u
TCONS_00002034	XLOC_000848	chr1	+	1599	TCONS_00002034	CUFF.3227.1	CUFF.3227	3996	o	ECAUB_00016009	PLA2G12B	1779	x	XM_001503808.5	PLA2G12B	2111	x	ENSECAT00000010611.1	ENSECAG00000010317.1	953	x	-	-	-	u
TCONS_00002036	XLOC_000849	chr1	+	1584	TCONS_00002036	CUFF.3228.1	CUFF.3228	3015	x	ECAUB_00016008	PLA2G12B	1764	x	XM_001503808.5	PLA2G12B	2111	x	ENSECAT00000010611.1	ENSECAG00000010317.1	953	x	-	-	-	u
TCONS_00002037	XLOC_000850	chr1	+	6125	TCONS_00002037	CUFF.3228.1	CUFF.3228	3015	x	ECAUB_00016009	PLA2G12B	1779	x	XM_001503808.5	PLA2G12B	2111	x	ENSECAT00000010611.1	ENSECAG00000010317.1	953	x	-	-	-	u
TCONS_00002039	XLOC_000852	chr1	+	3495	TCONS_00002044	CUFF.7338.1	CUFF.7338	3597	j	ECAUB_00003493	NUDT13	2235	=	XM_005602462.2	NUDT13	2117	=	ENSECAT00000021931.1	ENSECAG00000020525.1	1112	j	-	-	-	u
TCONS_00002044	XLOC_000852	chr1	+	4140	TCONS_00002044	CUFF.7338.1	CUFF.7338	3597	j	ECAUB_00003495	FAM149B1	15007	j	XM_001503824.3	NUDT13	2200	j	ENSECAT00000021931.1	ENSECAG00000020525.1	1112	j	-	-	-	u
TCONS_00002045	XLOC_000852	chr1	+	3547	TCONS_00002044	CUFF.7338.1	CUFF.7338	3597	c	ECAUB_00003469	FAM149B1	13934	c	XM_001503824.3	NUDT13	2200	j	ENSECAT00000021931.1	ENSECAG00000020525.1	1112	j	-	-	-	u
TCONS_00002048	XLOC_000853	chr1	+	6893	TCONS_00002048	CUFF.3399.2	CUFF.3399	8051	j	ECAUB_00003501	FAM149B1	3099	=	XM_001502897.3	FAM149B1	2615	=	ENSECAT00000000019.1	ENSECAG00000000016.1	1788	=	-	-	-	u
TCONS_00002049	XLOC_000853	chr1	+	6666	TCONS_00002048	CUFF.3399.2	CUFF.3399	8051	j	ECAUB_00003495	FAM149B1	15007	j	XM_001502897.3	FAM149B1	2615	j	ENSECAT00000000019.1	ENSECAG00000000016.1	1788	j	-	-	-	u
TCONS_00002052	XLOC_000853	chr1	+	5674	TCONS_00002048	CUFF.3399.2	CUFF.3399	8051	j	ECAUB_00003469	FAM149B1	13934	c	XM_001502897.3	FAM149B1	2615	j	ENSECAT00000000019.1	ENSECAG00000000016.1	1788	j	-	-	-	u
TCONS_00002056	XLOC_000853	chr1	+	5443	TCONS_00002048	CUFF.3399.2	CUFF.3399	8051	j	ECAUB_00003495	FAM149B1	15007	j	XM_001502897.3	FAM149B1	2615	j	ENSECAT00000000019.1	ENSECAG00000000016.1	1788	j	-	-	-	u
TCONS_00002057	XLOC_000854	chr1	+	10871	TCONS_00002073	CUFF.3299.1	CUFF.3299	4670	j	ECAUB_00003583	SEC24C	9890	j	XM_005602483.2	SEC24C	4703	j	ENSECAT00000023302.1	ENSECAG00000021483.1	3421	j	NM_001309205	SEC24C	4525	j
TCONS_00002061	XLOC_000854	chr1	+	4324	TCONS_00002073	CUFF.3299.1	CUFF.3299	4670	j	ECAUB_00003583	SEC24C	9890	j	XM_005602483.2	SEC24C	4703	j	ENSECAT00000023302.1	ENSECAG00000021483.1	3421	j	NM_001309205	SEC24C	4525	j
TCONS_00002062	XLOC_000854	chr1	+	5268	TCONS_00002073	CUFF.3299.1	CUFF.3299	4670	j	ECAUB_00003583	SEC24C	9890	j	XM_005602483.2	SEC24C	4703	j	ENSECAT00000023302.1	ENSECAG00000021483.1	3421	j	NM_001309205	SEC24C	4525	j
TCONS_00002063	XLOC_000854	chr1	+	4022	TCONS_00002073	CUFF.3299.1	CUFF.3299	4670	j	ECAUB_00003572	SEC24C	3924	=	XM_003363483.3	SEC24C	3940	=	ENSECAT00000023302.1	ENSECAG00000021483.1	3421	j	NM_001309205	SEC24C	4525	j
TCONS_00002068	XLOC_000854	chr1	+	3964	TCONS_00002073	CUFF.3299.1	CUFF.3299	4670	j	ECAUB_00003583	SEC24C	9890	j	XM_005602483.2	SEC24C	4703	j	ENSECAT00000023302.1	ENSECAG00000021483.1	3421	j	NM_001309205	SEC24C	4525	j
TCONS_00002071	XLOC_000854	chr1	+	3940	TCONS_00002073	CUFF.3299.1	CUFF.3299	4670	j	ECAUB_00003583	SEC24C	9890	j	XM_005602483.2	SEC24C	4703	j	ENSECAT00000023302.1	ENSECAG00000021483.1	3421	j	NM_001309205	SEC24C	4525	j
TCONS_00002073	XLOC_000854	chr1	+	11046	TCONS_00002073	CUFF.3299.1	CUFF.3299	4670	j	ECAUB_00003583	SEC24C	9890	j	XM_005602483.2	SEC24C	4703	j	ENSECAT00000023302.1	ENSECAG00000021483.1	3421	j	NM_001309205	SEC24C	4525	j
TCONS_00002077	XLOC_000855	chr1	+	9087	TCONS_00002077	CUFF.3441.2	CUFF.3441	8546	j	ECAUB_00003637	ZSWIM8	11070	c	XM_001918143.4	ZSWIM8	5712	j	ENSECAT00000007997.1	ENSECAG00000007001.1	5892	j	-	-	-	u
TCONS_00002078	XLOC_000855	chr1	+	5384	TCONS_00002077	CUFF.3441.2	CUFF.3441	8546	j	ECAUB_00003604	ZSWIM8	11076	j	XM_001918143.4	ZSWIM8	5712	j	ENSECAT00000007997.1	ENSECAG00000007001.1	5892	j	-	-	-	u
TCONS_00002081	XLOC_000855	chr1	+	8743	TCONS_00002077	CUFF.3441.2	CUFF.3441	8546	j	ECAUB_00003604	ZSWIM8	11076	j	XM_001918143.4	ZSWIM8	5712	j	ENSECAT00000007997.1	ENSECAG00000007001.1	5892	j	-	-	-	u
TCONS_00002082	XLOC_000855	chr1	+	7288	TCONS_00002077	CUFF.3441.2	CUFF.3441	8546	j	ECAUB_00003629	ZSWIM8	11469	c	XM_001918143.4	ZSWIM8	5712	j	ENSECAT00000007997.1	ENSECAG00000007001.1	5892	j	-	-	-	u
TCONS_00002085	XLOC_000855	chr1	+	7102	TCONS_00002077	CUFF.3441.2	CUFF.3441	8546	j	ECAUB_00003683	ZSWIM8	5942	=	XM_001918143.4	ZSWIM8	5712	=	ENSECAT00000007997.1	ENSECAG00000007001.1	5892	j	-	-	-	u
TCONS_00002090	XLOC_000855	chr1	+	8857	TCONS_00002077	CUFF.3441.2	CUFF.3441	8546	j	ECAUB_00003604	ZSWIM8	11076	j	XM_001918143.4	ZSWIM8	5712	j	ENSECAT00000007997.1	ENSECAG00000007001.1	5892	j	-	-	-	u
TCONS_00002091	XLOC_000855	chr1	+	7311	TCONS_00002077	CUFF.3441.2	CUFF.3441	8546	j	ECAUB_00003604	ZSWIM8	11076	j	XM_001918143.4	ZSWIM8	5712	j	ENSECAT00000007997.1	ENSECAG00000007001.1	5892	j	-	-	-	u
TCONS_00002092	XLOC_000855	chr1	+	7333	TCONS_00002077	CUFF.3441.2	CUFF.3441	8546	j	ECAUB_00003639	ZSWIM8	11351	c	XM_001918143.4	ZSWIM8	5712	j	ENSECAT00000007997.1	ENSECAG00000007001.1	5892	j	-	-	-	u
TCONS_00002096	XLOC_000855	chr1	+	7061	TCONS_00002077	CUFF.3441.2	CUFF.3441	8546	j	ECAUB_00003604	ZSWIM8	11076	j	XM_001918143.4	ZSWIM8	5712	j	ENSECAT00000007997.1	ENSECAG00000007001.1	5892	j	-	-	-	u
TCONS_00002101	XLOC_000855	chr1	+	4668	TCONS_00002077	CUFF.3441.2	CUFF.3441	8546	j	ECAUB_00003604	ZSWIM8	11076	j	XM_001918143.4	ZSWIM8	5712	j	ENSECAT00000007997.1	ENSECAG00000007001.1	5892	j	-	-	-	u
TCONS_00002104	XLOC_000857	chr1	+	312	TCONS_00002104	-	-	-	u	ECAUB_00003700	CAMK2G	4551	c	XM_005602487.1	NDST2	3860	x	-	-	-	u	-	-	-	u
TCONS_00002105	XLOC_000858	chr1	+	2549	TCONS_00002105	CUFF.3304.1	CUFF.3304	2417	=	ECAUB_00003732	PLAU	2391	=	XM_001502951.5	PLAU	2381	=	ENSECAT00000007708.1	ENSECAG00000007351.1	1622	j	-	-	-	u
TCONS_00002106	XLOC_000858	chr1	+	2442	TCONS_00002105	CUFF.3304.2	CUFF.3304	2412	=	ECAUB_00003729	PLAU	2460	=	XM_014733369.1	PLAU	2376	=	ENSECAT00000007708.1	ENSECAG00000007351.1	1622	j	-	-	-	u
TCONS_00002107	XLOC_000858	chr1	+	1837	TCONS_00002105	CUFF.3304.1	CUFF.3304	2417	j	ECAUB_00003730	PLAU	2643	c	XM_001502951.5	PLAU	2381	j	ENSECAT00000007708.1	ENSECAG00000007351.1	1622	j	-	-	-	u
TCONS_00002108	XLOC_000859	chr1	+	18507	TCONS_00002108	CUFF.4173.2	CUFF.4173	8824	=	ECAUB_00003766	VCL	3682	=	XM_014733027.1	VCL	5346	=	ENSECAT00000014559.1	ENSECAG00000013481.1	3682	=	-	-	-	u
TCONS_00002114	XLOC_000859	chr1	+	18500	TCONS_00002108	CUFF.4173.1	CUFF.4173	9028	j	ECAUB_00003752	VCL	11078	j	XM_014733024.1	VCL	5557	j	ENSECAT00000014550.1	ENSECAG00000013481.1	3895	j	-	-	-	u
TCONS_00002119	XLOC_000868	chr1	+	1711	TCONS_00002123	CUFF.4184.1	CUFF.4184	1595	=	ECAUB_00003768	ADK	1470	=	XM_005602502.2	ADK	1892	j	ENSECAT00000008278.1	ENSECAG00000008160.1	1225	=	-	-	-	u
TCONS_00002123	XLOC_000868	chr1	+	1845	TCONS_00002123	CUFF.4184.2	CUFF.4184	1598	=	ECAUB_00003774	ADK	1701	=	XM_005602502.2	ADK	1892	j	ENSECAT00000008278.1	ENSECAG00000008160.1	1225	j	-	-	-	u
TCONS_00002124	XLOC_000868	chr1	+	470	TCONS_00002123	CUFF.4184.2	CUFF.4184	1598	j	ECAUB_00003771	ADK	1702	j	XM_005602502.2	ADK	1892	j	ENSECAT00000008278.1	ENSECAG00000008160.1	1225	j	-	-	-	u
TCONS_00002125	XLOC_000868	chr1	+	1583	TCONS_00002123	CUFF.4184.2	CUFF.4184	1598	j	ECAUB_00003771	ADK	1702	j	XM_005602502.2	ADK	1892	j	ENSECAT00000008278.1	ENSECAG00000008160.1	1225	j	-	-	-	u
TCONS_00002132	XLOC_000875	chr1	+	3105	TCONS_00002140	CUFF.3356.1	CUFF.3356	7531	j	ECAUB_00003779	KAT6B	8344	j	XM_001503951.5	KAT6B	7892	j	ENSECAT00000013157.1	ENSECAG00000012230.1	7444	j	-	-	-	u
TCONS_00002134	XLOC_000875	chr1	+	11844	TCONS_00002140	CUFF.3356.1	CUFF.3356	7531	j	ECAUB_00003779	KAT6B	8344	j	XM_001503951.5	KAT6B	7892	j	ENSECAT00000013157.1	ENSECAG00000012230.1	7444	j	-	-	-	u
TCONS_00002136	XLOC_000875	chr1	+	12171	TCONS_00002140	CUFF.3356.1	CUFF.3356	7531	j	ECAUB_00003779	KAT6B	8344	j	XM_001503951.5	KAT6B	7892	j	ENSECAT00000013157.1	ENSECAG00000012230.1	7444	j	-	-	-	u
TCONS_00002138	XLOC_000875	chr1	+	12720	TCONS_00002140	CUFF.3356.1	CUFF.3356	7531	j	ECAUB_00003779	KAT6B	8344	j	XM_001503951.5	KAT6B	7892	j	ENSECAT00000013157.1	ENSECAG00000012230.1	7444	j	-	-	-	u
TCONS_00002139	XLOC_000875	chr1	+	15743	TCONS_00002140	CUFF.3356.1	CUFF.3356	7531	j	ECAUB_00003779	KAT6B	8344	j	XM_001503951.5	KAT6B	7892	j	ENSECAT00000013157.1	ENSECAG00000012230.1	7444	j	-	-	-	u
TCONS_00002140	XLOC_000875	chr1	+	17713	TCONS_00002140	CUFF.3356.1	CUFF.3356	7531	j	ECAUB_00003780	KAT6B	8347	=	XM_001503951.5	KAT6B	7892	=	ENSECAT00000013103.1	ENSECAG00000012230.1	8347	=	-	-	-	u
TCONS_00002154	XLOC_000889	chr1	+	21866	TCONS_00002154	CUFF.3331.1	CUFF.3331	5766	=	ECAUB_00003786	SAMD8	6126	=	XM_005602505.2	SAMD8	1482	=	ENSECAT00000006180.1	ENSECAG00000005707.1	1565	=	-	-	-	u
TCONS_00002155	XLOC_000889	chr1	+	19027	TCONS_00002154	CUFF.3331.1	CUFF.3331	5766	j	ECAUB_00003786	SAMD8	6126	j	XM_005602506.2	SAMD8	1629	j	ENSECAT00000006180.1	ENSECAG00000005707.1	1565	j	-	-	-	u
TCONS_00002157	XLOC_000889	chr1	+	13469	TCONS_00002154	CUFF.3331.1	CUFF.3331	5766	j	ECAUB_00003792	SAMD8	1321	=	XM_001503968.5	SAMD8	1305	=	ENSECAT00000006180.1	ENSECAG00000005707.1	1565	j	-	-	-	u
TCONS_00002160	XLOC_000889	chr1	+	13501	TCONS_00002154	CUFF.3331.1	CUFF.3331	5766	j	ECAUB_00003795	SAMD8	2146	=	XM_005602506.2	SAMD8	1629	=	ENSECAT00000006180.1	ENSECAG00000005707.1	1565	j	-	-	-	u
TCONS_00002162	XLOC_000890	chr1	+	4166	TCONS_00002164	CUFF.3440.1	CUFF.3440	1770	=	ECAUB_00003796	VDAC2	1798	j	XM_001503972.4	VDAC2	1550	j	ENSECAT00000016283.1	ENSECAG00000015321.1	1195	j	-	-	-	u
TCONS_00002164	XLOC_000890	chr1	+	4253	TCONS_00002164	CUFF.3440.1	CUFF.3440	1770	j	ECAUB_00003796	VDAC2	1798	j	XM_001503972.4	VDAC2	1550	j	ENSECAT00000016283.1	ENSECAG00000015321.1	1195	j	-	-	-	u
TCONS_00002165	XLOC_000891	chr1	+	776	TCONS_00002166	CUFF.3330.1	CUFF.3330	1020	x	ECAUB_00003805	COMTD1	1299	o	XR_001378922.1	LOC106782060	1540	j	ENSECAT00000012999.1	ENSECAG00000012473.1	874	x	-	-	-	u
TCONS_00002166	XLOC_000891	chr1	+	1176	TCONS_00002166	CUFF.3329.1	CUFF.3329	469	o	ECAUB_00016397	COMTD1	1354	i	XR_001378922.1	LOC106782060	1540	j	ENSECAT00000012999.1	ENSECAG00000012473.1	874	i	-	-	-	u
TCONS_00002168	XLOC_000892	chr1	+	3237	TCONS_00002168	-	-	-	u	ECAUB_00016397	COMTD1	1354	i	-	-	-	u	ENSECAT00000012999.1	ENSECAG00000012473.1	874	i	-	-	-	u
TCONS_00002170	XLOC_000893	chr1	+	61799	TCONS_00002170	CUFF.3350.1	CUFF.3350	3679	o	ECAUB_00003820	C1H10orf11	758	j	XM_005602583.2	C1H10orf11	778	j	-	-	-	u	-	-	-	u
TCONS_00002171	XLOC_000893	chr1	+	60644	TCONS_00002170	CUFF.3350.1	CUFF.3350	3679	j	ECAUB_00003820	C1H10orf11	758	j	XM_005602583.2	C1H10orf11	778	j	-	-	-	u	-	-	-	u
TCONS_00002172	XLOC_000893	chr1	+	60703	TCONS_00002170	CUFF.3350.1	CUFF.3350	3679	o	ECAUB_00003820	C1H10orf11	758	j	XM_005602583.2	C1H10orf11	778	j	-	-	-	u	-	-	-	u
TCONS_00002174	XLOC_000894	chr1	+	1525	TCONS_00002174	CUFF.3340.1	CUFF.3340	562	x	ECAUB_00016412	LOC102150045	1034	x	XR_288889.2	LOC102150045	957	x	-	-	-	u	-	-	-	u
TCONS_00002176	XLOC_000893	chr1	+	48135	TCONS_00002170	CUFF.3350.1	CUFF.3350	3679	=	ECAUB_00003818	C1H10orf11	3815	c	XM_005602583.2	C1H10orf11	778	j	-	-	-	u	-	-	-	u
TCONS_00002178	XLOC_000895	chr1	+	5272	TCONS_00002178	-	-	-	u	ECAUB_00003820	C1H10orf11	758	i	XM_005602583.2	C1H10orf11	778	i	-	-	-	u	-	-	-	u
TCONS_00002179	XLOC_000896	chr1	+	25004	TCONS_00002179	-	-	-	u	ECAUB_00016414	LOC100064335	1225	x	XM_005602583.2	C1H10orf11	778	i	-	-	-	u	-	-	-	u
TCONS_00002181	XLOC_000898	chr1	+	118021	TCONS_00002181	-	-	-	u	ECAUB_00016415	ENSECAG00000004077	459	x	XM_005602583.2	C1H10orf11	778	i	ENSECAT00000003943.1	ENSECAG00000004077.1	459	x	-	-	-	u
TCONS_00002182	XLOC_000899	chr1	+	33179	TCONS_00002182	-	-	-	u	ECAUB_00003820	C1H10orf11	758	i	XM_005602583.2	C1H10orf11	778	i	-	-	-	u	-	-	-	u
TCONS_00002183	XLOC_000900	chr1	+	11577	TCONS_00002183	-	-	-	u	ECAUB_00003820	C1H10orf11	758	i	XM_005602583.2	C1H10orf11	778	i	-	-	-	u	-	-	-	u
TCONS_00002184	XLOC_000901	chr1	+	52025	TCONS_00002184	-	-	-	u	ECAUB_00003820	C1H10orf11	758	i	XM_005602583.2	C1H10orf11	778	i	-	-	-	u	-	-	-	u
TCONS_00002185	XLOC_000902	chr1	+	42231	TCONS_00002185	-	-	-	u	ECAUB_00003820	C1H10orf11	758	i	XM_005602583.2	C1H10orf11	778	i	-	-	-	u	-	-	-	u
TCONS_00002186	XLOC_000903	chr1	+	13871	TCONS_00002186	-	-	-	u	ECAUB_00003820	C1H10orf11	758	i	XM_005602583.2	C1H10orf11	778	i	-	-	-	u	-	-	-	u
TCONS_00002187	XLOC_000904	chr1	+	12118	TCONS_00002187	-	-	-	u	ECAUB_00003821	C10orf11	516	e	XM_005602583.2	C1H10orf11	778	i	ENSECAT00000010910.1	ENSECAG00000010620.1	516	e	-	-	-	u
TCONS_00002188	XLOC_000905	chr1	+	18862	TCONS_00002188	-	-	-	u	ECAUB_00003820	C1H10orf11	758	i	XM_005602583.2	C1H10orf11	778	i	ENSECAT00000010910.1	ENSECAG00000010620.1	516	i	-	-	-	u
TCONS_00002189	XLOC_000906	chr1	+	1310	TCONS_00002189	-	-	-	u	ECAUB_00003820	C1H10orf11	758	i	XM_005602583.2	C1H10orf11	778	i	ENSECAT00000010910.1	ENSECAG00000010620.1	516	i	-	-	-	u
TCONS_00002190	XLOC_000907	chr1	+	3889	TCONS_00002190	-	-	-	u	ECAUB_00003820	C1H10orf11	758	i	XM_005602583.2	C1H10orf11	778	i	ENSECAT00000010910.1	ENSECAG00000010620.1	516	i	-	-	-	u
TCONS_00002191	XLOC_000908	chr1	+	10771	TCONS_00002191	-	-	-	u	ECAUB_00003820	C1H10orf11	758	i	XM_005602583.2	C1H10orf11	778	i	ENSECAT00000010910.1	ENSECAG00000010620.1	516	i	-	-	-	u
TCONS_00002192	XLOC_000909	chr1	+	4170	TCONS_00002192	-	-	-	u	ECAUB_00003820	C1H10orf11	758	i	XM_005602583.2	C1H10orf11	778	i	ENSECAT00000010910.1	ENSECAG00000010620.1	516	i	-	-	-	u
TCONS_00002194	XLOC_000910	chr1	+	17904	TCONS_00002194	-	-	-	u	ECAUB_00003820	C1H10orf11	758	i	XM_005602583.2	C1H10orf11	778	i	ENSECAT00000010910.1	ENSECAG00000010620.1	516	i	-	-	-	u
TCONS_00002196	XLOC_000912	chr1	+	1917	TCONS_00002196	-	-	-	u	ECAUB_00003820	C1H10orf11	758	i	XM_005602583.2	C1H10orf11	778	i	ENSECAT00000010910.1	ENSECAG00000010620.1	516	i	-	-	-	u
TCONS_00002197	XLOC_000913	chr1	+	3345	TCONS_00002197	-	-	-	u	ECAUB_00003820	C1H10orf11	758	i	XM_005602583.2	C1H10orf11	778	i	ENSECAT00000010910.1	ENSECAG00000010620.1	516	i	-	-	-	u
TCONS_00002199	XLOC_000915	chr1	+	1257	TCONS_00002199	-	-	-	u	ECAUB_00003820	C1H10orf11	758	i	XM_005602583.2	C1H10orf11	778	i	ENSECAT00000010910.1	ENSECAG00000010620.1	516	i	-	-	-	u
TCONS_00002200	XLOC_000916	chr1	+	2742	TCONS_00002200	-	-	-	u	ECAUB_00003820	C1H10orf11	758	i	XM_005602583.2	C1H10orf11	778	i	ENSECAT00000010910.1	ENSECAG00000010620.1	516	i	-	-	-	u
TCONS_00002201	XLOC_000917	chr1	+	2065	TCONS_00002201	-	-	-	u	ECAUB_00003820	C1H10orf11	758	i	XM_005602583.2	C1H10orf11	778	i	ENSECAT00000010910.1	ENSECAG00000010620.1	516	i	-	-	-	u
TCONS_00002202	XLOC_000918	chr1	+	2071	TCONS_00002202	-	-	-	u	ECAUB_00003820	C1H10orf11	758	i	XM_005602583.2	C1H10orf11	778	i	ENSECAT00000010910.1	ENSECAG00000010620.1	516	i	-	-	-	u
TCONS_00002203	XLOC_000919	chr1	+	1616	TCONS_00002203	-	-	-	u	ECAUB_00003820	C1H10orf11	758	i	XM_005602583.2	C1H10orf11	778	i	ENSECAT00000010910.1	ENSECAG00000010620.1	516	i	-	-	-	u
TCONS_00002204	XLOC_000920	chr1	+	1026	TCONS_00002204	-	-	-	u	ECAUB_00003820	C1H10orf11	758	i	XM_005602583.2	C1H10orf11	778	i	ENSECAT00000010910.1	ENSECAG00000010620.1	516	i	-	-	-	u
TCONS_00002205	XLOC_000921	chr1	+	3670	TCONS_00002205	-	-	-	u	ECAUB_00003820	C1H10orf11	758	i	XM_005602583.2	C1H10orf11	778	i	ENSECAT00000010910.1	ENSECAG00000010620.1	516	i	-	-	-	u
TCONS_00002206	XLOC_000922	chr1	+	1738	TCONS_00002206	-	-	-	u	ECAUB_00003820	C1H10orf11	758	i	XM_005602583.2	C1H10orf11	778	i	ENSECAT00000010910.1	ENSECAG00000010620.1	516	i	-	-	-	u
TCONS_00002210	XLOC_000926	chr1	+	632	TCONS_00002211	CUFF.3380.1	CUFF.3380	239	j	ECAUB_00003820	C1H10orf11	758	j	XM_005602583.2	C1H10orf11	778	j	ENSECAT00000010910.1	ENSECAG00000010620.1	516	j	-	-	-	u
TCONS_00002211	XLOC_000926	chr1	+	5915	TCONS_00002211	CUFF.3380.1	CUFF.3380	239	j	ECAUB_00003820	C1H10orf11	758	j	XM_005602583.2	C1H10orf11	778	j	ENSECAT00000010910.1	ENSECAG00000010620.1	516	j	-	-	-	u
TCONS_00002227	XLOC_000942	chr1	+	4105	TCONS_00002230	CUFF.3644.1	CUFF.3644	1038	=	ECAUB_00003896	LOC100073005	601	=	XM_003363393.3	RPS24	600	=	ENSECAT00000017860.1	ENSECAG00000016939.1	479	j	-	-	-	u
TCONS_00002229	XLOC_000942	chr1	+	4006	TCONS_00002230	CUFF.3644.1	CUFF.3644	1038	j	ECAUB_00003897	LOC100073005	579	=	XM_001503115.4	RPS24	578	=	ENSECAT00000017860.1	ENSECAG00000016939.1	479	j	-	-	-	u
TCONS_00002230	XLOC_000942	chr1	+	6771	TCONS_00002230	CUFF.3644.1	CUFF.3644	1038	j	ECAUB_00003892	LOC100073005	923	j	XM_005602512.2	RPS24	621	j	ENSECAT00000017860.1	ENSECAG00000016939.1	479	j	-	-	-	u
TCONS_00002247	XLOC_000947	chr1	+	4749	TCONS_00002247	CUFF.3631.1	CUFF.3631	5706	i	-	-	-	u	-	-	-	u	-	-	-	u	-	-	-	u
TCONS_00002252	XLOC_000944	chr1	+	13447	TCONS_00002252	CUFF.3631.1	CUFF.3631	5706	j	ECAUB_00003906	ZMIZ1	7154	j	XM_014733164.1	ZMIZ1	7274	j	ENSECAT00000023241.1	ENSECAG00000021528.1	3277	j	-	-	-	u
TCONS_00002256	XLOC_000944	chr1	+	7999	TCONS_00002252	CUFF.3631.1	CUFF.3631	5706	j	ECAUB_00003906	ZMIZ1	7154	j	XM_014733164.1	ZMIZ1	7274	j	ENSECAT00000023241.1	ENSECAG00000021528.1	3277	j	-	-	-	u
TCONS_00002257	XLOC_000944	chr1	+	7741	TCONS_00002252	CUFF.3631.1	CUFF.3631	5706	j	ECAUB_00003906	ZMIZ1	7154	j	XM_014733164.1	ZMIZ1	7274	j	ENSECAT00000023241.1	ENSECAG00000021528.1	3277	j	-	-	-	u
TCONS_00002260	XLOC_000944	chr1	+	9417	TCONS_00002252	CUFF.3631.1	CUFF.3631	5706	j	ECAUB_00003906	ZMIZ1	7154	j	XM_014733164.1	ZMIZ1	7274	j	ENSECAT00000023241.1	ENSECAG00000021528.1	3277	j	-	-	-	u
TCONS_00002265	XLOC_000944	chr1	+	7614	TCONS_00002252	CUFF.3631.1	CUFF.3631	5706	j	ECAUB_00003906	ZMIZ1	7154	j	XM_014733164.1	ZMIZ1	7274	j	ENSECAT00000023241.1	ENSECAG00000021528.1	3277	j	-	-	-	u
TCONS_00002268	XLOC_000944	chr1	+	7508	TCONS_00002252	CUFF.3631.1	CUFF.3631	5706	j	ECAUB_00003916	ZMIZ1	6822	=	XM_014733164.1	ZMIZ1	7274	j	ENSECAT00000023241.1	ENSECAG00000021528.1	3277	j	-	-	-	u
TCONS_00002269	XLOC_000944	chr1	+	7485	TCONS_00002252	CUFF.3631.1	CUFF.3631	5706	j	ECAUB_00003919	ZMIZ1	6674	=	XM_014733164.1	ZMIZ1	7274	j	ENSECAT00000023241.1	ENSECAG00000021528.1	3277	j	-	-	-	u
TCONS_00002278	XLOC_000944	chr1	+	6583	TCONS_00002252	CUFF.3631.1	CUFF.3631	5706	j	ECAUB_00003906	ZMIZ1	7154	j	XM_014733164.1	ZMIZ1	7274	j	ENSECAT00000023241.1	ENSECAG00000021528.1	3277	j	-	-	-	u
TCONS_00002281	XLOC_000962	chr1	+	1331	TCONS_00002281	CUFF.3513.1	CUFF.3513	1398	=	ECAUB_00003936	PPIF	1356	=	XM_001503133.4	PPIF	1263	=	ENSECAT00000009285.1	ENSECAG00000008796.1	520	=	-	-	-	u
TCONS_00002283	XLOC_000964	chr1	+	3929	TCONS_00002283	CUFF.3657.2	CUFF.3657	5693	x	ECAUB_00003951	LOC102150428	6321	o	XM_014733209.1	LOC102150428	2652	j	ENSECAT00000014245.1	ENSECAG00000013627.1	711	x	-	-	-	u
TCONS_00002285	XLOC_000964	chr1	+	1731	TCONS_00002283	CUFF.3657.2	CUFF.3657	5693	x	ECAUB_00003951	LOC102150428	6321	j	XM_014733209.1	LOC102150428	2652	=	-	-	-	u	-	-	-	u
TCONS_00002287	XLOC_000966	chr1	+	661	TCONS_00002287	-	-	-	u	-	-	-	u	-	-	-	u	-	-	-	u	-	-	-	u
TCONS_00002288	XLOC_000967	chr1	+	1163	TCONS_00002288	-	-	-	u	-	-	-	u	-	-	-	u	-	-	-	u	-	-	-	u
TCONS_00002289	XLOC_000968	chr1	+	1210	TCONS_00002289	-	-	-	u	-	-	-	u	-	-	-	u	-	-	-	u	-	-	-	u
TCONS_00002290	XLOC_000969	chr1	+	2369	TCONS_00002290	-	-	-	u	-	-	-	u	-	-	-	u	-	-	-	u	-	-	-	u
TCONS_00002292	XLOC_000971	chr1	+	758	TCONS_00002292	-	-	-	u	-	-	-	u	-	-	-	u	-	-	-	u	-	-	-	u
TCONS_00002294	XLOC_000973	chr1	+	1803	TCONS_00002294	-	-	-	u	-	-	-	u	-	-	-	u	-	-	-	u	-	-	-	u
TCONS_00002308	XLOC_000974	chr1	+	3766	TCONS_00002308	CUFF.3556.1	CUFF.3556	3147	=	ECAUB_00003971	PGBD5	3060	=	XM_005602619.2	PGBD5	3128	=	ENSECAT00000006239.1	ENSECAG00000006175.1	1316	=	-	-	-	u
TCONS_00002310	XLOC_000974	chr1	+	957	TCONS_00002308	CUFF.3556.1	CUFF.3556	3147	j	ECAUB_00003971	PGBD5	3060	j	XM_005602619.2	PGBD5	3128	j	ENSECAT00000006239.1	ENSECAG00000006175.1	1316	j	-	-	-	u
TCONS_00002311	XLOC_000974	chr1	+	1853	TCONS_00002308	CUFF.3556.1	CUFF.3556	3147	j	ECAUB_00003971	PGBD5	3060	j	XM_005602619.2	PGBD5	3128	j	ENSECAT00000006239.1	ENSECAG00000006175.1	1316	j	-	-	-	u
TCONS_00002315	XLOC_000984	chr1	+	5717	TCONS_00002315	-	-	-	u	-	-	-	u	-	-	-	u	-	-	-	u	-	-	-	u
TCONS_00002316	XLOC_000985	chr1	+	2283	TCONS_00002316	-	-	-	u	ECAUB_00003981	LOC100065381	2050	=	-	-	-	u	-	-	-	u	-	-	-	u
TCONS_00002317	XLOC_000986	chr1	+	18387	TCONS_00002324	CUFF.3605.1	CUFF.3605	1482	j	ECAUB_00003993	TAF5L	3285	j	XM_001497583.3	TAF5L	3183	j	ENSECAT00000017240.1	ENSECAG00000016369.1	1770	j	-	-	-	u
TCONS_00002320	XLOC_000986	chr1	+	18580	TCONS_00002324	CUFF.3605.1	CUFF.3605	1482	j	ECAUB_00003993	TAF5L	3285	j	XM_001497583.3	TAF5L	3183	j	ENSECAT00000017240.1	ENSECAG00000016369.1	1770	j	-	-	-	u
TCONS_00002322	XLOC_000986	chr1	+	20478	TCONS_00002324	CUFF.3605.1	CUFF.3605	1482	j	ECAUB_00003993	TAF5L	3285	j	XM_001497583.3	TAF5L	3183	j	ENSECAT00000017240.1	ENSECAG00000016369.1	1770	j	-	-	-	u
TCONS_00002323	XLOC_000986	chr1	+	25956	TCONS_00002324	CUFF.3605.1	CUFF.3605	1482	j	ECAUB_00003993	TAF5L	3285	j	XM_001497583.3	TAF5L	3183	j	ENSECAT00000017240.1	ENSECAG00000016369.1	1770	j	-	-	-	u
TCONS_00002324	XLOC_000986	chr1	+	29679	TCONS_00002324	CUFF.3605.1	CUFF.3605	1482	=	ECAUB_00003998	TAF5L	12906	=	XM_001497583.3	TAF5L	3183	j	ENSECAT00000017240.1	ENSECAG00000016369.1	1770	j	-	-	-	u
TCONS_00002326	XLOC_000987	chr1	+	12928	TCONS_00002326	CUFF.3624.1.CUFF.3626.1	CUFF.3624.CUFF.3626	3997	j	ECAUB_00004011	ABCB10	10307	j	XM_014733914.1	ABCB10	3941	j	ENSECAT00000018939.1	ENSECAG00000017883.1	1571	j	-	-	-	u
TCONS_00002327	XLOC_000987	chr1	+	12924	TCONS_00002326	CUFF.3624.1.CUFF.3626.1	CUFF.3624.CUFF.3626	3997	j	ECAUB_00004011	ABCB10	10307	j	XM_014733914.1	ABCB10	3941	j	ENSECAT00000018939.1	ENSECAG00000017883.1	1571	j	-	-	-	u
TCONS_00002328	XLOC_000987	chr1	+	11636	TCONS_00002326	CUFF.3624.1.CUFF.3626.1	CUFF.3624.CUFF.3626	3997	j	ECAUB_00004011	ABCB10	10307	j	XM_014733914.1	ABCB10	3941	j	ENSECAT00000018939.1	ENSECAG00000017883.1	1571	j	-	-	-	u
TCONS_00002329	XLOC_000987	chr1	+	11632	TCONS_00002326	CUFF.3624.1.CUFF.3626.1	CUFF.3624.CUFF.3626	3997	j	ECAUB_00004006	ABCB10	14477	=	XM_014733914.1	ABCB10	3941	j	ENSECAT00000018939.1	ENSECAG00000017883.1	1571	j	-	-	-	u
TCONS_00002330	XLOC_000988	chr1	+	2754	TCONS_00002330	CUFF.3624.1.CUFF.3626.1	CUFF.3624.CUFF.3626	3997	j	ECAUB_00004011	ABCB10	10307	j	XM_014733914.1	ABCB10	3941	j	ENSECAT00000018939.1	ENSECAG00000017883.1	1571	j	-	-	-	u
TCONS_00002331	XLOC_000989	chr1	+	7868	TCONS_00002334	CUFF.5180.1	CUFF.5180	6957	=	ECAUB_00004020	NUP133	6936	=	XM_001497676.4	NUP133	4112	=	ENSECAT00000022589.1	ENSECAG00000020760.1	3574	=	-	-	-	u
TCONS_00002333	XLOC_000989	chr1	+	7891	TCONS_00002334	CUFF.5180.1	CUFF.5180	6957	j	ECAUB_00004020	NUP133	6936	j	XM_001497676.4	NUP133	4112	j	ENSECAT00000022589.1	ENSECAG00000020760.1	3574	j	-	-	-	u
TCONS_00002334	XLOC_000989	chr1	+	9023	TCONS_00002334	CUFF.5180.1	CUFF.5180	6957	j	ECAUB_00004024	NUP133	8210	=	XM_001497676.4	NUP133	4112	j	ENSECAT00000022589.1	ENSECAG00000020760.1	3574	j	-	-	-	u
TCONS_00002336	XLOC_000989	chr1	+	7818	TCONS_00002334	CUFF.5180.1	CUFF.5180	6957	j	ECAUB_00004020	NUP133	6936	j	XM_001497676.4	NUP133	4112	j	ENSECAT00000022589.1	ENSECAG00000020760.1	3574	j	-	-	-	u
TCONS_00002337	XLOC_000989	chr1	+	7878	TCONS_00002334	CUFF.5180.1	CUFF.5180	6957	j	ECAUB_00004020	NUP133	6936	j	XM_001497676.4	NUP133	4112	j	ENSECAT00000022589.1	ENSECAG00000020760.1	3574	j	-	-	-	u
TCONS_00002339	XLOC_000989	chr1	+	1393	TCONS_00002334	CUFF.5180.1	CUFF.5180	6957	j	ECAUB_00004020	NUP133	6936	j	XM_001497676.4	NUP133	4112	j	ENSECAT00000022589.1	ENSECAG00000020760.1	3574	j	-	-	-	u
TCONS_00002340	XLOC_000989	chr1	+	8831	TCONS_00002334	CUFF.5180.1	CUFF.5180	6957	j	ECAUB_00004020	NUP133	6936	j	XM_001497676.4	NUP133	4112	j	ENSECAT00000022589.1	ENSECAG00000020760.1	3574	j	-	-	-	u
TCONS_00002341	XLOC_000989	chr1	+	7309	TCONS_00002334	CUFF.5180.1	CUFF.5180	6957	j	ECAUB_00004020	NUP133	6936	j	XM_001497676.4	NUP133	4112	j	ENSECAT00000022589.1	ENSECAG00000020760.1	3574	j	-	-	-	u
TCONS_00002343	XLOC_000990	chr1	+	1463	TCONS_00002343	CUFF.5212.1	CUFF.5212	1622	=	ECAUB_00004025	ACTA1	1491	=	XM_001497713.3	ACTA1	1491	=	ENSECAT00000000176.1	ENSECAG00000000207.1	1251	j	-	-	-	u
TCONS_00002344	XLOC_000990	chr1	+	1394	TCONS_00002343	CUFF.5212.1	CUFF.5212	1622	j	ECAUB_00004026	ACTA1	1472	=	XM_005602627.2	ACTA1	1467	=	ENSECAT00000000176.1	ENSECAG00000000207.1	1251	j	-	-	-	u
TCONS_00002346	XLOC_000991	chr1	+	1480	TCONS_00002351	CUFF.3667.1	CUFF.3667	1496	j	-	-	-	u	-	-	-	u	-	-	-	u	-	-	-	u
TCONS_00002347	XLOC_000991	chr1	+	1736	TCONS_00002351	CUFF.3667.1	CUFF.3667	1496	j	-	-	-	u	-	-	-	u	-	-	-	u	-	-	-	u
TCONS_00002348	XLOC_000991	chr1	+	1535	TCONS_00002351	CUFF.3667.1	CUFF.3667	1496	=	-	-	-	u	-	-	-	u	-	-	-	u	-	-	-	u
TCONS_00002349	XLOC_000991	chr1	+	1515	TCONS_00002351	CUFF.3667.2	CUFF.3667	1487	=	-	-	-	u	-	-	-	u	-	-	-	u	-	-	-	u
TCONS_00002351	XLOC_000991	chr1	+	2083	TCONS_00002351	CUFF.3667.1	CUFF.3667	1496	j	-	-	-	u	-	-	-	u	-	-	-	u	-	-	-	u
TCONS_00002353	XLOC_000993	chr1	+	1232	TCONS_00002353	-	-	-	u	-	-	-	u	-	-	-	u	-	-	-	u	-	-	-	u
TCONS_00002354	XLOC_000994	chr1	+	1006	TCONS_00002354	-	-	-	u	-	-	-	u	-	-	-	u	-	-	-	u	-	-	-	u
TCONS_00002356	XLOC_000996	chr1	+	21271	TCONS_00002357	CUFF.3767.1	CUFF.3767	9028	j	ECAUB_00004028	CCSAP	26421	j	XM_014733471.1	CCSAP	3161	j	ENSECAT00000005061.1	ENSECAG00000005178.1	447	j	-	-	-	u
TCONS_00002357	XLOC_000996	chr1	+	28336	TCONS_00002357	CUFF.3767.1	CUFF.3767	9028	j	ECAUB_00004028	CCSAP	26421	j	XM_014733471.1	CCSAP	3161	j	ENSECAT00000005061.1	ENSECAG00000005178.1	447	j	-	-	-	u
TCONS_00002359	XLOC_000996	chr1	+	21716	TCONS_00002357	CUFF.3767.1	CUFF.3767	9028	j	ECAUB_00004028	CCSAP	26421	j	XM_014733471.1	CCSAP	3161	j	ENSECAT00000005061.1	ENSECAG00000005178.1	447	j	-	-	-	u
TCONS_00002360	XLOC_000997	chr1	+	672	TCONS_00002360	-	-	-	u	-	-	-	u	-	-	-	u	-	-	-	u	-	-	-	u
TCONS_00002362	XLOC_000999	chr1	+	2091	TCONS_00002362	-	-	-	u	-	-	-	u	XR_001379126.1	LOC106782212	1693	j	ENSECAT00000028708.1	ENSECAG00000026696.1	118	o	-	-	-	u
TCONS_00002365	XLOC_001002	chr1	+	4642	TCONS_00002368	CUFF.3702.1	CUFF.3702	432	x	ECAUB_00004037	ENSECAG00000016308	926	o	XR_001379125.1	LOC106782211	602	j	ENSECAT00000017261.1	ENSECAG00000016308.1	926	o	NR_128073	MIR8935-6	145	x
TCONS_00002368	XLOC_001002	chr1	+	11168	TCONS_00002368	-	-	-	u	ECAUB_00004037	ENSECAG00000016308	926	o	XR_001379125.1	LOC106782211	602	j	ENSECAT00000017261.1	ENSECAG00000016308.1	926	o	-	-	-	u
TCONS_00002370	XLOC_001002	chr1	+	4656	TCONS_00002368	-	-	-	u	ECAUB_00004037	ENSECAG00000016308	926	o	XM_014734127.1	LOC100054181	1631	o	ENSECAT00000017261.1	ENSECAG00000016308.1	926	o	-	-	-	u
TCONS_00002373	XLOC_001006	chr1	+	1204	TCONS_00002373	CUFF.3729.1	CUFF.3729	755	=	-	-	-	u	-	-	-	u	-	-	-	u	-	-	-	u
TCONS_00002374	XLOC_001006	chr1	+	1190	TCONS_00002373	CUFF.3729.1	CUFF.3729	755	j	-	-	-	u	-	-	-	u	-	-	-	u	-	-	-	u
TCONS_00002380	XLOC_001010	chr1	+	3732	TCONS_00002383	CUFF.4955.1	CUFF.4955	3600	=	ECAUB_00004056	CXCL12	3610	=	XM_005602636.2	CXCL12	3593	=	ENSECAT00000020765.1	ENSECAG00000019551.1	470	j	-	-	-	u
TCONS_00002381	XLOC_001010	chr1	+	679	TCONS_00002383	CUFF.4955.1	CUFF.4955	3600	j	ECAUB_00004058	CXCL12	651	=	XM_005602634.2	CXCL12	670	=	ENSECAT00000020765.1	ENSECAG00000019551.1	470	j	-	-	-	u
TCONS_00002382	XLOC_001010	chr1	+	1840	TCONS_00002383	CUFF.4955.2	CUFF.4955	1871	=	ECAUB_00004055	CXCL12	1918	=	XM_005602636.2	CXCL12	3593	j	ENSECAT00000020765.1	ENSECAG00000019551.1	470	j	-	-	-	u
TCONS_00002383	XLOC_001010	chr1	+	6412	TCONS_00002383	CUFF.4955.1	CUFF.4955	3600	j	ECAUB_00004057	CXCL12	6408	=	XM_001489644.4	CXCL12	3084	=	ENSECAT00000020765.1	ENSECAG00000019551.1	470	=	-	-	-	u
TCONS_00002384	XLOC_001011	chr1	+	1532	TCONS_00002391	CUFF.3779.3	CUFF.3779	1322	j	ECAUB_00004072	ZNF32	1273	=	XM_005602637.2	ZNF32	1270	=	ENSECAT00000025353.1	ENSECAG00000023676.1	1145	j	-	-	-	u
TCONS_00002385	XLOC_001011	chr1	+	1783	TCONS_00002391	CUFF.3779.3	CUFF.3779	1322	j	ECAUB_00004072	ZNF32	1273	j	XM_014733881.1	ZNF32	1757	j	ENSECAT00000025353.1	ENSECAG00000023676.1	1145	j	-	-	-	u
TCONS_00002386	XLOC_001011	chr1	+	1320	TCONS_00002391	CUFF.3779.3	CUFF.3779	1322	j	ECAUB_00004078	ZNF32	1154	=	XM_001489786.4	ZNF32	1151	=	ENSECAT00000025353.1	ENSECAG00000023676.1	1145	=	-	-	-	u
TCONS_00002387	XLOC_001011	chr1	+	1368	TCONS_00002391	CUFF.3779.2	CUFF.3779	1203	=	ECAUB_00004074	ZNF32	1220	=	XM_005602638.2	ZNF32	1217	=	ENSECAT00000025353.1	ENSECAG00000023676.1	1145	j	-	-	-	u
TCONS_00002389	XLOC_001011	chr1	+	1395	TCONS_00002391	CUFF.3779.3	CUFF.3779	1322	j	ECAUB_00004072	ZNF32	1273	j	XM_014733881.1	ZNF32	1757	j	ENSECAT00000025353.1	ENSECAG00000023676.1	1145	j	-	-	-	u
TCONS_00002391	XLOC_001011	chr1	+	3493	TCONS_00002391	CUFF.3779.3	CUFF.3779	1322	j	ECAUB_00004079	ZNF32	2454	=	XM_014733881.1	ZNF32	1757	j	ENSECAT00000025353.1	ENSECAG00000023676.1	1145	j	-	-	-	u
TCONS_00002402	XLOC_001012	chr1	+	4083	TCONS_00002424	CUFF.3786.2	CUFF.3786	2992	j	ECAUB_00004085	ZNF239	5806	j	XM_014733873.1	ZNF239	2581	j	ENSECAT00000003038.1	ENSECAG00000003179.1	1330	o	-	-	-	u
TCONS_00002406	XLOC_001012	chr1	+	503	TCONS_00002424	CUFF.3786.2	CUFF.3786	2992	j	ECAUB_00004085	ZNF239	5806	c	XM_014733873.1	ZNF239	2581	j	-	-	-	u	-	-	-	u
TCONS_00002411	XLOC_001012	chr1	+	1280	TCONS_00002424	CUFF.3786.2	CUFF.3786	2992	j	ECAUB_00004088	ZNF239	5410	c	XM_014733873.1	ZNF239	2581	j	-	-	-	u	-	-	-	u
TCONS_00002423	XLOC_001012	chr1	+	5902	TCONS_00002424	CUFF.3786.2	CUFF.3786	2992	j	ECAUB_00004081	ZNF239	5436	c	XM_014733873.1	ZNF239	2581	j	ENSECAT00000003038.1	ENSECAG00000003179.1	1330	o	-	-	-	u
TCONS_00002424	XLOC_001012	chr1	+	6094	TCONS_00002424	CUFF.3786.2	CUFF.3786	2992	j	ECAUB_00004084	ZNF239	5628	c	XM_014733873.1	ZNF239	2581	j	ENSECAT00000003038.1	ENSECAG00000003179.1	1330	o	-	-	-	u
TCONS_00002425	XLOC_001015	chr1	+	3793	TCONS_00002428	CUFF.3838.1	CUFF.3838	2841	=	ECAUB_00004096	HNRNPF	1722	=	XM_005602642.2	HNRNPF	2197	=	ENSECAT00000003119.1	ENSECAG00000003229.1	1320	o	-	-	-	u
TCONS_00002426	XLOC_001015	chr1	+	3816	TCONS_00002428	CUFF.3838.2	CUFF.3838	3117	j	ECAUB_00004097	HNRNPF	3769	j	XM_005602643.2	HNRNPF	2444	j	ENSECAT00000003119.1	ENSECAG00000003229.1	1320	o	-	-	-	u
TCONS_00002427	XLOC_001015	chr1	+	4077	TCONS_00002428	CUFF.3838.2	CUFF.3838	3117	=	ECAUB_00004100	HNRNPF	1790	=	XM_005602643.2	HNRNPF	2444	=	ENSECAT00000003119.1	ENSECAG00000003229.1	1320	o	-	-	-	u
TCONS_00002428	XLOC_001015	chr1	+	4217	TCONS_00002428	CUFF.3838.2	CUFF.3838	3117	j	ECAUB_00004102	HNRNPF	1714	=	XM_001490019.4	HNRNPF	2200	=	ENSECAT00000003119.1	ENSECAG00000003229.1	1320	o	-	-	-	u
TCONS_00002429	XLOC_001016	chr1	+	18786	TCONS_00002429	CUFF.3803.1	CUFF.3803	618	x	ECAUB_00016681	FXYD4	13081	x	XM_003363644.3	FXYD4	564	x	-	-	-	u	-	-	-	u
TCONS_00002430	XLOC_001016	chr1	+	18087	TCONS_00002429	CUFF.3803.1	CUFF.3803	618	x	ECAUB_00016681	FXYD4	13081	x	XM_003363644.3	FXYD4	564	x	-	-	-	u	-	-	-	u
TCONS_00002433	XLOC_001017	chr1	+	2796	TCONS_00002433	-	-	-	u	ECAUB_00004113	RASGEF1A	1464	e	-	-	-	u	ENSECAT00000026552.1	ENSECAG00000024576.1	1464	e	-	-	-	u
TCONS_00002437	XLOC_001019	chr1	+	1699	TCONS_00002437	-	-	-	u	ECAUB_00004115	LOC102151114	696	j	-	-	-	u	ENSECAT00000026552.1	ENSECAG00000024576.1	1464	i	-	-	-	u
TCONS_00002438	XLOC_001020	chr1	+	14122	TCONS_00002438	-	-	-	u	ECAUB_00004113	RASGEF1A	1464	i	-	-	-	u	ENSECAT00000026552.1	ENSECAG00000024576.1	1464	i	-	-	-	u
TCONS_00002439	XLOC_001021	chr1	+	4809	TCONS_00002439	-	-	-	u	ECAUB_00004113	RASGEF1A	1464	i	-	-	-	u	ENSECAT00000026552.1	ENSECAG00000024576.1	1464	i	-	-	-	u
TCONS_00002440	XLOC_001022	chr1	+	8631	TCONS_00002440	-	-	-	u	ECAUB_00004113	RASGEF1A	1464	i	-	-	-	u	ENSECAT00000026552.1	ENSECAG00000024576.1	1464	i	-	-	-	u
TCONS_00002442	XLOC_001024	chr1	+	6910	TCONS_00002442	-	-	-	u	ECAUB_00004113	RASGEF1A	1464	i	-	-	-	u	ENSECAT00000026552.1	ENSECAG00000024576.1	1464	i	-	-	-	u
TCONS_00002443	XLOC_001025	chr1	+	12991	TCONS_00002444	CUFF.3806.1	CUFF.3806	3316	j	ECAUB_00004118	RASGEF1A	3563	j	XM_001490265.4	RASGEF1A	3335	j	ENSECAT00000026552.1	ENSECAG00000024576.1	1464	j	-	-	-	u
TCONS_00002444	XLOC_001025	chr1	+	13479	TCONS_00002444	CUFF.3806.1	CUFF.3806	3316	j	ECAUB_00004118	RASGEF1A	3563	j	XM_001490265.4	RASGEF1A	3335	j	ENSECAT00000026552.1	ENSECAG00000024576.1	1464	j	-	-	-	u
TCONS_00002446	XLOC_001025	chr1	+	12740	TCONS_00002444	CUFF.3806.1	CUFF.3806	3316	j	ECAUB_00004118	RASGEF1A	3563	j	XM_001490265.4	RASGEF1A	3335	j	ENSECAT00000026552.1	ENSECAG00000024576.1	1464	j	-	-	-	u
TCONS_00002447	XLOC_001025	chr1	+	13322	TCONS_00002444	CUFF.3806.1	CUFF.3806	3316	j	ECAUB_00004118	RASGEF1A	3563	j	XM_001490265.4	RASGEF1A	3335	j	ENSECAT00000026552.1	ENSECAG00000024576.1	1464	j	-	-	-	u
TCONS_00002448	XLOC_001025	chr1	+	13459	TCONS_00002444	CUFF.3806.1	CUFF.3806	3316	j	ECAUB_00004118	RASGEF1A	3563	j	XM_001490265.4	RASGEF1A	3335	j	ENSECAT00000026552.1	ENSECAG00000024576.1	1464	j	-	-	-	u
TCONS_00002449	XLOC_001025	chr1	+	12794	TCONS_00002444	CUFF.3806.1	CUFF.3806	3316	=	ECAUB_00004118	RASGEF1A	3563	=	XM_001490265.4	RASGEF1A	3335	=	ENSECAT00000026552.1	ENSECAG00000024576.1	1464	j	-	-	-	u
TCONS_00002454	XLOC_001026	chr1	+	305	TCONS_00002454	-	-	-	u	ECAUB_00016697	RET	12477	x	XM_014733477.1	RET	3745	x	ENSECAT00000004122.1	ENSECAG00000001064.1	3313	x	-	-	-	u
TCONS_00002455	XLOC_001027	chr1	+	6872	TCONS_00002455	CUFF.3950.1	CUFF.3950	6241	=	ECAUB_00004171	LOC100056282	2983	=	XM_005602657.2	LOC100056282	3003	=	ENSECAT00000012819.1	ENSECAG00000012382.1	1113	o	-	-	-	u
TCONS_00002456	XLOC_001027	chr1	+	2988	TCONS_00002455	CUFF.3950.1	CUFF.3950	6241	j	ECAUB_00004172	LOC100056282	835	=	XM_005602657.2	LOC100056282	3003	j	ENSECAT00000012819.1	ENSECAG00000012382.1	1113	o	-	-	-	u
TCONS_00002459	XLOC_001029	chr1	+	488	TCONS_00002460	-	-	-	u	ECAUB_00004215	LOC100056363	7425	j	XM_014733619.1	LOC100056363	3712	j	ENSECAT00000015424.1	ENSECAG00000014705.1	2563	i	-	-	-	u
TCONS_00002460	XLOC_001029	chr1	+	2398	TCONS_00002460	-	-	-	u	ECAUB_00004215	LOC100056363	7425	j	XM_014733619.1	LOC100056363	3712	j	ENSECAT00000015424.1	ENSECAG00000014705.1	2563	i	-	-	-	u
TCONS_00002461	XLOC_001029	chr1	+	857	TCONS_00002460	-	-	-	u	ECAUB_00004215	LOC100056363	7425	j	XM_014733619.1	LOC100056363	3712	j	ENSECAT00000015424.1	ENSECAG00000014705.1	2563	j	-	-	-	u
TCONS_00002467	XLOC_001033	chr1	+	4754	TCONS_00002467	CUFF.3908.2	CUFF.3908	8595	j	ECAUB_00004243	ZNF37A	4427	j	XM_014733620.1	ZNF37A	3614	j	ENSECAT00000010522.1	ENSECAG00000010279.1	264	j	-	-	-	u
TCONS_00002469	XLOC_001033	chr1	+	2157	TCONS_00002467	CUFF.3908.2	CUFF.3908	8595	j	ECAUB_00004243	ZNF37A	4427	j	XM_014733620.1	ZNF37A	3614	j	ENSECAT00000010522.1	ENSECAG00000010279.1	264	j	-	-	-	u
TCONS_00002470	XLOC_001033	chr1	+	1939	TCONS_00002467	CUFF.3908.2	CUFF.3908	8595	j	ECAUB_00004243	ZNF37A	4427	j	XM_014733620.1	ZNF37A	3614	j	ENSECAT00000010522.1	ENSECAG00000010279.1	264	j	-	-	-	u
TCONS_00002471	XLOC_001033	chr1	+	1517	TCONS_00002467	CUFF.3908.2	CUFF.3908	8595	j	ECAUB_00004243	ZNF37A	4427	j	XM_014733620.1	ZNF37A	3614	j	ENSECAT00000010522.1	ENSECAG00000010279.1	264	j	-	-	-	u
TCONS_00002472	XLOC_001033	chr1	+	1448	TCONS_00002467	CUFF.3908.2	CUFF.3908	8595	j	ECAUB_00004243	ZNF37A	4427	j	XM_014733620.1	ZNF37A	3614	j	ENSECAT00000010522.1	ENSECAG00000010279.1	264	j	-	-	-	u
TCONS_00002475	XLOC_001036	chr1	+	1529	TCONS_00002475	-	-	-	u	ECAUB_00004215	LOC100056363	7425	i	-	-	-	u	ENSECAT00000015424.1	ENSECAG00000014705.1	2563	i	-	-	-	u
TCONS_00002476	XLOC_001037	chr1	+	4423	TCONS_00002476	-	-	-	u	ECAUB_00004215	LOC100056363	7425	i	-	-	-	u	ENSECAT00000015424.1	ENSECAG00000014705.1	2563	i	-	-	-	u
TCONS_00002477	XLOC_001038	chr1	+	564	TCONS_00002477	-	-	-	u	ECAUB_00016817	ENSECAG00000010472	503	x	-	-	-	u	ENSECAT00000010741.1	ENSECAG00000010472.1	503	x	-	-	-	u
TCONS_00002478	XLOC_001039	chr1	+	555	TCONS_00002478	CUFF.3891.1	CUFF.3891	1373	j	ECAUB_00004252	ZP4	1629	j	XM_001490753.3	ZP4	1782	j	ENSECAT00000011453.1	ENSECAG00000010697.1	1629	j	-	-	-	u
TCONS_00002479	XLOC_001039	chr1	+	408	TCONS_00002478	CUFF.3891.1	CUFF.3891	1373	c	ECAUB_00004252	ZP4	1629	c	XM_001490753.3	ZP4	1782	c	ENSECAT00000011453.1	ENSECAG00000010697.1	1629	c	-	-	-	u
TCONS_00002480	XLOC_001040	chr1	+	491	TCONS_00002481	CUFF.3891.1	CUFF.3891	1373	o	ECAUB_00004252	ZP4	1629	c	XM_001490753.3	ZP4	1782	c	ENSECAT00000011453.1	ENSECAG00000010697.1	1629	c	-	-	-	u
TCONS_00002481	XLOC_001040	chr1	+	539	TCONS_00002481	CUFF.3891.1	CUFF.3891	1373	o	ECAUB_00004252	ZP4	1629	j	XM_001490753.3	ZP4	1782	j	ENSECAT00000011453.1	ENSECAG00000010697.1	1629	j	-	-	-	u
TCONS_00002482	XLOC_001041	chr1	+	8511	TCONS_00002484	CUFF.3988.1	CUFF.3988	12054	j	ECAUB_00004277	HEATR1	8137	=	XM_001492085.5	HEATR1	6781	=	ENSECAT00000023505.1	ENSECAG00000021443.1	6586	j	NM_001309335	LGALS8	2465	x
TCONS_00002484	XLOC_001041	chr1	+	9425	TCONS_00002484	CUFF.3988.1	CUFF.3988	12054	j	ECAUB_00004275	HEATR1	10527	j	XM_001492085.5	HEATR1	6781	j	ENSECAT00000023505.1	ENSECAG00000021443.1	6586	j	NM_001309335	LGALS8	2465	x
TCONS_00002485	XLOC_001042	chr1	+	12090	TCONS_00002486	CUFF.4110.1	CUFF.4110	2127	=	ECAUB_00004318	ERO1LB	1706	=	XM_005602673.2	ERO1B	2180	j	ENSECAT00000009430.1	ENSECAG00000008935.1	1876	j	-	-	-	u
TCONS_00002486	XLOC_001042	chr1	+	16693	TCONS_00002486	CUFF.4110.1	CUFF.4110	2127	j	ECAUB_00004314	ERO1LB	10135	j	XM_005602673.2	ERO1B	2180	j	ENSECAT00000009430.1	ENSECAG00000008935.1	1876	j	-	-	-	u
TCONS_00002488	XLOC_001042	chr1	+	9477	TCONS_00002486	CUFF.4110.1	CUFF.4110	2127	j	ECAUB_00004310	ERO1LB	10518	c	XM_001492252.5	ERO1B	1982	=	ENSECAT00000009430.1	ENSECAG00000008935.1	1876	j	-	-	-	u
TCONS_00002490	XLOC_001042	chr1	+	8457	TCONS_00002486	CUFF.4110.1	CUFF.4110	2127	j	ECAUB_00004314	ERO1LB	10135	j	XM_005602673.2	ERO1B	2180	j	ENSECAT00000009430.1	ENSECAG00000008935.1	1876	j	-	-	-	u
TCONS_00002494	XLOC_001044	chr1	+	5897	TCONS_00002494	CUFF.3941.1	CUFF.3941	5893	j	ECAUB_00004342	NID1	8180	j	XM_001916503.4	NID1	3961	j	ENSECAT00000017772.1	ENSECAG00000016615.1	3736	j	-	-	-	u
TCONS_00002495	XLOC_001045	chr1	+	18327	TCONS_00002497	CUFF.4288.1.CUFF.4291.1	CUFF.4288.CUFF.4291	13681	j	ECAUB_00004367	LYST	20623	j	XM_001914982.4	LYST	14228	j	ENSECAT00000008047.1	ENSECAG00000006981.1	11653	j	NM_001308950	LYST	13673	j
TCONS_00002496	XLOC_001045	chr1	+	18250	TCONS_00002497	CUFF.4288.1.CUFF.4291.1	CUFF.4288.CUFF.4291	13681	j	ECAUB_00004367	LYST	20623	j	XM_001914982.4	LYST	14228	j	ENSECAT00000008047.1	ENSECAG00000006981.1	11653	j	NM_001308950	LYST	13673	j
TCONS_00002497	XLOC_001045	chr1	+	18971	TCONS_00002497	CUFF.4288.1.CUFF.4291.1	CUFF.4288.CUFF.4291	13681	j	ECAUB_00004367	LYST	20623	j	XM_001914982.4	LYST	14228	j	ENSECAT00000008047.1	ENSECAG00000006981.1	11653	j	NM_001308950	LYST	13673	j
TCONS_00002506	XLOC_001045	chr1	+	13724	TCONS_00002497	CUFF.4288.1.CUFF.4291.1	CUFF.4288.CUFF.4291	13681	j	ECAUB_00004367	LYST	20623	j	XM_001914982.4	LYST	14228	j	ENSECAT00000008047.1	ENSECAG00000006981.1	11653	j	NM_001308950	LYST	13673	j
TCONS_00002510	XLOC_001057	chr1	+	2446	TCONS_00002510	-	-	-	u	ECAUB_00004380	LOC100050801	888	o	XM_005602678.2	LOC100050801	677	o	ENSECAT00000003107.1	ENSECAG00000003192.1	552	o	-	-	-	u
TCONS_00002513	XLOC_001058	chr1	+	4121	TCONS_00002515	CUFF.3943.1	CUFF.3943	3946	=	ECAUB_00004382	GNG4	3893	j	XM_014734079.1	GNG4	3070	j	ENSECAT00000012612.1	ENSECAG00000012185.1	228	j	-	-	-	u
TCONS_00002514	XLOC_001058	chr1	+	4100	TCONS_00002515	CUFF.3943.1	CUFF.3943	3946	j	ECAUB_00004382	GNG4	3893	=	XM_014734079.1	GNG4	3070	j	ENSECAT00000012612.1	ENSECAG00000012185.1	228	j	-	-	-	u
TCONS_00002515	XLOC_001058	chr1	+	4155	TCONS_00002515	CUFF.3943.1	CUFF.3943	3946	j	ECAUB_00004382	GNG4	3893	j	XM_014734079.1	GNG4	3070	j	ENSECAT00000012612.1	ENSECAG00000012185.1	228	j	-	-	-	u
TCONS_00002516	XLOC_001058	chr1	+	4025	TCONS_00002515	CUFF.3943.1	CUFF.3943	3946	j	ECAUB_00004382	GNG4	3893	j	XM_014734079.1	GNG4	3070	j	ENSECAT00000012612.1	ENSECAG00000012185.1	228	j	-	-	-	u
TCONS_00002517	XLOC_001060	chr1	+	5206	TCONS_00002520	CUFF.4008.1	CUFF.4008	5879	j	ECAUB_00004399	B3GALNT2	5267	j	XM_001491545.5	B3GALNT2	2573	=	ENSECAT00000014100.1	ENSECAG00000013338.1	1639	j	NM_001309331	TBCE	1758	x
TCONS_00002519	XLOC_001060	chr1	+	3171	TCONS_00002520	CUFF.4008.1	CUFF.4008	5879	j	ECAUB_00004399	B3GALNT2	5267	j	XM_001491545.5	B3GALNT2	2573	j	ENSECAT00000014100.1	ENSECAG00000013338.1	1639	j	-	-	-	u
TCONS_00002520	XLOC_001060	chr1	+	8350	TCONS_00002520	CUFF.4008.1	CUFF.4008	5879	j	ECAUB_00004399	B3GALNT2	5267	j	XM_001491545.5	B3GALNT2	2573	j	ENSECAT00000014100.1	ENSECAG00000013338.1	1639	j	NM_001309331	TBCE	1758	x
TCONS_00002524	XLOC_001060	chr1	+	5060	TCONS_00002520	CUFF.4008.1	CUFF.4008	5879	j	ECAUB_00004402	B3GALNT2	1516	=	XM_001491545.5	B3GALNT2	2573	j	ENSECAT00000014100.1	ENSECAG00000013338.1	1639	j	NM_001309331	TBCE	1758	x
TCONS_00002525	XLOC_001060	chr1	+	948	TCONS_00002520	CUFF.4008.1	CUFF.4008	5879	j	ECAUB_00004399	B3GALNT2	5267	j	XM_001491545.5	B3GALNT2	2573	j	ENSECAT00000014100.1	ENSECAG00000013338.1	1639	j	-	-	-	u
TCONS_00002527	XLOC_001060	chr1	+	6918	TCONS_00002520	CUFF.4008.1	CUFF.4008	5879	j	ECAUB_00004399	B3GALNT2	5267	j	XM_001491545.5	B3GALNT2	2573	j	ENSECAT00000014100.1	ENSECAG00000013338.1	1639	j	NM_001309331	TBCE	1758	x
TCONS_00002531	XLOC_001060	chr1	+	6719	TCONS_00002520	CUFF.4008.1	CUFF.4008	5879	j	ECAUB_00004399	B3GALNT2	5267	j	XM_001491545.5	B3GALNT2	2573	j	ENSECAT00000014100.1	ENSECAG00000013338.1	1639	j	NM_001309331	TBCE	1758	x
TCONS_00002533	XLOC_001060	chr1	+	5248	TCONS_00002520	CUFF.4008.1	CUFF.4008	5879	o	ECAUB_00004395	B3GALNT2	4585	j	XM_001491545.5	B3GALNT2	2573	j	ENSECAT00000014100.1	ENSECAG00000013338.1	1639	o	NM_001309331	TBCE	1758	x
TCONS_00002536	XLOC_001066	chr1	+	9536	TCONS_00002537	CUFF.4033.1	CUFF.4033	6759	=	ECAUB_00004410	ARID4B	7050	=	XM_005602682.1	ARID4B	5609	=	ENSECAT00000019320.1	ENSECAG00000017836.1	5561	j	-	-	-	u
TCONS_00002537	XLOC_001066	chr1	+	12321	TCONS_00002537	CUFF.4033.1	CUFF.4033	6759	j	ECAUB_00004415	ARID4B	7095	j	XM_005602682.1	ARID4B	5609	j	ENSECAT00000019320.1	ENSECAG00000017836.1	5561	j	-	-	-	u
TCONS_00002538	XLOC_001066	chr1	+	9344	TCONS_00002537	CUFF.4033.1	CUFF.4033	6759	j	ECAUB_00004415	ARID4B	7095	j	XM_005602682.1	ARID4B	5609	j	ENSECAT00000019320.1	ENSECAG00000017836.1	5561	j	-	-	-	u
TCONS_00002539	XLOC_001066	chr1	+	2374	TCONS_00002537	CUFF.4033.1	CUFF.4033	6759	j	ECAUB_00004415	ARID4B	7095	j	XM_005602682.1	ARID4B	5609	j	ENSECAT00000019320.1	ENSECAG00000017836.1	5561	j	-	-	-	u
TCONS_00002559	XLOC_001066	chr1	+	9393	TCONS_00002537	CUFF.4033.1	CUFF.4033	6759	j	ECAUB_00004415	ARID4B	7095	j	XM_005602682.1	ARID4B	5609	j	ENSECAT00000019320.1	ENSECAG00000017836.1	5561	j	-	-	-	u
TCONS_00002568	XLOC_001091	chr1	+	4867	TCONS_00002568	CUFF.3985.1	CUFF.3985	2889	=	ECAUB_00004464	RBM34	1720	=	XM_001915071.3	RBM34	1411	=	ENSECAT00000014013.1	ENSECAG00000013333.1	1259	j	-	-	-	u
TCONS_00002569	XLOC_001091	chr1	+	4862	TCONS_00002568	CUFF.3985.1	CUFF.3985	2889	j	ECAUB_00004447	RBM34	3072	j	XM_001915071.3	RBM34	1411	j	ENSECAT00000014013.1	ENSECAG00000013333.1	1259	j	-	-	-	u
TCONS_00002570	XLOC_001091	chr1	+	4828	TCONS_00002568	CUFF.3985.1	CUFF.3985	2889	j	ECAUB_00004447	RBM34	3072	j	XM_001915071.3	RBM34	1411	j	ENSECAT00000014013.1	ENSECAG00000013333.1	1259	j	-	-	-	u
TCONS_00002571	XLOC_001092	chr1	+	12997	TCONS_00002571	CUFF.4071.1	CUFF.4071	5997	=	ECAUB_00004471	TOMM20	12650	=	XM_001491637.5	TOMM20	1817	=	ENSECAT00000020937.1	ENSECAG00000019640.1	758	=	-	-	-	u
TCONS_00002573	XLOC_001092	chr1	+	2139	TCONS_00002571	CUFF.4071.1	CUFF.4071	5997	j	ECAUB_00004473	TOMM20	12714	j	XM_001491637.5	TOMM20	1817	j	ENSECAT00000020937.1	ENSECAG00000019640.1	758	j	-	-	-	u
TCONS_00002574	XLOC_001093	chr1	+	931	TCONS_00002574	-	-	-	u	-	-	-	u	-	-	-	u	-	-	-	u	-	-	-	u
TCONS_00002575	XLOC_001094	chr1	+	1471	TCONS_00002575	-	-	-	u	-	-	-	u	-	-	-	u	-	-	-	u	-	-	-	u
TCONS_00002576	XLOC_001095	chr1	+	3410	TCONS_00002576	-	-	-	u	ECAUB_00004479	IRF2BP2	6678	i	-	-	-	u	-	-	-	u	-	-	-	u
TCONS_00002577	XLOC_001096	chr1	+	638	TCONS_00002577	CUFF.4002.2	CUFF.4002	2312	c	ECAUB_00004479	IRF2BP2	6678	i	XR_001379117.1	LOC106782207	2510	c	-	-	-	u	-	-	-	u
TCONS_00002578	XLOC_001097	chr1	+	688	TCONS_00002578	CUFF.4031.1	CUFF.4031	669	x	ECAUB_00004486	IRF2BP2	2306	i	-	-	-	u	ENSECAT00000025106.1	ENSECAG00000023459.1	1092	i	-	-	-	u
TCONS_00002582	XLOC_001099	chr1	+	6804	TCONS_00002582	CUFF.4103.1	CUFF.4103	3806	=	ECAUB_00004486	IRF2BP2	2306	c	XM_014733481.1	IRF2BP2	3041	=	ENSECAT00000025106.1	ENSECAG00000023459.1	1092	j	-	-	-	u
TCONS_00002583	XLOC_001099	chr1	+	1136	TCONS_00002582	CUFF.4103.1	CUFF.4103	3806	j	ECAUB_00004486	IRF2BP2	2306	j	XM_014733481.1	IRF2BP2	3041	j	ENSECAT00000025106.1	ENSECAG00000023459.1	1092	j	-	-	-	u
TCONS_00002586	XLOC_001101	chr1	+	11563	TCONS_00002586	CUFF.4084.1	CUFF.4084	3834	j	ECAUB_00004503	TARBP1	9952	j	XM_005602687.2	TARBP1	4575	j	ENSECAT00000025393.1	ENSECAG00000023673.1	4046	j	-	-	-	u
TCONS_00002588	XLOC_001101	chr1	+	8810	TCONS_00002586	CUFF.4084.1	CUFF.4084	3834	j	ECAUB_00004503	TARBP1	9952	j	XM_005602687.2	TARBP1	4575	c	ENSECAT00000025393.1	ENSECAG00000023673.1	4046	j	-	-	-	u
TCONS_00002589	XLOC_001101	chr1	+	5290	TCONS_00002586	CUFF.4084.1	CUFF.4084	3834	j	ECAUB_00004503	TARBP1	9952	j	XM_005602687.2	TARBP1	4575	j	ENSECAT00000025393.1	ENSECAG00000023673.1	4046	j	-	-	-	u
TCONS_00002591	XLOC_001101	chr1	+	4646	TCONS_00002586	CUFF.4084.1	CUFF.4084	3834	j	ECAUB_00004503	TARBP1	9952	j	XM_005602687.2	TARBP1	4575	j	ENSECAT00000025393.1	ENSECAG00000023673.1	4046	j	-	-	-	u
TCONS_00002594	XLOC_001101	chr1	+	8809	TCONS_00002586	CUFF.4084.1	CUFF.4084	3834	j	ECAUB_00004503	TARBP1	9952	j	XM_005602687.2	TARBP1	4575	j	ENSECAT00000025393.1	ENSECAG00000023673.1	4046	j	-	-	-	u
TCONS_00002605	XLOC_001105	chr1	+	1221	TCONS_00002605	-	-	-	u	-	-	-	u	-	-	-	u	-	-	-	u	-	-	-	u
TCONS_00002606	XLOC_001106	chr1	+	10303	TCONS_00002606	CUFF.4360.1	CUFF.4360	4227	j	ECAUB_00004537	PCNXL2	7971	j	XM_001493597.3	PCNXL2	7471	j	ENSECAT00000010227.1	ENSECAG00000009930.1	3529	j	-	-	-	u
TCONS_00002607	XLOC_001106	chr1	+	4590	TCONS_00002606	CUFF.4351.1	CUFF.4351	2127	j	ECAUB_00004537	PCNXL2	7971	j	XM_001493597.3	PCNXL2	7471	j	ENSECAT00000010227.1	ENSECAG00000009930.1	3529	j	-	-	-	u
TCONS_00002608	XLOC_001106	chr1	+	4528	TCONS_00002606	CUFF.4351.1	CUFF.4351	2127	j	ECAUB_00004537	PCNXL2	7971	j	XM_001493597.3	PCNXL2	7471	j	ENSECAT00000010227.1	ENSECAG00000009930.1	3529	j	-	-	-	u
TCONS_00002626	XLOC_001123	chr1	+	686	TCONS_00002626	CUFF.4360.1	CUFF.4360	4227	i	ECAUB_00004537	PCNXL2	7971	i	XM_001493597.3	PCNXL2	7471	i	ENSECAT00000015175.1	ENSECAG00000014378.1	2830	i	-	-	-	u
TCONS_00002627	XLOC_001124	chr1	+	2980	TCONS_00002627	-	-	-	u	-	-	-	u	XR_001379132.1	LOC106782215	2353	=	-	-	-	u	-	-	-	u
TCONS_00002628	XLOC_001125	chr1	+	12060	TCONS_00002634	CUFF.4221.1	CUFF.4221	4706	j	ECAUB_00004548	SIPA1L2	6769	j	XM_001493762.4	SIPA1L2	6736	j	ENSECAT00000008661.1	ENSECAG00000008162.1	5409	j	-	-	-	u
TCONS_00002634	XLOC_001125	chr1	+	26990	TCONS_00002634	CUFF.4221.1	CUFF.4221	4706	j	ECAUB_00004548	SIPA1L2	6769	j	XM_001493762.4	SIPA1L2	6736	j	ENSECAT00000008661.1	ENSECAG00000008162.1	5409	j	-	-	-	u
TCONS_00002635	XLOC_001125	chr1	+	26858	TCONS_00002634	CUFF.4221.1	CUFF.4221	4706	j	ECAUB_00004548	SIPA1L2	6769	j	XM_001493762.4	SIPA1L2	6736	j	ENSECAT00000008661.1	ENSECAG00000008162.1	5409	j	-	-	-	u
TCONS_00002638	XLOC_001125	chr1	+	15196	TCONS_00002634	CUFF.4221.1	CUFF.4221	4706	j	ECAUB_00004548	SIPA1L2	6769	j	XM_001493762.4	SIPA1L2	6736	j	ENSECAT00000008661.1	ENSECAG00000008162.1	5409	j	-	-	-	u
TCONS_00002640	XLOC_001125	chr1	+	12682	TCONS_00002634	CUFF.4221.1	CUFF.4221	4706	j	ECAUB_00004548	SIPA1L2	6769	j	XM_001493762.4	SIPA1L2	6736	j	ENSECAT00000008661.1	ENSECAG00000008162.1	5409	j	-	-	-	u
TCONS_00002642	XLOC_001125	chr1	+	17888	TCONS_00002634	CUFF.4221.1	CUFF.4221	4706	j	ECAUB_00004548	SIPA1L2	6769	j	XM_001493762.4	SIPA1L2	6736	j	ENSECAT00000008661.1	ENSECAG00000008162.1	5409	j	-	-	-	u
TCONS_00002651	XLOC_001125	chr1	+	12108	TCONS_00002634	CUFF.4221.1	CUFF.4221	4706	j	ECAUB_00004548	SIPA1L2	6769	j	XM_001493762.4	SIPA1L2	6736	j	ENSECAT00000008661.1	ENSECAG00000008162.1	5409	j	-	-	-	u
TCONS_00002652	XLOC_001125	chr1	+	11856	TCONS_00002634	CUFF.4221.1	CUFF.4221	4706	j	ECAUB_00004548	SIPA1L2	6769	j	XM_001493762.4	SIPA1L2	6736	j	ENSECAT00000008661.1	ENSECAG00000008162.1	5409	j	-	-	-	u
TCONS_00002656	XLOC_001133	chr1	+	927	TCONS_00002656	-	-	-	u	-	-	-	u	-	-	-	u	-	-	-	u	-	-	-	u
TCONS_00002657	XLOC_001134	chr1	+	709	TCONS_00002662	-	-	-	u	-	-	-	u	-	-	-	u	-	-	-	u	-	-	-	u
TCONS_00002659	XLOC_001134	chr1	+	2282	TCONS_00002662	-	-	-	u	-	-	-	u	-	-	-	u	-	-	-	u	-	-	-	u
TCONS_00002660	XLOC_001134	chr1	+	838	TCONS_00002662	-	-	-	u	-	-	-	u	-	-	-	u	-	-	-	u	-	-	-	u
TCONS_00002661	XLOC_001134	chr1	+	792	TCONS_00002662	-	-	-	u	-	-	-	u	-	-	-	u	-	-	-	u	-	-	-	u
TCONS_00002662	XLOC_001134	chr1	+	2333	TCONS_00002662	-	-	-	u	-	-	-	u	-	-	-	u	-	-	-	u	-	-	-	u
TCONS_00002664	XLOC_001134	chr1	+	693	TCONS_00002662	-	-	-	u	-	-	-	u	-	-	-	u	-	-	-	u	-	-	-	u
TCONS_00002665	XLOC_001134	chr1	+	861	TCONS_00002662	-	-	-	u	-	-	-	u	-	-	-	u	-	-	-	u	-	-	-	u
TCONS_00002666	XLOC_001134	chr1	+	694	TCONS_00002662	-	-	-	u	-	-	-	u	-	-	-	u	-	-	-	u	-	-	-	u
TCONS_00002667	XLOC_001134	chr1	+	2299	TCONS_00002662	-	-	-	u	-	-	-	u	-	-	-	u	-	-	-	u	-	-	-	u
TCONS_00002669	XLOC_001137	chr1	+	7098	TCONS_00002672	CUFF.4318.1	CUFF.4318	3448	j	ECAUB_00004567	EGLN1	11462	j	XM_014733482.1	EGLN1	3160	j	ENSECAT00000023145.1	ENSECAG00000021704.1	1172	j	-	-	-	u
TCONS_00002672	XLOC_001137	chr1	+	28184	TCONS_00002672	CUFF.4318.1	CUFF.4318	3448	j	ECAUB_00004567	EGLN1	11462	j	XM_014733482.1	EGLN1	3160	j	ENSECAT00000023145.1	ENSECAG00000021704.1	1172	j	NM_001256924	EXOC8	2411	o
TCONS_00002673	XLOC_001137	chr1	+	7845	TCONS_00002672	CUFF.4318.1	CUFF.4318	3448	j	ECAUB_00004567	EGLN1	11462	j	XM_014733482.1	EGLN1	3160	j	ENSECAT00000023145.1	ENSECAG00000021704.1	1172	j	-	-	-	u
TCONS_00002676	XLOC_001137	chr1	+	6926	TCONS_00002672	CUFF.4318.1	CUFF.4318	3448	j	ECAUB_00004567	EGLN1	11462	j	XM_014733482.1	EGLN1	3160	j	ENSECAT00000023145.1	ENSECAG00000021704.1	1172	j	-	-	-	u
TCONS_00002679	XLOC_001138	chr1	+	10666	TCONS_00002679	CUFF.4260.1	CUFF.4260	3307	j	ECAUB_00004610	FAM89A	5729	j	XR_001379084.1	LOC106782194	1186	j	ENSECAT00000017306.1	ENSECAG00000016510.1	297	j	-	-	-	u
TCONS_00002680	XLOC_001139	chr1	+	3120	TCONS_00002680	-	-	-	u	ECAUB_00004609	FAM89A	5729	p	-	-	-	u	-	-	-	u	-	-	-	u
TCONS_00002681	XLOC_001140	chr1	+	15376	TCONS_00002681	CUFF.4322.2	CUFF.4322	3075	j	ECAUB_00004618	TTC13	5438	j	XM_001916698.4	TTC13	3299	j	ENSECAT00000020889.1	ENSECAG00000019247.1	2581	j	-	-	-	u
TCONS_00002688	XLOC_001140	chr1	+	1626	TCONS_00002681	CUFF.4322.2	CUFF.4322	3075	j	ECAUB_00004618	TTC13	5438	j	XM_001916698.4	TTC13	3299	j	ENSECAT00000020889.1	ENSECAG00000019247.1	2581	j	-	-	-	u
TCONS_00002689	XLOC_001140	chr1	+	3153	TCONS_00002681	CUFF.4322.2	CUFF.4322	3075	j	ECAUB_00004618	TTC13	5438	j	XM_001916698.4	TTC13	3299	j	ENSECAT00000020889.1	ENSECAG00000019247.1	2581	j	-	-	-	u
TCONS_00002691	XLOC_001140	chr1	+	8045	TCONS_00002681	CUFF.4322.2	CUFF.4322	3075	j	ECAUB_00004618	TTC13	5438	j	XM_001916698.4	TTC13	3299	j	ENSECAT00000020889.1	ENSECAG00000019247.1	2581	j	-	-	-	u
TCONS_00002693	XLOC_001140	chr1	+	6924	TCONS_00002681	CUFF.4322.2	CUFF.4322	3075	j	ECAUB_00004618	TTC13	5438	j	XM_001916698.4	TTC13	3299	j	ENSECAT00000020889.1	ENSECAG00000019247.1	2581	j	-	-	-	u
TCONS_00002695	XLOC_001140	chr1	+	7398	TCONS_00002681	CUFF.4322.2	CUFF.4322	3075	j	ECAUB_00004618	TTC13	5438	j	XM_001916698.4	TTC13	3299	j	ENSECAT00000020889.1	ENSECAG00000019247.1	2581	j	-	-	-	u
TCONS_00002696	XLOC_001140	chr1	+	5631	TCONS_00002681	CUFF.4322.2	CUFF.4322	3075	j	ECAUB_00004618	TTC13	5438	j	XM_001916698.4	TTC13	3299	j	ENSECAT00000020889.1	ENSECAG00000019247.1	2581	j	-	-	-	u
TCONS_00002700	XLOC_001144	chr1	+	3150	TCONS_00002700	-	-	-	u	-	-	-	u	-	-	-	u	-	-	-	u	-	-	-	u
TCONS_00002701	XLOC_001145	chr1	+	12845	TCONS_00002702	CUFF.4307.1	CUFF.4307	3748	j	ECAUB_00004632	C1orf198	3908	=	XM_005602704.2	C1H1orf198	2570	=	ENSECAT00000013626.1	ENSECAG00000013108.1	1148	=	-	-	-	u
TCONS_00002702	XLOC_001145	chr1	+	16312	TCONS_00002702	CUFF.4307.1	CUFF.4307	3748	j	ECAUB_00004632	C1orf198	3908	j	XM_005602704.2	C1H1orf198	2570	j	ENSECAT00000013626.1	ENSECAG00000013108.1	1148	j	-	-	-	u
TCONS_00002706	XLOC_001149	chr1	+	891	TCONS_00002706	CUFF.4299.1.CUFF.4305.1	CUFF.4299.CUFF.4305	2506	j	ECAUB_00004644	ALOX5	2734	c	XM_014733483.1	ALOX5	2743	c	ENSECAT00000013785.1	ENSECAG00000012930.1	2020	j	-	-	-	u
TCONS_00002707	XLOC_001150	chr1	+	4161	TCONS_00002707	CUFF.4299.1.CUFF.4305.1	CUFF.4299.CUFF.4305	2506	j	ECAUB_00004643	ALOX5	2812	j	XM_014733483.1	ALOX5	2743	j	ENSECAT00000013785.1	ENSECAG00000012930.1	2020	j	-	-	-	u
TCONS_00002708	XLOC_001150	chr1	+	3575	TCONS_00002707	CUFF.4299.1.CUFF.4305.1	CUFF.4299.CUFF.4305	2506	j	ECAUB_00004643	ALOX5	2812	j	XM_014733483.1	ALOX5	2743	j	ENSECAT00000013785.1	ENSECAG00000012930.1	2020	j	-	-	-	u
TCONS_00002710	XLOC_001151	chr1	+	629	TCONS_00002711	CUFF.4335.1	CUFF.4335	694	j	ECAUB_00004674	MSMB	492	j	XM_014734115.1	MSMB	565	j	ENSECAT00000023849.1	ENSECAG00000022328.1	342	j	-	-	-	u
TCONS_00002711	XLOC_001151	chr1	+	935	TCONS_00002711	CUFF.4335.1	CUFF.4335	694	=	ECAUB_00004674	MSMB	492	j	XM_014734115.1	MSMB	565	=	ENSECAT00000023849.1	ENSECAG00000022328.1	342	j	-	-	-	u
TCONS_00002712	XLOC_001152	chr1	+	5406	TCONS_00002712	CUFF.4397.1	CUFF.4397	3674	j	ECAUB_00004676	PARG	19909	j	XM_005602713.2	NCOA4	3575	j	ENSECAT00000006673.1	ENSECAG00000006210.1	1863	j	-	-	-	u
TCONS_00002720	XLOC_001154	chr1	+	3753	TCONS_00002722	CUFF.4429.1	CUFF.4429	3712	j	ECAUB_00004708	OGDHL	3639	j	XM_014733960.1	OGDHL	3686	=	ENSECAT00000006659.1	ENSECAG00000002917.1	3068	j	-	-	-	u
TCONS_00002721	XLOC_001154	chr1	+	4146	TCONS_00002722	CUFF.4429.1	CUFF.4429	3712	j	ECAUB_00004708	OGDHL	3639	j	XM_001500169.4	OGDHL	3762	j	ENSECAT00000006659.1	ENSECAG00000002917.1	3068	j	-	-	-	u
TCONS_00002722	XLOC_001154	chr1	+	5557	TCONS_00002722	CUFF.4429.1	CUFF.4429	3712	j	ECAUB_00004708	OGDHL	3639	j	XM_001500169.4	OGDHL	3762	=	ENSECAT00000006659.1	ENSECAG00000002917.1	3068	j	-	-	-	u
TCONS_00002724	XLOC_001155	chr1	+	10686	TCONS_00002729	CUFF.4402.2	CUFF.4402	16320	j	ECAUB_00004722	ERCC6	9971	j	XM_014733768.1	ERCC6	6731	=	ENSECAT00000014986.1	ENSECAG00000014160.1	4461	j	-	-	-	u
TCONS_00002725	XLOC_001155	chr1	+	2502	TCONS_00002729	CUFF.4402.2	CUFF.4402	16320	j	ECAUB_00004722	ERCC6	9971	j	XM_014733768.1	ERCC6	6731	j	ENSECAT00000014986.1	ENSECAG00000014160.1	4461	j	-	-	-	u
TCONS_00002726	XLOC_001155	chr1	+	3979	TCONS_00002729	CUFF.4402.2	CUFF.4402	16320	j	ECAUB_00004722	ERCC6	9971	j	XM_014733768.1	ERCC6	6731	j	ENSECAT00000014986.1	ENSECAG00000014160.1	4461	j	-	-	-	u
TCONS_00002728	XLOC_001155	chr1	+	10451	TCONS_00002729	CUFF.4402.2	CUFF.4402	16320	j	ECAUB_00004722	ERCC6	9971	j	XM_014733768.1	ERCC6	6731	j	ENSECAT00000014986.1	ENSECAG00000014160.1	4461	j	-	-	-	u
TCONS_00002729	XLOC_001155	chr1	+	16898	TCONS_00002729	CUFF.4402.1	CUFF.4402	16176	=	ECAUB_00004722	ERCC6	9971	j	XM_014733768.1	ERCC6	6731	j	ENSECAT00000014986.1	ENSECAG00000014160.1	4461	j	-	-	-	u
TCONS_00002730	XLOC_001155	chr1	+	10125	TCONS_00002729	CUFF.4402.2	CUFF.4402	16320	j	ECAUB_00004722	ERCC6	9971	j	XM_014733768.1	ERCC6	6731	j	ENSECAT00000014986.1	ENSECAG00000014160.1	4461	j	-	-	-	u
TCONS_00002731	XLOC_001156	chr1	+	2919	TCONS_00002732	CUFF.4380.1	CUFF.4380	414	j	ECAUB_00004731	DRGX	826	j	XM_005602718.2	DRGX	1457	j	ENSECAT00000024616.1	ENSECAG00000023018.1	792	j	-	-	-	u
TCONS_00002732	XLOC_001156	chr1	+	3068	TCONS_00002732	CUFF.4380.1	CUFF.4380	414	j	ECAUB_00004731	DRGX	826	j	XM_005602718.2	DRGX	1457	j	ENSECAT00000024616.1	ENSECAG00000023018.1	792	j	-	-	-	u
TCONS_00002733	XLOC_001156	chr1	+	2938	TCONS_00002732	CUFF.4380.1	CUFF.4380	414	j	ECAUB_00004731	DRGX	826	j	XM_005602718.2	DRGX	1457	j	ENSECAT00000024616.1	ENSECAG00000023018.1	792	j	-	-	-	u
TCONS_00002735	XLOC_001158	chr1	+	3522	TCONS_00002735	CUFF.4472.1	CUFF.4472	8759	x	ECAUB_00017249	C1H10orf71	5489	x	XM_014733971.1	C1H10orf71	5277	x	-	-	-	u	-	-	-	u
TCONS_00002736	XLOC_001159	chr1	+	2228	TCONS_00002736	CUFF.4384.1	CUFF.4384	1881	o	-	-	-	u	XR_001379054.1	LOC106782181	3917	j	-	-	-	u	-	-	-	u
TCONS_00002738	XLOC_001159	chr1	+	1396	TCONS_00002736	CUFF.4384.1	CUFF.4384	1881	j	ECAUB_00004739	C1H10orf128	2308	j	XM_005602720.2	C1H10orf128	1722	j	-	-	-	u	-	-	-	u
TCONS_00002742	XLOC_001159	chr1	+	1783	TCONS_00002736	CUFF.4384.1	CUFF.4384	1881	j	ECAUB_00004736	C1H10orf128	1468	=	XM_005602720.2	C1H10orf128	1722	=	-	-	-	u	-	-	-	u
TCONS_00002744	XLOC_001159	chr1	+	1738	TCONS_00002736	CUFF.4384.1	CUFF.4384	1881	j	ECAUB_00004739	C1H10orf128	2308	j	XM_005602720.2	C1H10orf128	1722	j	-	-	-	u	-	-	-	u
TCONS_00002746	XLOC_001160	chr1	+	2170	TCONS_00002746	-	-	-	u	-	-	-	u	-	-	-	u	-	-	-	u	-	-	-	u
TCONS_00002747	XLOC_001161	chr1	+	1471	TCONS_00002747	-	-	-	u	-	-	-	u	-	-	-	u	-	-	-	u	-	-	-	u
TCONS_00002749	XLOC_001163	chr1	+	6274	TCONS_00002749	CUFF.4409.1	CUFF.4409	3004	j	ECAUB_00004744	VSTM4	2729	j	XM_005603280.2	VSTM4	2489	j	ENSECAT00000025981.1	ENSECAG00000024182.1	906	j	-	-	-	u
TCONS_00002750	XLOC_001164	chr1	+	2602	TCONS_00002750	CUFF.4518.1	CUFF.4518	1251	j	ECAUB_00004766	LRRC18	6230	j	XM_014733716.1	LRRC18	1845	=	ENSECAT00000004020.1	ENSECAG00000004131.1	821	o	-	-	-	u
TCONS_00002751	XLOC_001164	chr1	+	1968	TCONS_00002750	CUFF.4518.1	CUFF.4518	1251	j	ECAUB_00004766	LRRC18	6230	j	XM_005602723.2	LRRC18	3575	j	ENSECAT00000004020.1	ENSECAG00000004131.1	821	o	-	-	-	u
TCONS_00002752	XLOC_001164	chr1	+	2551	TCONS_00002750	CUFF.4518.1	CUFF.4518	1251	o	ECAUB_00004767	LRRC18	5654	o	XM_005602723.2	LRRC18	3575	j	ENSECAT00000004020.1	ENSECAG00000004131.1	821	o	-	-	-	u
TCONS_00002753	XLOC_001165	chr1	+	1559	TCONS_00002755	CUFF.4432.1	CUFF.4432	2410	j	ECAUB_00004776	ARHGAP22	4173	j	XM_014734052.1	ARHGAP22	2312	j	ENSECAT00000025046.1	ENSECAG00000023303.1	2064	j	-	-	-	u
TCONS_00002754	XLOC_001165	chr1	+	1598	TCONS_00002755	CUFF.4432.1	CUFF.4432	2410	j	ECAUB_00004776	ARHGAP22	4173	j	XM_014734052.1	ARHGAP22	2312	j	ENSECAT00000025046.1	ENSECAG00000023303.1	2064	j	-	-	-	u
TCONS_00002755	XLOC_001165	chr1	+	2129	TCONS_00002755	CUFF.4432.1	CUFF.4432	2410	j	ECAUB_00004776	ARHGAP22	4173	j	XM_014734052.1	ARHGAP22	2312	j	ENSECAT00000025046.1	ENSECAG00000023303.1	2064	j	-	-	-	u
TCONS_00002756	XLOC_001165	chr1	+	1228	TCONS_00002755	CUFF.4432.1	CUFF.4432	2410	j	ECAUB_00004776	ARHGAP22	4173	j	XM_014734052.1	ARHGAP22	2312	j	ENSECAT00000025046.1	ENSECAG00000023303.1	2064	j	-	-	-	u
TCONS_00002761	XLOC_001165	chr1	+	1409	TCONS_00002755	CUFF.4432.1	CUFF.4432	2410	j	ECAUB_00004776	ARHGAP22	4173	j	XM_014734052.1	ARHGAP22	2312	j	ENSECAT00000025046.1	ENSECAG00000023303.1	2064	j	-	-	-	u
TCONS_00002762	XLOC_001165	chr1	+	1778	TCONS_00002755	CUFF.4432.1	CUFF.4432	2410	j	ECAUB_00004776	ARHGAP22	4173	j	XM_014734052.1	ARHGAP22	2312	j	ENSECAT00000025046.1	ENSECAG00000023303.1	2064	j	-	-	-	u
TCONS_00002763	XLOC_001169	chr1	+	1130	TCONS_00002763	CUFF.4432.1	CUFF.4432	2410	c	ECAUB_00004776	ARHGAP22	4173	c	XM_014734052.1	ARHGAP22	2312	c	ENSECAT00000025046.1	ENSECAG00000023303.1	2064	c	-	-	-	u
TCONS_00002764	XLOC_001170	chr1	+	5155	TCONS_00002764	-	-	-	u	ECAUB_00004823	FRMPD2	13195	j	XM_014733485.1	LOC106782079	1482	j	ENSECAT00000023105.1	ENSECAG00000021638.1	3921	j	-	-	-	u
TCONS_00002766	XLOC_001170	chr1	+	4370	TCONS_00002764	-	-	-	u	ECAUB_00004823	FRMPD2	13195	j	XM_014733485.1	LOC106782079	1482	j	ENSECAT00000023105.1	ENSECAG00000021638.1	3921	j	-	-	-	u
TCONS_00002770	XLOC_001170	chr1	+	3182	TCONS_00002764	-	-	-	u	ECAUB_00004823	FRMPD2	13195	j	XM_014733485.1	LOC106782079	1482	j	ENSECAT00000023105.1	ENSECAG00000021638.1	3921	j	-	-	-	u
TCONS_00002771	XLOC_001170	chr1	+	605	TCONS_00002776	-	-	-	u	ECAUB_00004823	FRMPD2	13195	j	XM_014733486.1	LOC106782080	2756	j	ENSECAT00000023105.1	ENSECAG00000021638.1	3921	j	-	-	-	u
TCONS_00002772	XLOC_001170	chr1	+	1524	TCONS_00002776	-	-	-	u	ECAUB_00004823	FRMPD2	13195	j	XM_014733486.1	LOC106782080	2756	j	ENSECAT00000023105.1	ENSECAG00000021638.1	3921	j	-	-	-	u
TCONS_00002774	XLOC_001170	chr1	+	12277	TCONS_00002776	-	-	-	u	ECAUB_00004823	FRMPD2	13195	j	XM_014733486.1	LOC106782080	2756	j	ENSECAT00000023105.1	ENSECAG00000021638.1	3921	j	-	-	-	u
TCONS_00002776	XLOC_001170	chr1	+	13233	TCONS_00002776	-	-	-	u	ECAUB_00004823	FRMPD2	13195	j	XM_014733486.1	LOC106782080	2756	j	ENSECAT00000023105.1	ENSECAG00000021638.1	3921	j	-	-	-	u
TCONS_00002777	XLOC_001170	chr1	+	10632	TCONS_00002776	-	-	-	u	ECAUB_00004823	FRMPD2	13195	o	XM_005602728.1	LOC100051923	966	o	ENSECAT00000023105.1	ENSECAG00000021638.1	3921	o	-	-	-	u
TCONS_00002778	XLOC_001171	chr1	+	1310	TCONS_00002778	CUFF.4454.1	CUFF.4454	2713	j	ECAUB_00004825	PTPN20B	2329	j	XM_005602729.2	PTPN20	2390	j	ENSECAT00000007546.1	ENSECAG00000007449.1	915	j	-	-	-	u
TCONS_00002779	XLOC_001171	chr1	+	1246	TCONS_00002778	CUFF.4454.1	CUFF.4454	2713	j	ECAUB_00004825	PTPN20B	2329	j	XM_005602729.2	PTPN20	2390	j	ENSECAT00000007546.1	ENSECAG00000007449.1	915	j	-	-	-	u
TCONS_00002781	XLOC_001172	chr1	+	6391	TCONS_00002782	-	-	-	u	-	-	-	u	-	-	-	u	-	-	-	u	-	-	-	u
TCONS_00002782	XLOC_001172	chr1	+	9920	TCONS_00002782	-	-	-	u	-	-	-	u	-	-	-	u	-	-	-	u	-	-	-	u
TCONS_00002783	XLOC_001172	chr1	+	6456	TCONS_00002782	-	-	-	u	-	-	-	u	-	-	-	u	-	-	-	u	-	-	-	u
TCONS_00002784	XLOC_001173	chr1	+	3634	TCONS_00002784	CUFF.4466.1	CUFF.4466	3870	=	ECAUB_00004832	GDF10	3263	=	XM_001494773.4	GDF10	3670	=	ENSECAT00000009917.1	ENSECAG00000009652.1	1544	=	-	-	-	u
TCONS_00002785	XLOC_001174	chr1	+	10308	TCONS_00002785	-	-	-	u	ECAUB_00004834	RBP3	3916	=	XM_001494823.1	RBP3	3819	=	ENSECAT00000014572.1	ENSECAG00000013868.1	3916	=	-	-	-	u
TCONS_00002786	XLOC_001175	chr1	+	1149	TCONS_00002786	CUFF.4474.1	CUFF.4474	2508	c	ECAUB_00004835	LOC102148936	2092	c	XM_005602734.2	ANTXRL	2098	c	ENSECAT00000018380.1	ENSECAG00000017380.1	801	j	-	-	-	u
TCONS_00002787	XLOC_001176	chr1	+	2129	TCONS_00002787	CUFF.4493.1	CUFF.4493	1973	j	ECAUB_00004841	ENSECAG00000020129	1092	j	XM_001500694.5	LOC100052045	1998	j	ENSECAT00000021769.1	ENSECAG00000020129.1	1092	j	-	-	-	u
TCONS_00002791	XLOC_001177	chr1	+	6238	TCONS_00002791	-	-	-	u	-	-	-	u	-	-	-	u	-	-	-	u	-	-	-	u
TCONS_00002792	XLOC_001177	chr1	+	4607	TCONS_00002791	-	-	-	u	-	-	-	u	-	-	-	u	-	-	-	u	-	-	-	u
TCONS_00002793	XLOC_001177	chr1	+	5699	TCONS_00002791	-	-	-	u	-	-	-	u	-	-	-	u	-	-	-	u	-	-	-	u
TCONS_00002794	XLOC_001177	chr1	+	5184	TCONS_00002791	-	-	-	u	-	-	-	u	-	-	-	u	-	-	-	u	-	-	-	u
TCONS_00002795	XLOC_001177	chr1	+	5008	TCONS_00002791	-	-	-	u	-	-	-	u	-	-	-	u	-	-	-	u	-	-	-	u
TCONS_00002797	XLOC_001178	chr1	+	21007	TCONS_00002798	CUFF.4483.1	CUFF.4483	4312	j	ECAUB_00004843	SYT15	2743	=	XM_001495059.3	SYT15	3844	=	ENSECAT00000023502.1	ENSECAG00000022004.1	1269	j	-	-	-	u
TCONS_00002798	XLOC_001178	chr1	+	21700	TCONS_00002798	CUFF.4483.1	CUFF.4483	4312	=	ECAUB_00004845	SYT15	1251	=	XM_001495059.3	SYT15	3844	j	ENSECAT00000023525.1	ENSECAG00000022004.1	1251	=	-	-	-	u
TCONS_00002799	XLOC_001178	chr1	+	17541	TCONS_00002798	CUFF.4483.1	CUFF.4483	4312	j	ECAUB_00004843	SYT15	2743	j	XM_001495059.3	SYT15	3844	j	ENSECAT00000023502.1	ENSECAG00000022004.1	1269	j	-	-	-	u
TCONS_00002801	XLOC_001178	chr1	+	21298	TCONS_00002798	CUFF.4483.1	CUFF.4483	4312	j	ECAUB_00004843	SYT15	2743	j	XM_001495059.3	SYT15	3844	j	ENSECAT00000023502.1	ENSECAG00000022004.1	1269	j	-	-	-	u
TCONS_00002802	XLOC_001178	chr1	+	20805	TCONS_00002798	CUFF.4483.1	CUFF.4483	4312	j	ECAUB_00004843	SYT15	2743	j	XM_001495059.3	SYT15	3844	j	ENSECAT00000023502.1	ENSECAG00000022004.1	1269	j	-	-	-	u
TCONS_00002819	XLOC_001179	chr1	+	11365	TCONS_00002819	CUFF.4580.1.CUFF.4582.1	CUFF.4580.CUFF.4582	2880	j	ECAUB_00004872	ENSECAG00000007371	2924	j	XM_014733487.1	GLUD1	2942	j	ENSECAT00000008181.1	ENSECAG00000007371.1	1516	j	-	-	-	u
TCONS_00002823	XLOC_001179	chr1	+	1233	TCONS_00002819	CUFF.4580.1.CUFF.4582.1	CUFF.4580.CUFF.4582	2880	j	ECAUB_00004872	ENSECAG00000007371	2924	j	XM_014733487.1	GLUD1	2942	j	ENSECAT00000008181.1	ENSECAG00000007371.1	1516	j	-	-	-	u
TCONS_00002834	XLOC_001187	chr1	+	2520	TCONS_00002834	-	-	-	u	ECAUB_00017355	LOC100630294	693	x	XM_014733488.1	ADIRF	708	x	ENSECAT00000028965.1	ENSECAG00000016925.2	3717	i	-	-	-	u
TCONS_00002835	XLOC_001188	chr1	+	3631	TCONS_00002835	CUFF.4701.1	CUFF.4701	4693	=	ECAUB_00004877	MMRN2	3409	c	XM_001915615.4	MMRN2	3691	c	ENSECAT00000018848.1	ENSECAG00000017808.1	2765	j	-	-	-	u
TCONS_00002836	XLOC_001188	chr1	+	1981	TCONS_00002835	CUFF.4701.1	CUFF.4701	4693	j	ECAUB_00004878	MMRN2	2765	j	XM_001915615.4	MMRN2	3691	j	ENSECAT00000018848.1	ENSECAG00000017808.1	2765	j	-	-	-	u
TCONS_00002837	XLOC_001189	chr1	+	8230	TCONS_00002843	CUFF.4584.2	CUFF.4584	7100	=	ECAUB_00004862	WAPAL	6091	j	XM_001501093.5	WAPL	5855	j	ENSECAT00000028965.1	ENSECAG00000016925.2	3717	j	-	-	-	u
TCONS_00002841	XLOC_001189	chr1	+	8177	TCONS_00002843	CUFF.4584.1	CUFF.4584	7118	j	ECAUB_00004862	WAPAL	6091	j	XM_001501093.5	WAPL	5855	j	ENSECAT00000028965.1	ENSECAG00000016925.2	3717	j	-	-	-	u
TCONS_00002843	XLOC_001189	chr1	+	8714	TCONS_00002843	CUFF.4584.1	CUFF.4584	7118	j	ECAUB_00004887	WAPAL	5854	=	XM_001501093.5	WAPL	5855	=	ENSECAT00000028965.1	ENSECAG00000016925.2	3717	j	-	-	-	u
TCONS_00002846	XLOC_001191	chr1	+	5898	TCONS_00002846	CUFF.4547.1	CUFF.4547	1025	j	ECAUB_00004889	GRID1	3200	j	XM_001916983.3	GRID1	3303	j	ENSECAT00000029043.1	ENSECAG00000021446.2	2949	j	NR_032788	MIR346	95	o
TCONS_00002847	XLOC_001191	chr1	+	5549	TCONS_00002846	CUFF.4547.1	CUFF.4547	1025	j	ECAUB_00004889	GRID1	3200	j	XM_001916983.3	GRID1	3303	j	ENSECAT00000029043.1	ENSECAG00000021446.2	2949	j	NR_032788	MIR346	95	o
TCONS_00002849	XLOC_001191	chr1	+	5675	TCONS_00002846	CUFF.4547.1	CUFF.4547	1025	j	ECAUB_00004889	GRID1	3200	j	XM_001916983.3	GRID1	3303	j	ENSECAT00000029043.1	ENSECAG00000021446.2	2949	j	NR_032788	MIR346	95	o
TCONS_00002850	XLOC_001191	chr1	+	5601	TCONS_00002846	CUFF.4547.1	CUFF.4547	1025	j	ECAUB_00004889	GRID1	3200	j	XM_001916983.3	GRID1	3303	j	ENSECAT00000029043.1	ENSECAG00000021446.2	2949	j	NR_032788	MIR346	95	o
TCONS_00002851	XLOC_001192	chr1	+	4353	TCONS_00002851	-	-	-	u	ECAUB_00004899	LRIT1	1826	c	XM_001917027.3	LRIT1	1826	c	ENSECAT00000003261.1	ENSECAG00000003092.1	1847	c	-	-	-	u
TCONS_00002852	XLOC_001193	chr1	+	545	TCONS_00002852	-	-	-	u	ECAUB_00004904	GHITM	4619	p	-	-	-	u	-	-	-	u	-	-	-	u
TCONS_00002855	XLOC_001195	chr1	+	2117	TCONS_00002855	-	-	-	u	ECAUB_00017406	SH2D4B	2318	x	XM_014733492.1	SH2D4B	836	x	ENSECAT00000004330.1	ENSECAG00000004160.1	1296	x	-	-	-	u
TCONS_00002856	XLOC_001196	chr1	+	2612	TCONS_00002856	-	-	-	u	-	-	-	u	-	-	-	u	-	-	-	u	-	-	-	u
TCONS_00002857	XLOC_001197	chr1	+	8493	TCONS_00002857	-	-	-	u	-	-	-	u	-	-	-	u	-	-	-	u	-	-	-	u
TCONS_00002859	XLOC_001199	chr1	+	3245	TCONS_00002859	-	-	-	u	ECAUB_00017442	LOC100630633	1317	x	XM_014733493.1	LOC100630633	744	x	ENSECAT00000007078.1	ENSECAG00000006706.1	1185	i	-	-	-	u
TCONS_00002860	XLOC_001200	chr1	+	8526	TCONS_00002860	-	-	-	u	ECAUB_00017442	LOC100630633	1317	x	XM_014733493.1	LOC100630633	744	x	ENSECAT00000007078.1	ENSECAG00000006706.1	1185	i	-	-	-	u
TCONS_00002862	XLOC_001202	chr1	+	2290	TCONS_00002863	CUFF.4834.1	CUFF.4834	1860	=	ECAUB_00004949	EFTUD1	12363	j	XM_014733494.1	EFTUD1	2761	j	ENSECAT00000017573.1	ENSECAG00000016354.1	3309	j	-	-	-	u
TCONS_00002863	XLOC_001202	chr1	+	11184	TCONS_00002863	CUFF.4834.2	CUFF.4834	2120	j	ECAUB_00004949	EFTUD1	12363	j	XM_014733494.1	EFTUD1	2761	j	ENSECAT00000017573.1	ENSECAG00000016354.1	3309	j	-	-	-	u
TCONS_00002866	XLOC_001205	chr1	+	7241	TCONS_00002867	CUFF.4854.1	CUFF.4854	1939	j	ECAUB_00004949	EFTUD1	12363	j	XM_014733494.1	EFTUD1	2761	j	ENSECAT00000017573.1	ENSECAG00000016354.1	3309	j	-	-	-	u
TCONS_00002867	XLOC_001205	chr1	+	8621	TCONS_00002867	CUFF.4854.1	CUFF.4854	1939	=	ECAUB_00004949	EFTUD1	12363	c	XM_014733494.1	EFTUD1	2761	c	ENSECAT00000017573.1	ENSECAG00000016354.1	3309	c	-	-	-	u
TCONS_00002868	XLOC_001206	chr1	+	9867	TCONS_00002868	CUFF.4809.1	CUFF.4809	260	j	ECAUB_00004956	LOC102150610	3736	=	XR_001379060.1	LOC102150610	386	j	ENSECAT00000004596.1	ENSECAG00000004729.1	1098	o	-	-	-	u
TCONS_00002869	XLOC_001206	chr1	+	6835	TCONS_00002868	CUFF.4809.1	CUFF.4809	260	j	ECAUB_00004954	LOC102150610	9141	=	XR_001379060.1	LOC102150610	386	=	-	-	-	u	-	-	-	u
TCONS_00002870	XLOC_001206	chr1	+	4581	TCONS_00002868	CUFF.4809.1	CUFF.4809	260	j	ECAUB_00004953	LOC102150610	9295	j	XR_001379060.1	LOC102150610	386	j	-	-	-	u	-	-	-	u
TCONS_00002876	XLOC_001206	chr1	+	349	TCONS_00002876	-	-	-	u	ECAUB_00004959	LOC102150571	9138	c	-	-	-	u	-	-	-	u	-	-	-	u
TCONS_00002880	XLOC_001211	chr1	+	1953	TCONS_00002880	CUFF.4823.1	CUFF.4823	2106	=	ECAUB_00004985	eca-mir-1905a	3490	=	XM_001915950.3	MEX3B	2278	=	ENSECAT00000014024.1	ENSECAG00000013497.1	2136	=	NR_032783	MIR1905A	68	x
TCONS_00002882	XLOC_001212	chr1	+	1189	TCONS_00002882	CUFF.4823.1	CUFF.4823	2106	p	ECAUB_00004985	eca-mir-1905a	3490	c	XM_001915950.3	MEX3B	2278	o	ENSECAT00000014024.1	ENSECAG00000013497.1	2136	p	-	-	-	u
TCONS_00002883	XLOC_001213	chr1	+	925	TCONS_00002884	-	-	-	u	ECAUB_00004992	TMC3	3353	c	XM_001497304.4	TMC3	3379	c	ENSECAT00000016300.1	ENSECAG00000015454.1	3248	j	-	-	-	u
TCONS_00002884	XLOC_001213	chr1	+	2830	TCONS_00002884	-	-	-	u	ECAUB_00004991	TMC3	3248	j	XM_001497304.4	TMC3	3379	j	ENSECAT00000016300.1	ENSECAG00000015454.1	3248	j	-	-	-	u
TCONS_00002885	XLOC_001214	chr1	+	2165	TCONS_00002885	-	-	-	u	ECAUB_00004992	TMC3	3353	p	XM_001497304.4	TMC3	3379	p	ENSECAT00000016300.1	ENSECAG00000015454.1	3248	p	-	-	-	u
TCONS_00002886	XLOC_001215	chr1	+	3058	TCONS_00002886	CUFF.4794.1	CUFF.4794	1184	j	ECAUB_00005005	STARD5	2155	=	XM_001497324.3	STARD5	1188	j	ENSECAT00000023260.1	ENSECAG00000021812.1	531	j	-	-	-	u
TCONS_00002888	XLOC_001215	chr1	+	2694	TCONS_00002886	CUFF.4794.1	CUFF.4794	1184	j	ECAUB_00005008	STARD5	531	=	XM_001497324.3	STARD5	1188	j	ENSECAT00000023260.1	ENSECAG00000021812.1	531	=	-	-	-	u
TCONS_00002890	XLOC_001215	chr1	+	2192	TCONS_00002886	CUFF.4794.1	CUFF.4794	1184	=	ECAUB_00004993	STARD5	1188	j	XM_001497324.3	STARD5	1188	j	ENSECAT00000023260.1	ENSECAG00000021812.1	531	j	-	-	-	u
TCONS_00002893	XLOC_001218	chr1	+	1410	TCONS_00002893	-	-	-	u	-	-	-	u	-	-	-	u	-	-	-	u	-	-	-	u
TCONS_00002897	XLOC_001220	chr1	+	10670	TCONS_00002897	CUFF.5005.1	CUFF.5005	3898	j	ECAUB_00005062	MESDC2	36462	j	XM_001501748.4	MESDC2	3330	j	ENSECAT00000019428.1	ENSECAG00000018394.1	511	j	-	-	-	u
TCONS_00002898	XLOC_001220	chr1	+	10489	TCONS_00002897	CUFF.5005.1	CUFF.5005	3898	j	ECAUB_00005062	MESDC2	36462	j	XM_001501748.4	MESDC2	3330	j	ENSECAT00000019428.1	ENSECAG00000018394.1	511	j	-	-	-	u
TCONS_00002899	XLOC_001220	chr1	+	10461	TCONS_00002897	CUFF.5005.1	CUFF.5005	3898	j	ECAUB_00005062	MESDC2	36462	j	XM_001501748.4	MESDC2	3330	j	ENSECAT00000019428.1	ENSECAG00000018394.1	511	j	-	-	-	u
TCONS_00002900	XLOC_001220	chr1	+	10096	TCONS_00002897	CUFF.5005.1	CUFF.5005	3898	j	ECAUB_00005065	MESDC2	35785	=	XM_001501748.4	MESDC2	3330	j	ENSECAT00000019428.1	ENSECAG00000018394.1	511	=	-	-	-	u
TCONS_00002901	XLOC_001221	chr1	+	4072	TCONS_00002901	-	-	-	u	ECAUB_00005044	MESDC2	47262	p	-	-	-	u	-	-	-	u	-	-	-	u
TCONS_00002903	XLOC_001223	chr1	+	1875	TCONS_00002903	-	-	-	u	-	-	-	u	-	-	-	u	-	-	-	u	-	-	-	u
TCONS_00002904	XLOC_001224	chr1	+	1533	TCONS_00002904	-	-	-	u	ECAUB_00017579	LOC102148324	946	x	-	-	-	u	-	-	-	u	-	-	-	u
TCONS_00002907	XLOC_001227	chr1	+	2571	TCONS_00002907	-	-	-	u	-	-	-	u	-	-	-	u	-	-	-	u	-	-	-	u
TCONS_00002908	XLOC_001228	chr1	+	3503	TCONS_00002911	CUFF.4913.1	CUFF.4913	3613	j	ECAUB_00005071	ENSECAG00000008087	1326	j	XM_005602753.2	LOC100067745	1609	j	ENSECAT00000008198.1	ENSECAG00000008087.1	1326	j	-	-	-	u
TCONS_00002909	XLOC_001228	chr1	+	5889	TCONS_00002911	CUFF.4913.1	CUFF.4913	3613	j	ECAUB_00005071	ENSECAG00000008087	1326	j	XM_005602753.2	LOC100067745	1609	j	ENSECAT00000008198.1	ENSECAG00000008087.1	1326	j	-	-	-	u
TCONS_00002911	XLOC_001228	chr1	+	12302	TCONS_00002911	CUFF.4913.1	CUFF.4913	3613	j	ECAUB_00005071	ENSECAG00000008087	1326	j	XM_005602753.2	LOC100067745	1609	j	ENSECAT00000008198.1	ENSECAG00000008087.1	1326	j	-	-	-	u
TCONS_00002912	XLOC_001228	chr1	+	3588	TCONS_00002911	CUFF.4913.1	CUFF.4913	3613	=	ECAUB_00005071	ENSECAG00000008087	1326	=	XM_005602753.2	LOC100067745	1609	=	ENSECAT00000008198.1	ENSECAG00000008087.1	1326	=	-	-	-	u
TCONS_00002914	XLOC_001229	chr1	+	2007	TCONS_00002914	CUFF.4918.1	CUFF.4918	2148	x	ECAUB_00017583	ADAMTSL3	6751	x	XM_005602752.2	ADAMTSL3	7078	x	-	-	-	u	-	-	-	u
TCONS_00002915	XLOC_001230	chr1	+	1397	TCONS_00002915	-	-	-	u	ECAUB_00017583	ADAMTSL3	6751	i	XR_001379074.1	LOC106782192	1901	o	-	-	-	u	-	-	-	u
TCONS_00002916	XLOC_001230	chr1	+	1056	TCONS_00002915	CUFF.4920.1	CUFF.4920	6107	x	ECAUB_00017583	ADAMTSL3	6751	x	XR_001379074.1	LOC106782192	1901	j	-	-	-	u	-	-	-	u
TCONS_00002917	XLOC_001231	chr1	+	3722	TCONS_00002919	-	-	-	u	-	-	-	u	-	-	-	u	-	-	-	u	-	-	-	u
TCONS_00002919	XLOC_001231	chr1	+	3816	TCONS_00002919	-	-	-	u	-	-	-	u	-	-	-	u	-	-	-	u	-	-	-	u
TCONS_00002921	XLOC_001232	chr1	+	5095	TCONS_00002921	CUFF.4876.1	CUFF.4876	4602	=	ECAUB_00005073	BNC1	4774	j	XM_001497930.5	BNC1	5590	j	ENSECAT00000018368.1	ENSECAG00000017409.1	3306	j	-	-	-	u
TCONS_00002922	XLOC_001232	chr1	+	3561	TCONS_00002921	CUFF.4876.1	CUFF.4876	4602	j	ECAUB_00005073	BNC1	4774	j	XM_001497930.5	BNC1	5590	j	ENSECAT00000018368.1	ENSECAG00000017409.1	3306	j	-	-	-	u
TCONS_00002923	XLOC_001233	chr1	+	1881	TCONS_00002923	-	-	-	u	ECAUB_00005085	LOC100068061	5788	e	XM_001497959.5	LOC100068061	2221	e	ENSECAT00000018368.1	ENSECAG00000017409.1	3306	i	-	-	-	u
TCONS_00002924	XLOC_001234	chr1	+	9363	TCONS_00002924	-	-	-	u	ECAUB_00005085	LOC100068061	5788	i	XM_001497959.5	LOC100068061	2221	i	ENSECAT00000018368.1	ENSECAG00000017409.1	3306	i	-	-	-	u
TCONS_00002925	XLOC_001235	chr1	+	3090	TCONS_00002925	CUFF.4905.1	CUFF.4905	6632	j	ECAUB_00005089	BTBD1	7021	j	XM_005603288.2	BTBD1	2833	j	ENSECAT00000018146.1	ENSECAG00000017040.1	1505	j	-	-	-	u
TCONS_00002930	XLOC_001235	chr1	+	2343	TCONS_00002925	CUFF.4905.1	CUFF.4905	6632	j	ECAUB_00005089	BTBD1	7021	c	XM_005603288.2	BTBD1	2833	j	ENSECAT00000018146.1	ENSECAG00000017040.1	1505	j	-	-	-	u
TCONS_00002931	XLOC_001236	chr1	+	8203	TCONS_00002932	CUFF.4938.1	CUFF.4938	8232	j	ECAUB_00005100	C1H15orf40	2367	=	XM_005602756.1	C1H15orf40	2367	=	ENSECAT00000023973.1	ENSECAG00000022459.1	841	j	-	-	-	u
TCONS_00002932	XLOC_001236	chr1	+	8460	TCONS_00002932	CUFF.4938.1	CUFF.4938	8232	=	ECAUB_00005095	ENSECAG00000022459	9639	=	XM_005602756.1	C1H15orf40	2367	j	ENSECAT00000023973.1	ENSECAG00000022459.1	841	=	-	-	-	u
TCONS_00002935	XLOC_001238	chr1	+	981	TCONS_00002935	-	-	-	u	ECAUB_00005095	ENSECAG00000022459	9639	p	XR_001379134.1	LOC106782217	662	i	-	-	-	u	-	-	-	u
TCONS_00002939	XLOC_001237	chr1	+	2542	TCONS_00002940	CUFF.4930.1	CUFF.4930	2610	=	ECAUB_00005105	HOMER2	2492	j	XM_014733847.1	HOMER2	1876	j	ENSECAT00000025484.1	ENSECAG00000023619.1	1381	j	-	-	-	u
TCONS_00002940	XLOC_001237	chr1	+	2554	TCONS_00002940	CUFF.4930.2	CUFF.4930	6158	j	ECAUB_00005105	HOMER2	2492	j	XM_014733847.1	HOMER2	1876	j	ENSECAT00000025484.1	ENSECAG00000023619.1	1381	j	-	-	-	u
TCONS_00002942	XLOC_001243	chr1	+	8317	TCONS_00002942	CUFF.4930.2	CUFF.4930	6158	e	ECAUB_00005105	HOMER2	2492	p	XM_014733847.1	HOMER2	1876	p	ENSECAT00000025484.1	ENSECAG00000023619.1	1381	p	-	-	-	u
TCONS_00002944	XLOC_001244	chr1	+	11613	TCONS_00002944	CUFF.4945.1	CUFF.4945	10155	j	ECAUB_00005116	FSD2	9740	j	XM_001498217.5	FSD2	5393	j	ENSECAT00000018049.1	ENSECAG00000017074.1	2511	j	NR_032779	MIR1839	60	x
TCONS_00002945	XLOC_001244	chr1	+	11336	TCONS_00002944	CUFF.4945.1	CUFF.4945	10155	j	ECAUB_00005116	FSD2	9740	j	XM_001498217.5	FSD2	5393	j	ENSECAT00000018049.1	ENSECAG00000017074.1	2511	j	NR_032779	MIR1839	60	x
TCONS_00002946	XLOC_001244	chr1	+	10086	TCONS_00002944	CUFF.4945.1	CUFF.4945	10155	j	ECAUB_00005116	FSD2	9740	j	XM_001498217.5	FSD2	5393	j	ENSECAT00000018049.1	ENSECAG00000017074.1	2511	j	NR_032779	MIR1839	60	x
TCONS_00002948	XLOC_001245	chr1	+	499	TCONS_00002948	-	-	-	u	ECAUB_00005142	FSD2	9872	j	XM_014733514.1	LOC102148634	642	j	ENSECAT00000020314.1	ENSECAG00000019211.1	318	j	-	-	-	u
TCONS_00002949	XLOC_001245	chr1	+	497	TCONS_00002948	-	-	-	u	ECAUB_00005142	FSD2	9872	j	XM_014733514.1	LOC102148634	642	j	ENSECAT00000020314.1	ENSECAG00000019211.1	318	j	-	-	-	u
TCONS_00002950	XLOC_001246	chr1	+	263	TCONS_00002952	CUFF.4926.1	CUFF.4926	175	j	ECAUB_00005145	AP3B2	3511	j	XM_014734039.1	AP3B2	3455	j	ENSECAT00000021455.1	ENSECAG00000019658.1	3150	j	-	-	-	u
TCONS_00002952	XLOC_001246	chr1	+	335	TCONS_00002952	CUFF.4926.1	CUFF.4926	175	j	ECAUB_00005145	AP3B2	3511	j	XM_014734039.1	AP3B2	3455	j	ENSECAT00000021455.1	ENSECAG00000019658.1	3150	j	-	-	-	u
TCONS_00002955	XLOC_001247	chr1	+	6000	TCONS_00002955	CUFF.4928.1	CUFF.4928	3488	=	ECAUB_00005145	AP3B2	3511	j	XM_014734039.1	AP3B2	3455	j	ENSECAT00000021455.1	ENSECAG00000019658.1	3150	j	-	-	-	u
TCONS_00002956	XLOC_001248	chr1	+	7614	TCONS_00002967	CUFF.5043.1	CUFF.5043	4559	j	ECAUB_00005153	CPEB1	9456	j	XM_005602760.2	CPEB1	4734	j	ENSECAT00000018027.1	ENSECAG00000016873.1	3034	j	-	-	-	u
TCONS_00002957	XLOC_001248	chr1	+	4395	TCONS_00002967	CUFF.5043.1	CUFF.5043	4559	j	ECAUB_00005153	CPEB1	9456	j	XM_005602760.2	CPEB1	4734	j	ENSECAT00000018027.1	ENSECAG00000016873.1	3034	j	-	-	-	u
TCONS_00002961	XLOC_001248	chr1	+	3568	TCONS_00002967	CUFF.5043.1	CUFF.5043	4559	j	ECAUB_00005153	CPEB1	9456	j	XM_005602760.2	CPEB1	4734	j	ENSECAT00000018027.1	ENSECAG00000016873.1	3034	j	-	-	-	u
TCONS_00002966	XLOC_001248	chr1	+	2197	TCONS_00002967	CUFF.5043.1	CUFF.5043	4559	o	ECAUB_00005153	CPEB1	9456	j	XM_005602760.2	CPEB1	4734	j	ENSECAT00000018027.1	ENSECAG00000016873.1	3034	j	-	-	-	u
TCONS_00002967	XLOC_001248	chr1	+	8203	TCONS_00002967	CUFF.5043.1	CUFF.5043	4559	j	ECAUB_00005153	CPEB1	9456	j	XM_005602760.2	CPEB1	4734	j	ENSECAT00000018027.1	ENSECAG00000016873.1	3034	j	-	-	-	u
TCONS_00002968	XLOC_001248	chr1	+	4641	TCONS_00002967	CUFF.5043.1	CUFF.5043	4559	j	ECAUB_00005149	CPEB1	4384	=	XM_001498253.5	CPEB1	4719	c	ENSECAT00000018027.1	ENSECAG00000016873.1	3034	j	-	-	-	u
TCONS_00002969	XLOC_001248	chr1	+	3441	TCONS_00002967	CUFF.5043.1	CUFF.5043	4559	j	ECAUB_00005153	CPEB1	9456	j	XM_005602760.2	CPEB1	4734	j	ENSECAT00000018027.1	ENSECAG00000016873.1	3034	j	-	-	-	u
TCONS_00002972	XLOC_001248	chr1	+	3417	TCONS_00002967	CUFF.5043.1	CUFF.5043	4559	j	ECAUB_00005153	CPEB1	9456	j	XM_005602760.2	CPEB1	4734	j	ENSECAT00000018027.1	ENSECAG00000016873.1	3034	j	-	-	-	u
TCONS_00002974	XLOC_001249	chr1	+	4609	TCONS_00002975	CUFF.5043.1	CUFF.5043	4559	j	ECAUB_00005153	CPEB1	9456	j	XM_005602760.2	CPEB1	4734	j	ENSECAT00000026864.1	ENSECAG00000024902.1	453	j	-	-	-	u
TCONS_00002975	XLOC_001249	chr1	+	5397	TCONS_00002975	CUFF.5043.1	CUFF.5043	4559	o	ECAUB_00005153	CPEB1	9456	j	XM_005602760.2	CPEB1	4734	j	ENSECAT00000026864.1	ENSECAG00000024902.1	453	j	-	-	-	u
TCONS_00002977	XLOC_001249	chr1	+	4706	TCONS_00002975	CUFF.5043.1	CUFF.5043	4559	j	ECAUB_00005153	CPEB1	9456	j	XM_005602760.2	CPEB1	4734	j	ENSECAT00000026864.1	ENSECAG00000024902.1	453	j	-	-	-	u
TCONS_00002979	XLOC_001250	chr1	+	3156	TCONS_00002979	-	-	-	u	-	-	-	u	XR_001379129.1	LOC106782213	2623	x	-	-	-	u	-	-	-	u
TCONS_00002980	XLOC_001251	chr1	+	28108	TCONS_00002985	CUFF.5049.1	CUFF.5049	11271	j	ECAUB_00005215	WDR73	10285	j	XM_001498408.2	WDR73	1880	j	ENSECAT00000008403.1	ENSECAG00000008151.1	1177	j	-	-	-	u
TCONS_00002981	XLOC_001251	chr1	+	21710	TCONS_00002985	CUFF.5049.1	CUFF.5049	11271	j	ECAUB_00005215	WDR73	10285	j	XM_001498408.2	WDR73	1880	j	ENSECAT00000008403.1	ENSECAG00000008151.1	1177	j	-	-	-	u
TCONS_00002983	XLOC_001251	chr1	+	28141	TCONS_00002985	CUFF.5049.1	CUFF.5049	11271	j	ECAUB_00005215	WDR73	10285	j	XM_001498408.2	WDR73	1880	j	ENSECAT00000008403.1	ENSECAG00000008151.1	1177	j	-	-	-	u
TCONS_00002985	XLOC_001251	chr1	+	28368	TCONS_00002985	CUFF.5049.1	CUFF.5049	11271	j	ECAUB_00005215	WDR73	10285	j	XM_001498408.2	WDR73	1880	j	ENSECAT00000008403.1	ENSECAG00000008151.1	1177	j	-	-	-	u
TCONS_00002990	XLOC_001253	chr1	+	3645	TCONS_00002990	-	-	-	u	-	-	-	u	-	-	-	u	-	-	-	u	-	-	-	u
TCONS_00002991	XLOC_001254	chr1	+	10546	TCONS_00002991	CUFF.5081.1	CUFF.5081	7154	j	ECAUB_00005234	IQGAP1	7405	j	XM_014733709.1	IQGAP1	7095	j	ENSECAT00000026049.1	ENSECAG00000023879.1	5253	j	-	-	-	u
TCONS_00002993	XLOC_001254	chr1	+	6012	TCONS_00002991	CUFF.5081.1	CUFF.5081	7154	j	ECAUB_00005234	IQGAP1	7405	j	XM_014733709.1	IQGAP1	7095	j	ENSECAT00000026049.1	ENSECAG00000023879.1	5253	j	-	-	-	u
TCONS_00002994	XLOC_001254	chr1	+	10288	TCONS_00002991	CUFF.5081.1	CUFF.5081	7154	j	ECAUB_00005234	IQGAP1	7405	j	XM_014733709.1	IQGAP1	7095	j	ENSECAT00000026049.1	ENSECAG00000023879.1	5253	j	-	-	-	u
TCONS_00003001	XLOC_001260	chr1	+	6715	TCONS_00003001	CUFF.4995.2	CUFF.4995	5273	=	ECAUB_00005254	CRTC3	5763	=	XM_005602771.2	CRTC3	5661	=	ENSECAT00000026385.1	ENSECAG00000024475.1	1728	j	NR_128076	MIR9055	89	o
TCONS_00003002	XLOC_001260	chr1	+	6712	TCONS_00003001	CUFF.4995.1	CUFF.4995	5270	=	ECAUB_00005248	CRTC3	5762	=	XM_005602772.2	CRTC3	5663	=	ENSECAT00000026385.1	ENSECAG00000024475.1	1728	=	NR_128076	MIR9055	89	o
TCONS_00003007	XLOC_001264	chr1	+	1037	TCONS_00003007	-	-	-	u	ECAUB_00017755	LOC100053336	1405	x	XM_005602773.2	LOC100053336	1420	x	-	-	-	u	-	-	-	u
TCONS_00003008	XLOC_001265	chr1	+	1225	TCONS_00003008	-	-	-	u	-	-	-	u	-	-	-	u	-	-	-	u	-	-	-	u
TCONS_00003009	XLOC_001266	chr1	+	4967	TCONS_00003012	CUFF.5042.1	CUFF.5042	2019	j	ECAUB_00005266	BLM	4551	j	XM_001502716.3	BLM	4615	j	ENSECAT00000011946.1	ENSECAG00000011405.1	4325	j	-	-	-	u
TCONS_00003010	XLOC_001266	chr1	+	4457	TCONS_00003012	CUFF.5042.1	CUFF.5042	2019	j	ECAUB_00005266	BLM	4551	j	XM_001502716.3	BLM	4615	j	ENSECAT00000011946.1	ENSECAG00000011405.1	4325	j	-	-	-	u
TCONS_00003012	XLOC_001266	chr1	+	5967	TCONS_00003012	CUFF.5042.1	CUFF.5042	2019	j	ECAUB_00005266	BLM	4551	j	XM_001502716.3	BLM	4615	j	ENSECAT00000011946.1	ENSECAG00000011405.1	4325	j	-	-	-	u
TCONS_00003013	XLOC_001266	chr1	+	4559	TCONS_00003012	CUFF.5042.1	CUFF.5042	2019	j	ECAUB_00005266	BLM	4551	j	XM_001502716.3	BLM	4615	j	ENSECAT00000011946.1	ENSECAG00000011405.1	4325	j	-	-	-	u
TCONS_00003016	XLOC_001268	chr1	+	4733	TCONS_00003020	CUFF.5075.2	CUFF.5075	4312	j	ECAUB_00005276	FURIN	4754	=	XM_001502725.3	FURIN	4614	=	ENSECAT00000021500.1	ENSECAG00000019913.1	2695	j	-	-	-	u
TCONS_00003017	XLOC_001268	chr1	+	4178	TCONS_00003020	CUFF.5075.2	CUFF.5075	4312	j	ECAUB_00005277	FURIN	4215	=	XM_005602775.2	FURIN	4195	=	ENSECAT00000021500.1	ENSECAG00000019913.1	2695	j	-	-	-	u
TCONS_00003018	XLOC_001268	chr1	+	4491	TCONS_00003020	CUFF.5075.2	CUFF.5075	4312	j	ECAUB_00005272	FURIN	4981	j	XM_001502725.3	FURIN	4614	j	ENSECAT00000021500.1	ENSECAG00000019913.1	2695	j	-	-	-	u
TCONS_00003020	XLOC_001268	chr1	+	6349	TCONS_00003020	CUFF.5075.2	CUFF.5075	4312	j	ECAUB_00005272	FURIN	4981	j	XM_001502725.3	FURIN	4614	j	ENSECAT00000021500.1	ENSECAG00000019913.1	2695	j	-	-	-	u
TCONS_00003022	XLOC_001269	chr1	+	897	TCONS_00003022	CUFF.5056.1	CUFF.5056	429	j	ECAUB_00005338	FES	2543	j	XM_014733516.1	FES	2859	j	ENSECAT00000002688.1	ENSECAG00000000836.1	2543	j	-	-	-	u
TCONS_00003023	XLOC_001269	chr1	+	643	TCONS_00003022	CUFF.5056.1	CUFF.5056	429	j	ECAUB_00005338	FES	2543	j	XM_014733516.1	FES	2859	j	ENSECAT00000002688.1	ENSECAG00000000836.1	2543	j	-	-	-	u
TCONS_00003024	XLOC_001270	chr1	+	3698	TCONS_00003029	CUFF.5063.1	CUFF.5063	2418	j	ECAUB_00005338	FES	2543	j	XM_014733516.1	FES	2859	j	ENSECAT00000002688.1	ENSECAG00000000836.1	2543	j	-	-	-	u
TCONS_00003025	XLOC_001270	chr1	+	4886	TCONS_00003029	CUFF.5063.1	CUFF.5063	2418	j	ECAUB_00005338	FES	2543	j	XM_014733516.1	FES	2859	j	ENSECAT00000002688.1	ENSECAG00000000836.1	2543	j	-	-	-	u
TCONS_00003027	XLOC_001270	chr1	+	5081	TCONS_00003029	CUFF.5063.1	CUFF.5063	2418	j	ECAUB_00005338	FES	2543	j	XM_014733516.1	FES	2859	j	ENSECAT00000002688.1	ENSECAG00000000836.1	2543	j	-	-	-	u
TCONS_00003028	XLOC_001270	chr1	+	3515	TCONS_00003029	CUFF.5063.1	CUFF.5063	2418	j	ECAUB_00005338	FES	2543	j	XM_014733516.1	FES	2859	j	ENSECAT00000002688.1	ENSECAG00000000836.1	2543	j	-	-	-	u
TCONS_00003029	XLOC_001270	chr1	+	5250	TCONS_00003029	CUFF.5063.1	CUFF.5063	2418	j	ECAUB_00005338	FES	2543	j	XM_014733516.1	FES	2859	j	ENSECAT00000002688.1	ENSECAG00000000836.1	2543	j	-	-	-	u
TCONS_00003030	XLOC_001271	chr1	+	1421	TCONS_00003030	CUFF.5065.1	CUFF.5065	1415	=	ECAUB_00005348	MAN2A2	13657	j	XM_005603296.2	MAN2A2	5711	j	ENSECAT00000020561.1	ENSECAG00000018866.1	3408	j	-	-	-	u
TCONS_00003031	XLOC_001271	chr1	+	506	TCONS_00003030	CUFF.5065.1	CUFF.5065	1415	j	ECAUB_00005348	MAN2A2	13657	j	XM_005603296.2	MAN2A2	5711	j	ENSECAT00000020561.1	ENSECAG00000018866.1	3408	j	-	-	-	u
TCONS_00003033	XLOC_001272	chr1	+	10866	TCONS_00003033	CUFF.5189.1	CUFF.5189	12870	=	ECAUB_00005348	MAN2A2	13657	j	XM_005603296.2	MAN2A2	5711	j	ENSECAT00000020561.1	ENSECAG00000018866.1	3408	j	-	-	-	u
TCONS_00003034	XLOC_001272	chr1	+	7060	TCONS_00003033	CUFF.5189.1	CUFF.5189	12870	j	ECAUB_00005348	MAN2A2	13657	j	XM_005603296.2	MAN2A2	5711	j	ENSECAT00000020561.1	ENSECAG00000018866.1	3408	j	-	-	-	u
TCONS_00003039	XLOC_001273	chr1	+	4246	TCONS_00003049	CUFF.5192.1	CUFF.5192	3525	=	ECAUB_00005386	UNC45A	3295	=	XM_014733928.1	UNC45A	3241	j	ENSECAT00000020486.1	ENSECAG00000018965.1	2834	j	-	-	-	u
TCONS_00003042	XLOC_001273	chr1	+	1324	TCONS_00003049	CUFF.5192.1	CUFF.5192	3525	j	ECAUB_00005362	UNC45A	4470	c	XM_014733928.1	UNC45A	3241	j	ENSECAT00000020486.1	ENSECAG00000018965.1	2834	j	-	-	-	u
TCONS_00003046	XLOC_001273	chr1	+	4114	TCONS_00003049	CUFF.5192.1	CUFF.5192	3525	j	ECAUB_00005396	UNC45A	2834	=	XM_014733928.1	UNC45A	3241	=	ENSECAT00000020486.1	ENSECAG00000018965.1	2834	=	-	-	-	u
TCONS_00003049	XLOC_001273	chr1	+	4256	TCONS_00003049	CUFF.5192.1	CUFF.5192	3525	j	ECAUB_00005362	UNC45A	4470	j	XM_014733928.1	UNC45A	3241	j	ENSECAT00000020486.1	ENSECAG00000018965.1	2834	j	-	-	-	u
TCONS_00003050	XLOC_001273	chr1	+	3385	TCONS_00003049	CUFF.5192.1	CUFF.5192	3525	j	ECAUB_00005362	UNC45A	4470	c	XM_014733928.1	UNC45A	3241	j	ENSECAT00000020486.1	ENSECAG00000018965.1	2834	j	-	-	-	u
TCONS_00003053	XLOC_001274	chr1	+	15887	TCONS_00003053	CUFF.5071.2	CUFF.5071	3324	x	ECAUB_00005403	PRC1	13153	j	XM_014733972.1	PRC1	3178	x	ENSECAT00000019233.1	ENSECAG00000017906.1	2059	x	-	-	-	u
TCONS_00003054	XLOC_001275	chr1	+	889	TCONS_00003055	CUFF.5084.1	CUFF.5084	853	=	ECAUB_00005482	CIB1	848	=	XM_001502860.3	CIB1	848	=	ENSECAT00000019452.1	ENSECAG00000018203.1	783	=	-	-	-	u
TCONS_00003055	XLOC_001275	chr1	+	1084	TCONS_00003055	CUFF.5084.1	CUFF.5084	853	j	ECAUB_00005483	CIB1	5560	c	XM_001502860.3	CIB1	848	j	ENSECAT00000019452.1	ENSECAG00000018203.1	783	j	-	-	-	u
TCONS_00003056	XLOC_001276	chr1	+	664	TCONS_00003056	CUFF.5191.1	CUFF.5191	2558	e	ECAUB_00005492	IDH2	5249	e	-	-	-	u	-	-	-	u	-	-	-	u
TCONS_00003057	XLOC_001277	chr1	+	4897	TCONS_00003057	CUFF.5191.2	CUFF.5191	2574	=	ECAUB_00005499	IDH2	5270	=	XM_014733858.1	IDH2	1518	j	ENSECAT00000007574.1	ENSECAG00000007105.1	1563	=	-	-	-	u
TCONS_00003059	XLOC_001278	chr1	+	4632	TCONS_00003059	-	-	-	u	-	-	-	u	-	-	-	u	-	-	-	u	-	-	-	u
TCONS_00003060	XLOC_001279	chr1	+	6418	TCONS_00003060	CUFF.5110.1	CUFF.5110	3724	j	ECAUB_00005512	ENSECAG00000023388	591	=	XM_014733518.1	LOC102149083	1551	j	ENSECAT00000025063.1	ENSECAG00000023388.1	591	=	-	-	-	u
TCONS_00003061	XLOC_001280	chr1	+	2057	TCONS_00003061	CUFF.5114.1.CUFF.5115.1	CUFF.5114.CUFF.5115	1332	j	ECAUB_00005513	AP3S2	1295	j	XM_001499219.5	LOC100069456	1181	j	ENSECAT00000025885.1	ENSECAG00000024044.1	657	j	-	-	-	u
TCONS_00003062	XLOC_001280	chr1	+	1240	TCONS_00003061	CUFF.5114.1.CUFF.5115.1	CUFF.5114.CUFF.5115	1332	=	ECAUB_00005519	AP3S2	1177	=	XM_001499219.5	LOC100069456	1181	=	ENSECAT00000025885.1	ENSECAG00000024044.1	657	=	-	-	-	u
TCONS_00003063	XLOC_001280	chr1	+	1191	TCONS_00003061	CUFF.5114.1.CUFF.5115.1	CUFF.5114.CUFF.5115	1332	j	ECAUB_00005513	AP3S2	1295	j	XM_001499219.5	LOC100069456	1181	j	ENSECAT00000025885.1	ENSECAG00000024044.1	657	j	-	-	-	u
TCONS_00003064	XLOC_001281	chr1	+	658	TCONS_00003064	-	-	-	u	-	-	-	u	-	-	-	u	-	-	-	u	-	-	-	u
TCONS_00003065	XLOC_001282	chr1	+	2151	TCONS_00003066	CUFF.5138.1	CUFF.5138	2251	j	ECAUB_00005532	PEX11A	2116	j	XM_005602786.2	PEX11A	2138	j	ENSECAT00000010345.1	ENSECAG00000010027.1	890	j	-	-	-	u
TCONS_00003066	XLOC_001282	chr1	+	2443	TCONS_00003066	CUFF.5138.1	CUFF.5138	2251	j	ECAUB_00005532	PEX11A	2116	j	XM_005602786.2	PEX11A	2138	j	ENSECAT00000010345.1	ENSECAG00000010027.1	890	j	-	-	-	u
TCONS_00003067	XLOC_001282	chr1	+	2267	TCONS_00003066	CUFF.5138.1	CUFF.5138	2251	j	ECAUB_00005532	PEX11A	2116	=	XM_005602786.2	PEX11A	2138	=	ENSECAT00000010345.1	ENSECAG00000010027.1	890	j	-	-	-	u
TCONS_00003068	XLOC_001283	chr1	+	1322	TCONS_00003068	CUFF.5147.1	CUFF.5147	1744	j	ECAUB_00005537	PLIN1	1540	j	XM_014733519.1	PLIN1	2891	j	ENSECAT00000013874.1	ENSECAG00000013202.1	1540	j	-	-	-	u
TCONS_00003069	XLOC_001283	chr1	+	1121	TCONS_00003068	CUFF.5147.1	CUFF.5147	1744	j	ECAUB_00005537	PLIN1	1540	j	XM_014733519.1	PLIN1	2891	j	ENSECAT00000013874.1	ENSECAG00000013202.1	1540	j	-	-	-	u
TCONS_00003070	XLOC_001283	chr1	+	1296	TCONS_00003068	CUFF.5147.1	CUFF.5147	1744	j	ECAUB_00005537	PLIN1	1540	j	XM_014733519.1	PLIN1	2891	j	ENSECAT00000013874.1	ENSECAG00000013202.1	1540	j	-	-	-	u
TCONS_00003071	XLOC_001283	chr1	+	1267	TCONS_00003068	CUFF.5147.1	CUFF.5147	1744	j	ECAUB_00005537	PLIN1	1540	j	XM_014733519.1	PLIN1	2891	j	ENSECAT00000013874.1	ENSECAG00000013202.1	1540	j	-	-	-	u
TCONS_00003072	XLOC_001284	chr1	+	1709	TCONS_00003074	CUFF.5141.1	CUFF.5141	1806	j	ECAUB_00005540	KIF7	7742	j	XM_014733520.1	KIF7	4811	j	ENSECAT00000020315.1	ENSECAG00000019184.1	1006	j	-	-	-	u
TCONS_00003073	XLOC_001284	chr1	+	1476	TCONS_00003074	CUFF.5141.1	CUFF.5141	1806	j	ECAUB_00005540	KIF7	7742	j	XM_014733520.1	KIF7	4811	j	ENSECAT00000020315.1	ENSECAG00000019184.1	1006	j	-	-	-	u
TCONS_00003074	XLOC_001284	chr1	+	1823	TCONS_00003074	CUFF.5141.1	CUFF.5141	1806	=	ECAUB_00005543	ENSECAG00000019184	1006	=	XM_014733520.1	KIF7	4811	c	ENSECAT00000020315.1	ENSECAG00000019184.1	1006	=	-	-	-	u
TCONS_00003075	XLOC_001284	chr1	+	1101	TCONS_00003074	CUFF.5141.1	CUFF.5141	1806	j	ECAUB_00005540	KIF7	7742	j	XM_014733520.1	KIF7	4811	j	ENSECAT00000020315.1	ENSECAG00000019184.1	1006	j	-	-	-	u
TCONS_00003076	XLOC_001285	chr1	+	6395	TCONS_00003079	CUFF.5158.2	CUFF.5158	2690	j	ECAUB_00005540	KIF7	7742	j	XM_014733520.1	KIF7	4811	j	ENSECAT00000020643.1	ENSECAG00000019462.1	2113	j	-	-	-	u
TCONS_00003077	XLOC_001285	chr1	+	6381	TCONS_00003079	CUFF.5158.2	CUFF.5158	2690	=	ECAUB_00005539	KIF7	3916	c	XM_014733520.1	KIF7	4811	j	ENSECAT00000020643.1	ENSECAG00000019462.1	2113	j	-	-	-	u
TCONS_00003078	XLOC_001285	chr1	+	7099	TCONS_00003079	CUFF.5158.2	CUFF.5158	2690	j	ECAUB_00005540	KIF7	7742	j	XM_014733520.1	KIF7	4811	j	ENSECAT00000020643.1	ENSECAG00000019462.1	2113	j	-	-	-	u
TCONS_00003079	XLOC_001285	chr1	+	7599	TCONS_00003079	CUFF.5158.2	CUFF.5158	2690	j	ECAUB_00005540	KIF7	7742	j	XM_014733520.1	KIF7	4811	j	ENSECAT00000020643.1	ENSECAG00000019462.1	2113	j	-	-	-	u
TCONS_00003080	XLOC_001285	chr1	+	7062	TCONS_00003079	CUFF.5158.2	CUFF.5158	2690	j	ECAUB_00005540	KIF7	7742	j	XM_014733520.1	KIF7	4811	j	ENSECAT00000020643.1	ENSECAG00000019462.1	2113	j	-	-	-	u
TCONS_00003081	XLOC_001285	chr1	+	5511	TCONS_00003079	CUFF.5158.2	CUFF.5158	2690	j	ECAUB_00005540	KIF7	7742	j	XM_014733520.1	KIF7	4811	j	ENSECAT00000020643.1	ENSECAG00000019462.1	2113	j	-	-	-	u
TCONS_00003082	XLOC_001286	chr1	+	1922	TCONS_00003082	CUFF.5172.2	CUFF.5172	1893	=	ECAUB_00005547	RHCG	1583	=	XM_001499423.4	RHCG	1582	=	ENSECAT00000009230.1	ENSECAG00000008418.1	1342	j	-	-	-	u
TCONS_00003083	XLOC_001286	chr1	+	1713	TCONS_00003082	CUFF.5172.1	CUFF.5172	1703	=	ECAUB_00005547	RHCG	1583	j	XM_005602789.2	RHCG	1711	=	ENSECAT00000009230.1	ENSECAG00000008418.1	1342	j	-	-	-	u
TCONS_00003084	XLOC_001287	chr1	+	8749	TCONS_00003084	CUFF.5280.1	CUFF.5280	6488	j	ECAUB_00005581	POLG	5313	j	XM_001503047.3	POLG	5117	j	ENSECAT00000008471.1	ENSECAG00000007781.1	4068	j	-	-	-	u
TCONS_00003086	XLOC_001287	chr1	+	4908	TCONS_00003084	CUFF.5280.1	CUFF.5280	6488	j	ECAUB_00005581	POLG	5313	j	XM_001503047.3	POLG	5117	j	ENSECAT00000008471.1	ENSECAG00000007781.1	4068	j	-	-	-	u
TCONS_00003088	XLOC_001287	chr1	+	4820	TCONS_00003084	CUFF.5280.1	CUFF.5280	6488	j	ECAUB_00005581	POLG	5313	j	XM_001503047.3	POLG	5117	j	ENSECAT00000008471.1	ENSECAG00000007781.1	4068	j	-	-	-	u
TCONS_00003089	XLOC_001287	chr1	+	5819	TCONS_00003084	CUFF.5280.1	CUFF.5280	6488	j	ECAUB_00005581	POLG	5313	j	XM_001503047.3	POLG	5117	j	ENSECAT00000008471.1	ENSECAG00000007781.1	4068	j	-	-	-	u
TCONS_00003092	XLOC_001289	chr1	+	2168	TCONS_00003092	CUFF.5280.1	CUFF.5280	6488	o	ECAUB_00005581	POLG	5313	e	XM_001503047.3	POLG	5117	o	ENSECAT00000006043.1	ENSECAG00000003235.1	4531	x	-	-	-	u
TCONS_00003098	XLOC_001290	chr1	+	12276	TCONS_00003098	CUFF.5174.2.CUFF.5175.1	CUFF.5174.CUFF.5175	2568	j	ECAUB_00005613	RLBP1	952	j	XM_005602796.2	RLBP1	1417	j	ENSECAT00000003190.1	ENSECAG00000002415.1	952	j	-	-	-	u
TCONS_00003103	XLOC_001291	chr1	+	1809	TCONS_00003104	CUFF.5516.1	CUFF.5516	1956	j	ECAUB_00005620	MFGE8	1877	j	XM_005602798.2	MFGE8	1870	j	ENSECAT00000020285.1	ENSECAG00000018875.1	1433	j	-	-	-	u
TCONS_00003104	XLOC_001291	chr1	+	1812	TCONS_00003104	CUFF.5516.1	CUFF.5516	1956	j	ECAUB_00005620	MFGE8	1877	j	XM_005602798.2	MFGE8	1870	j	ENSECAT00000020285.1	ENSECAG00000018875.1	1433	j	-	-	-	u
TCONS_00003108	XLOC_001292	chr1	+	4876	TCONS_00003108	CUFF.5520.1	CUFF.5520	1509	j	ECAUB_00005624	HAPLN3	2234	=	XM_014733522.1	HAPLN3	1859	j	ENSECAT00000000640.1	ENSECAG00000000674.1	1193	=	-	-	-	u
TCONS_00003109	XLOC_001292	chr1	+	4726	TCONS_00003108	CUFF.5520.1	CUFF.5520	1509	j	ECAUB_00005624	HAPLN3	2234	j	XM_014733522.1	HAPLN3	1859	j	ENSECAT00000000640.1	ENSECAG00000000674.1	1193	j	-	-	-	u
TCONS_00003111	XLOC_001293	chr1	+	1290	TCONS_00003112	CUFF.5687.1	CUFF.5687	8443	i	ECAUB_00018083	ACAN	8052	i	XM_005602799.1	ACAN	8052	i	-	-	-	u	-	-	-	u
TCONS_00003112	XLOC_001293	chr1	+	1461	TCONS_00003112	CUFF.5687.1	CUFF.5687	8443	i	ECAUB_00018083	ACAN	8052	i	XM_005602799.1	ACAN	8052	i	-	-	-	u	-	-	-	u
TCONS_00003114	XLOC_001294	chr1	+	326	TCONS_00003114	-	-	-	u	-	-	-	u	-	-	-	u	-	-	-	u	-	-	-	u
TCONS_00003115	XLOC_001295	chr1	+	4041	TCONS_00003115	CUFF.5243.2	CUFF.5243	1439	=	ECAUB_00005640	DET1	4232	=	XM_014733930.1	DET1	2040	j	ENSECAT00000022645.1	ENSECAG00000021247.1	1966	j	-	-	-	u
TCONS_00003116	XLOC_001295	chr1	+	2228	TCONS_00003115	CUFF.5243.1	CUFF.5243	2227	j	ECAUB_00005642	DET1	2344	=	XM_014733930.1	DET1	2040	j	ENSECAT00000022645.1	ENSECAG00000021247.1	1966	j	-	-	-	u
TCONS_00003117	XLOC_001295	chr1	+	1646	TCONS_00003115	CUFF.5243.1	CUFF.5243	2227	j	ECAUB_00005642	DET1	2344	j	XM_014733930.1	DET1	2040	j	ENSECAT00000022645.1	ENSECAG00000021247.1	1966	j	-	-	-	u
TCONS_00003119	XLOC_001295	chr1	+	2058	TCONS_00003115	CUFF.5243.1	CUFF.5243	2227	j	ECAUB_00005642	DET1	2344	j	XM_014733930.1	DET1	2040	j	ENSECAT00000022645.1	ENSECAG00000021247.1	1966	j	-	-	-	u
TCONS_00003120	XLOC_001295	chr1	+	2016	TCONS_00003115	CUFF.5243.1	CUFF.5243	2227	j	ECAUB_00005642	DET1	2344	j	XM_014733930.1	DET1	2040	j	ENSECAT00000022645.1	ENSECAG00000021247.1	1966	j	-	-	-	u
TCONS_00003121	XLOC_001296	chr1	+	2576	TCONS_00003121	-	-	-	u	-	-	-	u	-	-	-	u	-	-	-	u	-	-	-	u
TCONS_00003122	XLOC_001297	chr1	+	5690	TCONS_00003122	CUFF.5304.1	CUFF.5304	3103	=	ECAUB_00005668	MRPL46	2355	=	XM_001916648.3	MRPL46	2351	=	ENSECAT00000007778.1	ENSECAG00000007635.1	985	=	-	-	-	u
TCONS_00003124	XLOC_001298	chr1	+	714	TCONS_00003124	-	-	-	u	-	-	-	u	-	-	-	u	-	-	-	u	-	-	-	u
TCONS_00003125	XLOC_001299	chr1	+	1533	TCONS_00003125	-	-	-	u	-	-	-	u	-	-	-	u	-	-	-	u	-	-	-	u
TCONS_00003126	XLOC_001300	chr1	+	10833	TCONS_00003150	CUFF.5254.2	CUFF.5254	3639	j	ECAUB_00005670	NTRK3	2444	j	XM_005602808.2	NTRK3	2477	j	ENSECAT00000013452.1	ENSECAG00000012510.1	2430	j	-	-	-	u
TCONS_00003128	XLOC_001300	chr1	+	3623	TCONS_00003150	CUFF.5254.2	CUFF.5254	3639	j	ECAUB_00005670	NTRK3	2444	j	XM_005602808.2	NTRK3	2477	j	ENSECAT00000013452.1	ENSECAG00000012510.1	2430	j	-	-	-	u
TCONS_00003129	XLOC_001300	chr1	+	26466	TCONS_00003150	CUFF.5254.2	CUFF.5254	3639	j	ECAUB_00005670	NTRK3	2444	j	XM_005602808.2	NTRK3	2477	j	ENSECAT00000013452.1	ENSECAG00000012510.1	2430	j	-	-	-	u
TCONS_00003139	XLOC_001300	chr1	+	2469	TCONS_00003150	CUFF.5254.2	CUFF.5254	3639	j	ECAUB_00005670	NTRK3	2444	j	XM_005602808.2	NTRK3	2477	j	ENSECAT00000013452.1	ENSECAG00000012510.1	2430	j	-	-	-	u
TCONS_00003150	XLOC_001300	chr1	+	26890	TCONS_00003150	CUFF.5254.2	CUFF.5254	3639	j	ECAUB_00005670	NTRK3	2444	j	XM_005602808.2	NTRK3	2477	j	ENSECAT00000013452.1	ENSECAG00000012510.1	2430	j	-	-	-	u
TCONS_00003169	XLOC_001326	chr1	+	8657	TCONS_00003169	-	-	-	u	-	-	-	u	-	-	-	u	-	-	-	u	-	-	-	u
TCONS_00003172	XLOC_001328	chr1	+	1779	TCONS_00003172	-	-	-	u	-	-	-	u	-	-	-	u	-	-	-	u	-	-	-	u
TCONS_00003177	XLOC_001330	chr1	+	368	TCONS_00003177	-	-	-	u	ECAUB_00005680	KLHL25	4079	j	XM_014733891.1	KLHL25	3839	j	ENSECAT00000009330.1	ENSECAG00000009140.1	1775	o	-	-	-	u
TCONS_00003183	XLOC_001331	chr1	+	22724	TCONS_00003183	CUFF.5331.1	CUFF.5331	3173	=	ECAUB_00005680	KLHL25	4079	c	XM_014733891.1	KLHL25	3839	c	ENSECAT00000009330.1	ENSECAG00000009140.1	1775	o	-	-	-	u
TCONS_00003186	XLOC_001334	chr1	+	5431	TCONS_00003186	CUFF.5348.1	CUFF.5348	6476	x	ECAUB_00018137	AKAP13	9468	x	XM_014733524.1	AKAP13	12915	x	-	-	-	u	-	-	-	u
TCONS_00003188	XLOC_001336	chr1	+	10875	TCONS_00003201	CUFF.5371.1	CUFF.5371	10424	j	ECAUB_00005715	SV2B	9051	j	XM_014733998.1	SV2B	10602	j	ENSECAT00000016767.1	ENSECAG00000015389.1	2409	j	-	-	-	u
TCONS_00003189	XLOC_001336	chr1	+	11028	TCONS_00003201	CUFF.5371.1	CUFF.5371	10424	j	ECAUB_00005715	SV2B	9051	j	XM_014733998.1	SV2B	10602	j	ENSECAT00000016767.1	ENSECAG00000015389.1	2409	j	-	-	-	u
TCONS_00003193	XLOC_001336	chr1	+	11210	TCONS_00003201	CUFF.5371.1	CUFF.5371	10424	j	ECAUB_00005715	SV2B	9051	j	XM_014733998.1	SV2B	10602	=	ENSECAT00000016767.1	ENSECAG00000015389.1	2409	j	-	-	-	u
TCONS_00003201	XLOC_001336	chr1	+	11725	TCONS_00003201	CUFF.5371.1	CUFF.5371	10424	j	ECAUB_00005715	SV2B	9051	j	XM_014733998.1	SV2B	10602	j	ENSECAT00000016767.1	ENSECAG00000015389.1	2409	j	-	-	-	u
TCONS_00003203	XLOC_001336	chr1	+	11264	TCONS_00003201	CUFF.5371.1	CUFF.5371	10424	j	ECAUB_00005715	SV2B	9051	j	XM_014733998.1	SV2B	10602	j	ENSECAT00000016767.1	ENSECAG00000015389.1	2409	j	-	-	-	u
TCONS_00003204	XLOC_001336	chr1	+	11024	TCONS_00003201	CUFF.5371.1	CUFF.5371	10424	j	ECAUB_00005715	SV2B	9051	j	XM_014733998.1	SV2B	10602	j	ENSECAT00000016767.1	ENSECAG00000015389.1	2409	j	-	-	-	u
TCONS_00003206	XLOC_001343	chr1	+	1946	TCONS_00003206	CUFF.5371.1	CUFF.5371	10424	p	-	-	-	u	XM_014733998.1	SV2B	10602	p	-	-	-	u	-	-	-	u
TCONS_00003207	XLOC_001344	chr1	+	4270	TCONS_00003209	CUFF.5387.2	CUFF.5387	2723	j	ECAUB_00005719	SLCO3A1	2971	j	XM_005602811.2	SLCO3A1	2663	j	ENSECAT00000014192.1	ENSECAG00000013398.1	2211	j	-	-	-	u
TCONS_00003208	XLOC_001344	chr1	+	2464	TCONS_00003209	CUFF.5387.2	CUFF.5387	2723	j	ECAUB_00005719	SLCO3A1	2971	j	XM_005602811.2	SLCO3A1	2663	j	ENSECAT00000014192.1	ENSECAG00000013398.1	2211	j	-	-	-	u
TCONS_00003209	XLOC_001344	chr1	+	13270	TCONS_00003209	CUFF.5387.1	CUFF.5387	3274	=	ECAUB_00005723	SLCO3A1	11873	=	XM_005602811.2	SLCO3A1	2663	j	ENSECAT00000014192.1	ENSECAG00000013398.1	2211	j	-	-	-	u
TCONS_00003240	XLOC_001375	chr1	+	1291	TCONS_00003241	CUFF.5376.1	CUFF.5376	2098	=	ECAUB_00005733	ST8SIA2	842	=	XM_001917603.3	ST8SIA2	2313	j	ENSECAT00000023051.1	ENSECAG00000021632.1	842	=	-	-	-	u
TCONS_00003241	XLOC_001375	chr1	+	1945	TCONS_00003241	CUFF.5376.1	CUFF.5376	2098	j	ECAUB_00005732	ST8SIA2	1093	j	XM_001917603.3	ST8SIA2	2313	j	ENSECAT00000023051.1	ENSECAG00000021632.1	842	j	-	-	-	u
TCONS_00003246	XLOC_001377	chr1	+	4877	TCONS_00003263	CUFF.5434.1	CUFF.5434	3164	j	ECAUB_00005745	CHD2	12551	j	XM_014733653.1	CHD2	5902	j	ENSECAT00000025596.1	ENSECAG00000023567.1	6177	o	-	-	-	u
TCONS_00003250	XLOC_001381	chr1	+	577	TCONS_00003250	-	-	-	u	-	-	-	u	-	-	-	u	-	-	-	u	-	-	-	u
TCONS_00003252	XLOC_001377	chr1	+	20793	TCONS_00003263	CUFF.5511.1	CUFF.5511	9406	j	ECAUB_00005745	CHD2	12551	j	XM_005602813.2	CHD2	9406	j	ENSECAT00000025596.1	ENSECAG00000023567.1	6177	j	-	-	-	u
TCONS_00003256	XLOC_001377	chr1	+	18116	TCONS_00003263	CUFF.5511.1	CUFF.5511	9406	j	ECAUB_00005745	CHD2	12551	j	XM_005602813.2	CHD2	9406	j	ENSECAT00000025596.1	ENSECAG00000023567.1	6177	j	-	-	-	u
TCONS_00003260	XLOC_001377	chr1	+	19255	TCONS_00003263	CUFF.5511.1	CUFF.5511	9406	j	ECAUB_00005745	CHD2	12551	j	XM_005602813.2	CHD2	9406	j	ENSECAT00000025596.1	ENSECAG00000023567.1	6177	j	-	-	-	u
TCONS_00003263	XLOC_001377	chr1	+	20980	TCONS_00003263	CUFF.5511.1	CUFF.5511	9406	j	ECAUB_00005745	CHD2	12551	j	XM_005602813.2	CHD2	9406	j	ENSECAT00000025596.1	ENSECAG00000023567.1	6177	j	-	-	-	u
TCONS_00003264	XLOC_001377	chr1	+	14042	TCONS_00003263	CUFF.5511.1	CUFF.5511	9406	j	ECAUB_00005745	CHD2	12551	j	XM_005602813.2	CHD2	9406	j	ENSECAT00000025596.1	ENSECAG00000023567.1	6177	j	-	-	-	u
TCONS_00003265	XLOC_001377	chr1	+	16067	TCONS_00003263	CUFF.5511.1	CUFF.5511	9406	j	ECAUB_00005745	CHD2	12551	j	XM_005602813.2	CHD2	9406	j	ENSECAT00000025596.1	ENSECAG00000023567.1	6177	j	-	-	-	u
TCONS_00003280	XLOC_001377	chr1	+	4424	TCONS_00003263	CUFF.5511.1	CUFF.5511	9406	j	ECAUB_00005745	CHD2	12551	j	XM_005602813.2	CHD2	9406	j	ENSECAT00000025596.1	ENSECAG00000023567.1	6177	j	-	-	-	u
TCONS_00003284	XLOC_001399	chr1	+	4524	TCONS_00003284	-	-	-	u	-	-	-	u	XR_001379118.1	LOC106782208	1340	=	-	-	-	u	-	-	-	u
TCONS_00003288	XLOC_001399	chr1	+	3440	TCONS_00003284	-	-	-	u	-	-	-	u	XR_001379118.1	LOC106782208	1340	j	-	-	-	u	-	-	-	u
TCONS_00003289	XLOC_001400	chr1	+	1772	TCONS_00003289	CUFF.5408.1	CUFF.5408	786	=	ECAUB_00005771	LOC102147532	944	j	XR_001379109.1	LOC102147532	1627	j	-	-	-	u	-	-	-	u
TCONS_00003290	XLOC_001400	chr1	+	1674	TCONS_00003289	CUFF.5408.2	CUFF.5408	879	=	ECAUB_00005771	LOC102147532	944	j	XR_001379109.1	LOC102147532	1627	=	-	-	-	u	-	-	-	u
TCONS_00003291	XLOC_001401	chr1	+	2179	TCONS_00003291	-	-	-	u	ECAUB_00005771	LOC102147532	944	i	XR_001379109.1	LOC102147532	1627	p	-	-	-	u	-	-	-	u
TCONS_00003305	XLOC_001403	chr1	+	14447	TCONS_00003308	CUFF.5422.2	CUFF.5422	1935	j	ECAUB_00005772	LOC102147564	1419	o	XR_001378976.1	LOC106782133	767	j	-	-	-	u	NR_128070	MIR9050	145	o
TCONS_00003306	XLOC_001403	chr1	+	1581	TCONS_00003308	-	-	-	u	-	-	-	u	XR_001378976.1	LOC106782133	767	j	-	-	-	u	-	-	-	u
TCONS_00003308	XLOC_001403	chr1	+	24324	TCONS_00003308	CUFF.5422.2	CUFF.5422	1935	o	ECAUB_00005772	LOC102147564	1419	o	XR_001378976.1	LOC106782133	767	j	-	-	-	u	NR_128070	MIR9050	145	o
TCONS_00003312	XLOC_001405	chr1	+	33355	TCONS_00003312	-	-	-	u	-	-	-	u	-	-	-	u	-	-	-	u	-	-	-	u
TCONS_00003318	XLOC_001403	chr1	+	10163	TCONS_00003308	CUFF.5422.2	CUFF.5422	1935	j	ECAUB_00005772	LOC102147564	1419	o	XR_001379120.1	LOC102147564	2410	j	-	-	-	u	NR_128070	MIR9050	145	o
TCONS_00003324	XLOC_001403	chr1	+	18825	TCONS_00003308	-	-	-	u	-	-	-	u	XR_001378981.1	LOC106782135	785	j	-	-	-	u	-	-	-	u
TCONS_00003327	XLOC_001403	chr1	+	20848	TCONS_00003327	-	-	-	u	-	-	-	u	-	-	-	u	-	-	-	u	-	-	-	u
TCONS_00003328	XLOC_001411	chr1	+	13321	TCONS_00003329	-	-	-	u	-	-	-	u	-	-	-	u	-	-	-	u	-	-	-	u
TCONS_00003329	XLOC_001411	chr1	+	16005	TCONS_00003329	-	-	-	u	-	-	-	u	-	-	-	u	-	-	-	u	-	-	-	u
TCONS_00003330	XLOC_001411	chr1	+	8746	TCONS_00003329	-	-	-	u	-	-	-	u	-	-	-	u	-	-	-	u	-	-	-	u
TCONS_00003334	XLOC_001413	chr1	+	662	TCONS_00003334	-	-	-	u	-	-	-	u	-	-	-	u	-	-	-	u	-	-	-	u
TCONS_00003336	XLOC_001415	chr1	+	686	TCONS_00003336	-	-	-	u	-	-	-	u	-	-	-	u	-	-	-	u	-	-	-	u
TCONS_00003339	XLOC_001418	chr1	+	2985	TCONS_00003344	CUFF.5499.2	CUFF.5499	7204	j	ECAUB_00005776	MCTP2	6096	j	XM_001488295.3	MCTP2	4940	j	ENSECAT00000024451.1	ENSECAG00000022677.1	2750	j	-	-	-	u
TCONS_00003340	XLOC_001418	chr1	+	5536	TCONS_00003344	CUFF.5499.2	CUFF.5499	7204	=	ECAUB_00005775	MCTP2	5849	=	XM_001488295.3	MCTP2	4940	=	ENSECAT00000024451.1	ENSECAG00000022677.1	2750	j	-	-	-	u
TCONS_00003341	XLOC_001418	chr1	+	5455	TCONS_00003344	CUFF.5499.1	CUFF.5499	7139	=	ECAUB_00005776	MCTP2	6096	j	XM_001488295.3	MCTP2	4940	j	ENSECAT00000024451.1	ENSECAG00000022677.1	2750	j	-	-	-	u
TCONS_00003344	XLOC_001418	chr1	+	5552	TCONS_00003344	CUFF.5499.2	CUFF.5499	7204	j	ECAUB_00005781	MCTP2	5809	=	XM_005602818.2	MCTP2	4879	=	ENSECAT00000024451.1	ENSECAG00000022677.1	2750	j	-	-	-	u
TCONS_00003345	XLOC_001418	chr1	+	4946	TCONS_00003344	CUFF.5499.2	CUFF.5499	7204	j	ECAUB_00005776	MCTP2	6096	j	XM_001488295.3	MCTP2	4940	j	ENSECAT00000024451.1	ENSECAG00000022677.1	2750	j	-	-	-	u
TCONS_00003346	XLOC_001418	chr1	+	2052	TCONS_00003344	CUFF.5499.2	CUFF.5499	7204	j	ECAUB_00005776	MCTP2	6096	j	XM_001488295.3	MCTP2	4940	j	ENSECAT00000024451.1	ENSECAG00000022677.1	2750	j	-	-	-	u
TCONS_00003347	XLOC_001418	chr1	+	4538	TCONS_00003344	CUFF.5499.2	CUFF.5499	7204	j	ECAUB_00005776	MCTP2	6096	j	XM_001488295.3	MCTP2	4940	j	ENSECAT00000024451.1	ENSECAG00000022677.1	2750	j	-	-	-	u
TCONS_00003348	XLOC_001418	chr1	+	4603	TCONS_00003344	CUFF.5499.2	CUFF.5499	7204	j	ECAUB_00005776	MCTP2	6096	j	XM_001488295.3	MCTP2	4940	j	ENSECAT00000024451.1	ENSECAG00000022677.1	2750	j	-	-	-	u
TCONS_00003353	XLOC_001423	chr1	+	4202	TCONS_00003354	CUFF.5452.2	CUFF.5452	1388	j	-	-	-	u	XR_001379116.1	LOC106782206	1674	j	-	-	-	u	-	-	-	u
TCONS_00003354	XLOC_001423	chr1	+	4301	TCONS_00003354	CUFF.5452.2	CUFF.5452	1388	j	-	-	-	u	XR_001379116.1	LOC106782206	1674	j	-	-	-	u	-	-	-	u
TCONS_00003355	XLOC_001424	chr1	+	4315	TCONS_00003355	CUFF.5631.1	CUFF.5631	3653	j	ECAUB_00005790	NR2F2	2288	j	XM_003363608.3	NR2F2	2162	=	ENSECAT00000008488.1	ENSECAG00000008381.1	2288	j	-	-	-	u
TCONS_00003357	XLOC_001424	chr1	+	4030	TCONS_00003355	CUFF.5631.1	CUFF.5631	3653	=	ECAUB_00005790	NR2F2	2288	=	XM_003363608.3	NR2F2	2162	j	ENSECAT00000008488.1	ENSECAG00000008381.1	2288	=	-	-	-	u
TCONS_00003359	XLOC_001424	chr1	+	3774	TCONS_00003355	CUFF.5631.1	CUFF.5631	3653	j	ECAUB_00005794	NR2F2	1712	=	XM_005602821.2	NR2F2	1751	=	ENSECAT00000008488.1	ENSECAG00000008381.1	2288	j	-	-	-	u
TCONS_00003360	XLOC_001426	chr1	+	1173	TCONS_00003360	CUFF.5631.1	CUFF.5631	3653	p	-	-	-	u	-	-	-	u	-	-	-	u	-	-	-	u
TCONS_00003363	XLOC_001429	chr1	+	989	TCONS_00003363	-	-	-	u	-	-	-	u	-	-	-	u	-	-	-	u	-	-	-	u
TCONS_00003364	XLOC_001430	chr1	+	8452	TCONS_00003364	CUFF.5600.1	CUFF.5600	5359	=	ECAUB_00005804	ARRDC4	2083	j	XM_014733915.1	ARRDC4	3722	=	ENSECAT00000009864.1	ENSECAG00000009400.1	1276	j	-	-	-	u
TCONS_00003365	XLOC_001430	chr1	+	4969	TCONS_00003364	CUFF.5600.1	CUFF.5600	5359	j	ECAUB_00005804	ARRDC4	2083	j	XM_014733915.1	ARRDC4	3722	j	ENSECAT00000009864.1	ENSECAG00000009400.1	1276	j	-	-	-	u
TCONS_00003366	XLOC_001430	chr1	+	4659	TCONS_00003364	CUFF.5600.1	CUFF.5600	5359	j	ECAUB_00005804	ARRDC4	2083	j	XM_014733915.1	ARRDC4	3722	j	ENSECAT00000009864.1	ENSECAG00000009400.1	1276	j	-	-	-	u
TCONS_00003367	XLOC_001431	chr1	+	859	TCONS_00003367	CUFF.5582.1	CUFF.5582	6048	j	-	-	-	u	-	-	-	u	-	-	-	u	-	-	-	u
TCONS_00003368	XLOC_001432	chr1	+	1240	TCONS_00003369	CUFF.5566.1	CUFF.5566	1013	j	ECAUB_00005827	PGPEP1L	1212	j	XM_005602824.2	PGPEP1L	1321	j	ENSECAT00000019127.1	ENSECAG00000018071.1	546	j	-	-	-	u
TCONS_00003369	XLOC_001432	chr1	+	1414	TCONS_00003369	CUFF.5566.1	CUFF.5566	1013	j	ECAUB_00005827	PGPEP1L	1212	=	XM_005602824.2	PGPEP1L	1321	=	ENSECAT00000019127.1	ENSECAG00000018071.1	546	j	-	-	-	u
TCONS_00003370	XLOC_001432	chr1	+	1403	TCONS_00003369	CUFF.5566.1	CUFF.5566	1013	j	ECAUB_00005827	PGPEP1L	1212	j	XM_005602824.2	PGPEP1L	1321	j	ENSECAT00000019127.1	ENSECAG00000018071.1	546	j	-	-	-	u
TCONS_00003371	XLOC_001433	chr1	+	4787	TCONS_00003371	CUFF.5753.2	CUFF.5753	4586	j	ECAUB_00005832	SYNM	3161	=	XM_005614799.1	SYNM	5370	j	ENSECAT00000000464.1	ENSECAG00000000487.1	3161	=	-	-	-	u
TCONS_00003373	XLOC_001433	chr1	+	4702	TCONS_00003371	CUFF.5753.2	CUFF.5753	4586	j	ECAUB_00005830	SYNM	6991	j	XM_005614799.1	SYNM	5370	j	ENSECAT00000000464.1	ENSECAG00000000487.1	3161	j	-	-	-	u
TCONS_00003377	XLOC_001434	chr1	+	5628	TCONS_00003384	CUFF.5639.2.CUFF.5646.1	CUFF.5639.CUFF.5646	5025	j	ECAUB_00005844	LRRC28	5303	j	XM_005602830.2	LRRC28	1553	j	ENSECAT00000010866.1	ENSECAG00000010529.1	1204	j	-	-	-	u
TCONS_00003383	XLOC_001434	chr1	+	5569	TCONS_00003384	CUFF.5639.2.CUFF.5646.1	CUFF.5639.CUFF.5646	5025	j	ECAUB_00005844	LRRC28	5303	j	XM_005602830.2	LRRC28	1553	j	ENSECAT00000010866.1	ENSECAG00000010529.1	1204	j	-	-	-	u
TCONS_00003384	XLOC_001434	chr1	+	5664	TCONS_00003384	CUFF.5639.2.CUFF.5646.1	CUFF.5639.CUFF.5646	5025	j	ECAUB_00005844	LRRC28	5303	j	XM_005602830.2	LRRC28	1553	j	ENSECAT00000010866.1	ENSECAG00000010529.1	1204	j	-	-	-	u
TCONS_00003391	XLOC_001434	chr1	+	1268	TCONS_00003384	CUFF.5639.2.CUFF.5646.1	CUFF.5639.CUFF.5646	5025	j	ECAUB_00005850	LRRC28	1413	=	XM_005602830.2	LRRC28	1553	j	ENSECAT00000010866.1	ENSECAG00000010529.1	1204	j	-	-	-	u
TCONS_00003392	XLOC_001434	chr1	+	1166	TCONS_00003384	CUFF.5639.2.CUFF.5646.1	CUFF.5639.CUFF.5646	5025	j	ECAUB_00005844	LRRC28	5303	j	XM_005602830.2	LRRC28	1553	j	ENSECAT00000010866.1	ENSECAG00000010529.1	1204	j	-	-	-	u
TCONS_00003403	XLOC_001445	chr1	+	14657	TCONS_00003413	CUFF.5662.2	CUFF.5662	5385	j	ECAUB_00005855	MEF2A	2685	j	XM_005602831.2	MEF2A	5388	j	ENSECAT00000012254.1	ENSECAG00000011593.1	2685	j	-	-	-	u
TCONS_00003404	XLOC_001445	chr1	+	14651	TCONS_00003413	CUFF.5662.2	CUFF.5662	5385	j	ECAUB_00005855	MEF2A	2685	j	XM_005602831.2	MEF2A	5388	j	ENSECAT00000012254.1	ENSECAG00000011593.1	2685	j	-	-	-	u
TCONS_00003405	XLOC_001445	chr1	+	14627	TCONS_00003413	CUFF.5662.2	CUFF.5662	5385	j	ECAUB_00005855	MEF2A	2685	j	XM_005602831.2	MEF2A	5388	j	ENSECAT00000012254.1	ENSECAG00000011593.1	2685	j	-	-	-	u
TCONS_00003406	XLOC_001445	chr1	+	14632	TCONS_00003413	CUFF.5662.2	CUFF.5662	5385	j	ECAUB_00005855	MEF2A	2685	j	XM_005602831.2	MEF2A	5388	j	ENSECAT00000012254.1	ENSECAG00000011593.1	2685	j	-	-	-	u
TCONS_00003413	XLOC_001445	chr1	+	25349	TCONS_00003413	CUFF.5662.2	CUFF.5662	5385	j	ECAUB_00005855	MEF2A	2685	j	XM_005602831.2	MEF2A	5388	j	ENSECAT00000012254.1	ENSECAG00000011593.1	2685	j	-	-	-	u
TCONS_00003414	XLOC_001445	chr1	+	15695	TCONS_00003413	CUFF.5662.2	CUFF.5662	5385	j	ECAUB_00005855	MEF2A	2685	j	XM_005602831.2	MEF2A	5388	j	ENSECAT00000012254.1	ENSECAG00000011593.1	2685	j	-	-	-	u
TCONS_00003415	XLOC_001445	chr1	+	14754	TCONS_00003413	CUFF.5662.2	CUFF.5662	5385	j	ECAUB_00005855	MEF2A	2685	j	XM_005602831.2	MEF2A	5388	j	ENSECAT00000012254.1	ENSECAG00000011593.1	2685	j	-	-	-	u
TCONS_00003416	XLOC_001445	chr1	+	14569	TCONS_00003413	CUFF.5662.2	CUFF.5662	5385	j	ECAUB_00005871	MEF2A	5273	=	XM_005602834.2	MEF2A	5364	=	ENSECAT00000012254.1	ENSECAG00000011593.1	2685	j	-	-	-	u
TCONS_00003426	XLOC_001454	chr1	+	5649	TCONS_00003427	CUFF.5663.1	CUFF.5663	5745	x	ECAUB_00018324	ADAMTS17	3590	x	XM_014733525.1	ADAMTS17	6248	x	ENSECAT00000000726.1	ENSECAG00000000579.1	3268	x	-	-	-	u
TCONS_00003427	XLOC_001454	chr1	+	5835	TCONS_00003427	CUFF.5663.1	CUFF.5663	5745	x	ECAUB_00018324	ADAMTS17	3590	x	XM_014733525.1	ADAMTS17	6248	x	ENSECAT00000000726.1	ENSECAG00000000579.1	3268	x	-	-	-	u
TCONS_00003429	XLOC_001456	chr1	+	2895	TCONS_00003429	CUFF.5663.1	CUFF.5663	5745	i	ECAUB_00018324	ADAMTS17	3590	i	XM_014733525.1	ADAMTS17	6248	i	ENSECAT00000000726.1	ENSECAG00000000579.1	3268	i	-	-	-	u
TCONS_00003432	XLOC_001458	chr1	+	4712	TCONS_00003433	CUFF.5660.1	CUFF.5660	4361	j	ECAUB_00005883	ASB7	4361	j	XM_014734019.1	ASB7	2568	j	ENSECAT00000004079.1	ENSECAG00000003905.1	1705	j	-	-	-	u
TCONS_00003433	XLOC_001458	chr1	+	5222	TCONS_00003433	CUFF.5660.1	CUFF.5660	4361	j	ECAUB_00005884	ASB7	3777	=	XM_014734019.1	ASB7	2568	j	ENSECAT00000004079.1	ENSECAG00000003905.1	1705	j	-	-	-	u
TCONS_00003435	XLOC_001458	chr1	+	4694	TCONS_00003433	CUFF.5660.1	CUFF.5660	4361	j	ECAUB_00005883	ASB7	4361	j	XM_014734019.1	ASB7	2568	j	ENSECAT00000004079.1	ENSECAG00000003905.1	1705	j	-	-	-	u
TCONS_00003438	XLOC_001461	chr1	+	785	TCONS_00003438	-	-	-	u	-	-	-	u	-	-	-	u	-	-	-	u	-	-	-	u
TCONS_00003439	XLOC_001462	chr1	+	3442	TCONS_00003440	CUFF.5683.1	CUFF.5683	3428	=	ECAUB_00005890	ALDH1A3	3102	=	XM_001490555.5	ALDH1A3	1631	=	ENSECAT00000009544.1	ENSECAG00000008871.1	1540	=	-	-	-	u
TCONS_00003440	XLOC_001462	chr1	+	3700	TCONS_00003440	CUFF.5683.1	CUFF.5683	3428	j	ECAUB_00005890	ALDH1A3	3102	j	XM_001490555.5	ALDH1A3	1631	j	ENSECAT00000009544.1	ENSECAG00000008871.1	1540	j	-	-	-	u
TCONS_00003441	XLOC_001463	chr1	+	9290	TCONS_00003446	CUFF.5830.1	CUFF.5830	9211	=	ECAUB_00005903	LRRK1	9182	=	XM_001489861.3	LRRK1	7304	=	ENSECAT00000026076.1	ENSECAG00000024161.1	6188	=	-	-	-	u
TCONS_00003442	XLOC_001463	chr1	+	9477	TCONS_00003446	CUFF.5830.1	CUFF.5830	9211	j	ECAUB_00005894	LRRK1	9455	j	XM_005602840.2	LRRK1	7426	j	ENSECAT00000026076.1	ENSECAG00000024161.1	6188	j	-	-	-	u
TCONS_00003443	XLOC_001463	chr1	+	13169	TCONS_00003446	CUFF.5830.1	CUFF.5830	9211	j	ECAUB_00005894	LRRK1	9455	j	XM_005602840.2	LRRK1	7426	j	ENSECAT00000026076.1	ENSECAG00000024161.1	6188	j	-	-	-	u
TCONS_00003445	XLOC_001463	chr1	+	12761	TCONS_00003446	CUFF.5830.1	CUFF.5830	9211	j	ECAUB_00005894	LRRK1	9455	j	XM_005602840.2	LRRK1	7426	j	ENSECAT00000026076.1	ENSECAG00000024161.1	6188	j	-	-	-	u
TCONS_00003446	XLOC_001463	chr1	+	16602	TCONS_00003446	CUFF.5830.1	CUFF.5830	9211	j	ECAUB_00005894	LRRK1	9455	j	XM_005602840.2	LRRK1	7426	j	ENSECAT00000026076.1	ENSECAG00000024161.1	6188	j	-	-	-	u
TCONS_00003448	XLOC_001465	chr1	+	610	TCONS_00003448	-	-	-	u	-	-	-	u	-	-	-	u	-	-	-	u	-	-	-	u
TCONS_00003454	XLOC_001466	chr1	+	20418	TCONS_00003457	CUFF.5833.2	CUFF.5833	6744	j	ECAUB_00005937	TJP1	6764	j	XM_005602842.2	TJP1	6705	j	ENSECAT00000022218.1	ENSECAG00000020528.1	5228	j	-	-	-	u
TCONS_00003457	XLOC_001466	chr1	+	25854	TCONS_00003457	CUFF.5833.2	CUFF.5833	6744	j	ECAUB_00005937	TJP1	6764	j	XM_005602842.2	TJP1	6705	j	ENSECAT00000022218.1	ENSECAG00000020528.1	5228	j	-	-	-	u
TCONS_00003458	XLOC_001466	chr1	+	24636	TCONS_00003457	CUFF.5833.2	CUFF.5833	6744	j	ECAUB_00005937	TJP1	6764	j	XM_005602842.2	TJP1	6705	j	ENSECAT00000022218.1	ENSECAG00000020528.1	5228	j	-	-	-	u
TCONS_00003470	XLOC_001466	chr1	+	20590	TCONS_00003457	CUFF.5833.2	CUFF.5833	6744	j	ECAUB_00005937	TJP1	6764	j	XM_005602842.2	TJP1	6705	j	ENSECAT00000022218.1	ENSECAG00000020528.1	5228	j	-	-	-	u
TCONS_00003489	XLOC_001466	chr1	+	20084	TCONS_00003457	CUFF.5833.2	CUFF.5833	6744	j	ECAUB_00005937	TJP1	6764	j	XM_005602842.2	TJP1	6705	j	ENSECAT00000022218.1	ENSECAG00000020528.1	5228	j	-	-	-	u
TCONS_00003490	XLOC_001466	chr1	+	20063	TCONS_00003457	CUFF.5833.2	CUFF.5833	6744	j	ECAUB_00005937	TJP1	6764	j	XM_005602842.2	TJP1	6705	j	ENSECAT00000022218.1	ENSECAG00000020528.1	5228	j	-	-	-	u
TCONS_00003492	XLOC_001466	chr1	+	23627	TCONS_00003457	CUFF.5833.2	CUFF.5833	6744	j	ECAUB_00005937	TJP1	6764	j	XM_005602842.2	TJP1	6705	j	ENSECAT00000022218.1	ENSECAG00000020528.1	5228	j	-	-	-	u
TCONS_00003497	XLOC_001498	chr1	+	1977	TCONS_00003498	CUFF.5756.1	CUFF.5756	4726	j	ECAUB_00005940	FAM189A1	5177	j	XM_014733528.1	FAM189A1	5318	j	ENSECAT00000012704.1	ENSECAG00000012223.1	1294	o	-	-	-	u
TCONS_00003498	XLOC_001498	chr1	+	4874	TCONS_00003498	CUFF.5756.1	CUFF.5756	4726	=	ECAUB_00005940	FAM189A1	5177	c	XM_014733528.1	FAM189A1	5318	c	ENSECAT00000012704.1	ENSECAG00000012223.1	1294	j	-	-	-	u
TCONS_00003523	XLOC_001498	chr1	+	4309	TCONS_00003498	CUFF.5756.1	CUFF.5756	4726	j	ECAUB_00005940	FAM189A1	5177	j	XM_014733528.1	FAM189A1	5318	j	ENSECAT00000012704.1	ENSECAG00000012223.1	1294	j	-	-	-	u
TCONS_00003526	XLOC_001524	chr1	+	5921	TCONS_00003526	-	-	-	u	ECAUB_00018426	ENSECAG00000001388	3322	x	-	-	-	u	ENSECAT00000001335.1	ENSECAG00000001388.1	3322	x	-	-	-	u
TCONS_00003527	XLOC_001525	chr1	+	3440	TCONS_00003528	CUFF.5755.1	CUFF.5755	6151	j	ECAUB_00005955	MPHOSPH10	6336	j	XM_001491243.3	MPHOSPH10	2139	j	ENSECAT00000006174.1	ENSECAG00000005944.1	2300	j	-	-	-	u
TCONS_00003528	XLOC_001525	chr1	+	6751	TCONS_00003528	CUFF.5755.1	CUFF.5755	6151	=	ECAUB_00005961	MPHOSPH10	2135	=	XM_001491243.3	MPHOSPH10	2139	=	ENSECAT00000006174.1	ENSECAG00000005944.1	2300	j	-	-	-	u
TCONS_00003529	XLOC_001525	chr1	+	5382	TCONS_00003528	CUFF.5794.4	CUFF.5794	3940	j	ECAUB_00005988	FAN1	6861	j	XM_005602844.2	FAN1	3820	j	ENSECAT00000010745.1	ENSECAG00000010387.1	3656	j	-	-	-	u
TCONS_00003554	XLOC_001530	chr1	+	5840	TCONS_00003554	-	-	-	u	-	-	-	u	-	-	-	u	-	-	-	u	-	-	-	u
TCONS_00003556	XLOC_001532	chr1	+	21254	TCONS_00003556	-	-	-	u	-	-	-	u	-	-	-	u	-	-	-	u	-	-	-	u
TCONS_00003557	XLOC_001533	chr1	+	5230	TCONS_00003557	-	-	-	u	-	-	-	u	-	-	-	u	-	-	-	u	-	-	-	u
TCONS_00003558	XLOC_001534	chr1	+	1044	TCONS_00003558	-	-	-	u	-	-	-	u	-	-	-	u	-	-	-	u	-	-	-	u
TCONS_00003559	XLOC_001535	chr1	+	5554	TCONS_00003559	-	-	-	u	ECAUB_00006022	ELOC_000767	6107	j	NR_128062.1	MIR9045	135	o	-	-	-	u	NR_128062	MIR9045	135	o
TCONS_00003560	XLOC_001535	chr1	+	4427	TCONS_00003559	-	-	-	u	ECAUB_00006023	ELOC_000767	5480	j	NR_128062.1	MIR9045	135	o	-	-	-	u	NR_128062	MIR9045	135	o
TCONS_00003562	XLOC_001537	chr1	+	4382	TCONS_00003564	CUFF.5819.1	CUFF.5819	3526	j	ECAUB_00006035	ENSECAG00000024757	1511	j	XM_014734092.1	LOC100060521	4121	j	ENSECAT00000026715.1	ENSECAG00000024757.1	1511	j	-	-	-	u
TCONS_00003563	XLOC_001537	chr1	+	4559	TCONS_00003564	CUFF.5819.1	CUFF.5819	3526	j	ECAUB_00006035	ENSECAG00000024757	1511	j	XM_014734092.1	LOC100060521	4121	j	ENSECAT00000026715.1	ENSECAG00000024757.1	1511	j	-	-	-	u
TCONS_00003564	XLOC_001537	chr1	+	4665	TCONS_00003564	CUFF.5819.1	CUFF.5819	3526	j	ECAUB_00006035	ENSECAG00000024757	1511	j	XM_014734092.1	LOC100060521	4121	j	ENSECAT00000026715.1	ENSECAG00000024757.1	1511	j	-	-	-	u
TCONS_00003565	XLOC_001537	chr1	+	4152	TCONS_00003564	CUFF.5819.1	CUFF.5819	3526	j	ECAUB_00006035	ENSECAG00000024757	1511	j	XM_014734092.1	LOC100060521	4121	j	ENSECAT00000026715.1	ENSECAG00000024757.1	1511	j	-	-	-	u
TCONS_00003566	XLOC_001537	chr1	+	4165	TCONS_00003564	CUFF.5819.1	CUFF.5819	3526	j	ECAUB_00006035	ENSECAG00000024757	1511	j	XM_014734092.1	LOC100060521	4121	j	ENSECAT00000026715.1	ENSECAG00000024757.1	1511	j	-	-	-	u
TCONS_00003569	XLOC_001538	chr1	+	3714	TCONS_00003569	-	-	-	u	ECAUB_00006039	MKRN3	1525	o	XM_001493001.3	MKRN3	2096	o	ENSECAT00000001195.1	ENSECAG00000001383.1	756	o	-	-	-	u
TCONS_00003572	XLOC_001541	chr1	+	2267	TCONS_00003572	-	-	-	u	-	-	-	u	-	-	-	u	-	-	-	u	-	-	-	u
TCONS_00003574	XLOC_001543	chr1	+	3456	TCONS_00003574	-	-	-	u	-	-	-	u	-	-	-	u	-	-	-	u	-	-	-	u
TCONS_00003576	XLOC_001545	chr1	+	879	TCONS_00003576	-	-	-	u	-	-	-	u	-	-	-	u	-	-	-	u	-	-	-	u
TCONS_00003578	XLOC_001546	chr1	+	36302	TCONS_00003578	CUFF.6109.1	CUFF.6109	6846	j	ECAUB_00006048	LOC100050644	14698	j	XM_014733746.1	SNRPN	1094	j	ENSECAT00000019401.1	ENSECAG00000018148.1	814	j	-	-	-	u
TCONS_00003581	XLOC_001546	chr1	+	35565	TCONS_00003578	CUFF.6109.1	CUFF.6109	6846	j	ECAUB_00006048	LOC100050644	14698	j	XM_014733746.1	SNRPN	1094	j	ENSECAT00000019401.1	ENSECAG00000018148.1	814	j	-	-	-	u
TCONS_00003584	XLOC_001546	chr1	+	33227	TCONS_00003578	CUFF.6109.1	CUFF.6109	6846	j	ECAUB_00006048	LOC100050644	14698	j	XM_014733746.1	SNRPN	1094	j	ENSECAT00000019401.1	ENSECAG00000018148.1	814	j	-	-	-	u
TCONS_00003586	XLOC_001546	chr1	+	33993	TCONS_00003578	CUFF.6109.1	CUFF.6109	6846	j	ECAUB_00006048	LOC100050644	14698	=	XM_014733746.1	SNRPN	1094	j	ENSECAT00000019401.1	ENSECAG00000018148.1	814	j	-	-	-	u
TCONS_00003602	XLOC_001547	chr1	+	36458	TCONS_00003602	CUFF.5909.1	CUFF.5909	6838	j	ECAUB_00006084	LOC102150101	4657	j	XR_288951.2	LOC102150101	3870	j	ENSECAT00000028572.1	ENSECAG00000026560.1	94	o	-	-	-	u
TCONS_00003608	XLOC_001547	chr1	+	979	TCONS_00003602	-	-	-	u	ECAUB_00006097	SNORD115	81	o	-	-	-	u	ENSECAT00000027240.1	ENSECAG00000025228.1	84	o	-	-	-	u
TCONS_00003609	XLOC_001547	chr1	+	847	TCONS_00003602	-	-	-	u	ECAUB_00006097	SNORD115	81	o	-	-	-	u	ENSECAT00000027240.1	ENSECAG00000025228.1	84	o	-	-	-	u
TCONS_00003614	XLOC_001547	chr1	+	829	TCONS_00003602	-	-	-	u	ECAUB_00018551	ENSECAG00000023127	3762	x	-	-	-	u	ENSECAT00000027316.1	ENSECAG00000025304.1	81	o	-	-	-	u
TCONS_00003615	XLOC_001547	chr1	+	934	TCONS_00003602	-	-	-	u	ECAUB_00018551	ENSECAG00000023127	3762	x	-	-	-	u	ENSECAT00000027316.1	ENSECAG00000025304.1	81	o	-	-	-	u
TCONS_00003618	XLOC_001551	chr1	+	577	TCONS_00003618	-	-	-	u	-	-	-	u	-	-	-	u	-	-	-	u	-	-	-	u
TCONS_00003619	XLOC_001552	chr1	+	3076	TCONS_00003619	CUFF.5906.1	CUFF.5906	2468	=	ECAUB_00006137	GABRA5	2117	j	XM_005602857.2	GABRA5	2449	=	ENSECAT00000006855.1	ENSECAG00000005559.1	2117	j	-	-	-	u
TCONS_00003620	XLOC_001552	chr1	+	2604	TCONS_00003619	CUFF.5906.1	CUFF.5906	2468	j	ECAUB_00006137	GABRA5	2117	j	XM_014734116.1	GABRA5	2384	=	ENSECAT00000006855.1	ENSECAG00000005559.1	2117	j	-	-	-	u
TCONS_00003624	XLOC_001555	chr1	+	2595	TCONS_00003624	-	-	-	u	ECAUB_00006139	GABRG3	1689	i	XM_014733639.1	GABRG3	660	i	-	-	-	u	-	-	-	u
TCONS_00003628	XLOC_001559	chr1	+	2539	TCONS_00003628	-	-	-	u	ECAUB_00006139	GABRG3	1689	i	XM_014733639.1	GABRG3	660	i	-	-	-	u	-	-	-	u
TCONS_00003630	XLOC_001561	chr1	+	4777	TCONS_00003630	-	-	-	u	ECAUB_00006139	GABRG3	1689	i	XM_014733639.1	GABRG3	660	i	-	-	-	u	-	-	-	u
TCONS_00003632	XLOC_001563	chr1	+	987	TCONS_00003632	-	-	-	u	ECAUB_00006139	GABRG3	1689	i	XM_014733639.1	GABRG3	660	i	-	-	-	u	-	-	-	u
TCONS_00003633	XLOC_001564	chr1	+	2789	TCONS_00003633	-	-	-	u	ECAUB_00006139	GABRG3	1689	i	XM_014733639.1	GABRG3	660	i	-	-	-	u	-	-	-	u
TCONS_00003634	XLOC_001565	chr1	+	353	TCONS_00003634	-	-	-	u	ECAUB_00006139	GABRG3	1689	i	XM_014733639.1	GABRG3	660	i	-	-	-	u	-	-	-	u
TCONS_00003635	XLOC_001566	chr1	+	5106	TCONS_00003635	-	-	-	u	ECAUB_00018591	ENSECAG00000004541	393	x	XM_014733639.1	GABRG3	660	i	ENSECAT00000004407.1	ENSECAG00000004541.1	393	x	-	-	-	u
TCONS_00003644	XLOC_001575	chr1	+	3007	TCONS_00003644	-	-	-	u	ECAUB_00006139	GABRG3	1689	j	XM_014733639.1	GABRG3	660	j	ENSECAT00000019059.1	ENSECAG00000018053.1	1156	j	-	-	-	u
TCONS_00003646	XLOC_001577	chr1	+	485	TCONS_00003646	-	-	-	u	-	-	-	u	-	-	-	u	-	-	-	u	-	-	-	u
TCONS_00003649	XLOC_001579	chr1	+	6598	TCONS_00003649	-	-	-	u	ECAUB_00006174	NIPA1	988	j	XM_005603305.2	NIPA1	6156	o	ENSECAT00000000502.1	ENSECAG00000000567.1	988	j	-	-	-	u
TCONS_00003653	XLOC_001579	chr1	+	3115	TCONS_00003649	-	-	-	u	ECAUB_00006174	NIPA1	988	o	XM_005603305.2	NIPA1	6156	o	ENSECAT00000000502.1	ENSECAG00000000567.1	988	o	-	-	-	u
TCONS_00003654	XLOC_001581	chr1	+	10737	TCONS_00003655	CUFF.6254.1	CUFF.6254	8977	x	ECAUB_00006191	NIPA2	1558	=	XM_003363641.3	NIPA2	1565	=	ENSECAT00000006663.1	ENSECAG00000006379.1	1416	=	-	-	-	u
TCONS_00003655	XLOC_001581	chr1	+	10867	TCONS_00003655	CUFF.6254.1	CUFF.6254	8977	x	ECAUB_00006190	NIPA2	1688	=	XM_003363643.3	NIPA2	1695	=	ENSECAT00000006663.1	ENSECAG00000006379.1	1416	j	-	-	-	u
TCONS_00003656	XLOC_001582	chr1	+	13904	TCONS_00003679	CUFF.6135.1	CUFF.6135	8052	j	ECAUB_00006254	LOC102150547	11970	=	XM_005602859.2	LOC102150547	4091	j	-	-	-	u	-	-	-	u
TCONS_00003663	XLOC_001582	chr1	+	1173	TCONS_00003679	CUFF.6133.1	CUFF.6133	8766	x	ECAUB_00006262	LOC102150547	12065	j	XM_005602859.2	LOC102150547	4091	j	-	-	-	u	-	-	-	u
TCONS_00003671	XLOC_001582	chr1	+	4500	TCONS_00003679	CUFF.6135.1	CUFF.6135	8052	o	ECAUB_00006263	LOC102150547	13097	j	XM_005602859.2	LOC102150547	4091	j	-	-	-	u	-	-	-	u
TCONS_00003679	XLOC_001582	chr1	+	18970	TCONS_00003679	CUFF.6135.1	CUFF.6135	8052	o	ECAUB_00006264	LOC102150547	4665	j	XM_005602859.2	LOC102150547	4091	o	-	-	-	u	-	-	-	u
TCONS_00003680	XLOC_001585	chr1	+	894	TCONS_00003680	CUFF.6115.2	CUFF.6115	1843	x	ECAUB_00006287	ZFAND6	2298	o	XM_001487863.3	ZFAND6	1639	x	ENSECAT00000019248.1	ENSECAG00000018130.1	762	x	-	-	-	u
TCONS_00003681	XLOC_001586	chr1	+	831	TCONS_00003681	CUFF.6029.1	CUFF.6029	817	=	ECAUB_00006302	BCL2A1	901	=	XM_001487956.2	LOC100049938	901	=	ENSECAT00000000095.1	ENSECAG00000000107.1	689	=	-	-	-	u
TCONS_00003686	XLOC_001591	chr1	+	1126	TCONS_00003686	-	-	-	u	-	-	-	u	-	-	-	u	-	-	-	u	-	-	-	u
TCONS_00003689	XLOC_001594	chr1	+	5881	TCONS_00003689	CUFF.6099.1	CUFF.6099	5266	=	ECAUB_00006316	RASGRF1	5162	=	XM_001488142.5	RASGRF1	5373	=	ENSECAT00000015394.1	ENSECAG00000013967.1	3955	j	-	-	-	u
TCONS_00003690	XLOC_001594	chr1	+	5710	TCONS_00003689	CUFF.6099.1	CUFF.6099	5266	j	ECAUB_00006317	RASGRF1	3955	j	XM_001488142.5	RASGRF1	5373	j	ENSECAT00000015394.1	ENSECAG00000013967.1	3955	j	-	-	-	u
TCONS_00003692	XLOC_001596	chr1	+	19071	TCONS_00003692	CUFF.6132.1	CUFF.6132	6369	j	ECAUB_00006321	CTSH	5822	j	XM_005602866.2	CTSH	1434	j	ENSECAT00000013967.1	ENSECAG00000013091.1	1284	j	-	-	-	u
TCONS_00003694	XLOC_001596	chr1	+	13415	TCONS_00003692	CUFF.6132.1	CUFF.6132	6369	=	ECAUB_00006330	CTSH	2107	=	XM_005602866.2	CTSH	1434	=	ENSECAT00000013967.1	ENSECAG00000013091.1	1284	=	-	-	-	u
TCONS_00003695	XLOC_001596	chr1	+	10476	TCONS_00003692	CUFF.6132.1	CUFF.6132	6369	j	ECAUB_00006321	CTSH	5822	j	XM_005602866.2	CTSH	1434	j	ENSECAT00000013967.1	ENSECAG00000013091.1	1284	j	-	-	-	u
TCONS_00003696	XLOC_001597	chr1	+	9656	TCONS_00003696	CUFF.6142.2	CUFF.6142	3114	j	ECAUB_00006342	ADAMTS7	4940	j	XM_014733532.1	ADAMTS7	7289	j	ENSECAT00000008283.1	ENSECAG00000007527.1	4650	j	-	-	-	u
TCONS_00003698	XLOC_001597	chr1	+	3156	TCONS_00003696	CUFF.6142.2	CUFF.6142	3114	j	ECAUB_00006342	ADAMTS7	4940	j	XM_014733532.1	ADAMTS7	7289	j	ENSECAT00000008283.1	ENSECAG00000007527.1	4650	j	-	-	-	u
TCONS_00003699	XLOC_001597	chr1	+	7466	TCONS_00003696	CUFF.6142.2	CUFF.6142	3114	j	ECAUB_00006342	ADAMTS7	4940	j	XM_014733532.1	ADAMTS7	7289	j	ENSECAT00000008283.1	ENSECAG00000007527.1	4650	j	-	-	-	u
TCONS_00003702	XLOC_001597	chr1	+	3208	TCONS_00003696	CUFF.6142.2	CUFF.6142	3114	=	ECAUB_00006342	ADAMTS7	4940	j	XM_014733532.1	ADAMTS7	7289	j	ENSECAT00000008283.1	ENSECAG00000007527.1	4650	j	-	-	-	u
TCONS_00003706	XLOC_001597	chr1	+	6049	TCONS_00003696	CUFF.6142.2	CUFF.6142	3114	j	ECAUB_00006342	ADAMTS7	4940	j	XM_014733532.1	ADAMTS7	7289	j	ENSECAT00000008283.1	ENSECAG00000007527.1	4650	j	-	-	-	u
TCONS_00003708	XLOC_001597	chr1	+	4867	TCONS_00003696	CUFF.6143.1	CUFF.6143	3972	j	ECAUB_00006342	ADAMTS7	4940	j	XM_014733532.1	ADAMTS7	7289	j	ENSECAT00000008283.1	ENSECAG00000007527.1	4650	j	-	-	-	u
TCONS_00003713	XLOC_001600	chr1	+	14077	TCONS_00003715	CUFF.6288.1	CUFF.6288	4840	j	ECAUB_00006364	IDH3A	4350	j	XM_014733533.1	IDH3A	2682	j	ENSECAT00000016292.1	ENSECAG00000015278.1	1155	j	-	-	-	u
TCONS_00003715	XLOC_001600	chr1	+	19589	TCONS_00003715	CUFF.6288.1	CUFF.6288	4840	=	ECAUB_00006371	IDH3A	1155	=	XM_014733533.1	IDH3A	2682	j	ENSECAT00000016292.1	ENSECAG00000015278.1	1155	=	-	-	-	u
TCONS_00003716	XLOC_001601	chr1	+	3511	TCONS_00003716	CUFF.6290.1	CUFF.6290	7548	x	ECAUB_00006372	LOC102147762	1740	j	XR_001379020.1	LOC102147762	1695	=	ENSECAT00000009358.1	ENSECAG00000008703.1	1951	x	-	-	-	u
TCONS_00003717	XLOC_001601	chr1	+	3441	TCONS_00003716	CUFF.6290.1	CUFF.6290	7548	x	ECAUB_00006372	LOC102147762	1740	j	XR_001379020.1	LOC102147762	1695	j	ENSECAT00000009358.1	ENSECAG00000008703.1	1951	x	-	-	-	u
TCONS_00003718	XLOC_001601	chr1	+	935	TCONS_00003716	CUFF.6290.1	CUFF.6290	7548	x	ECAUB_00006372	LOC102147762	1740	j	XR_001379020.1	LOC102147762	1695	j	ENSECAT00000009358.1	ENSECAG00000008703.1	1951	x	-	-	-	u
TCONS_00003720	XLOC_001602	chr1	+	4942	TCONS_00003721	CUFF.6220.1	CUFF.6220	10848	j	ECAUB_00006379	DNAJA4	6594	j	XM_014733734.1	DNAJA4	7980	j	ENSECAT00000025523.1	ENSECAG00000023807.1	1626	j	-	-	-	u
TCONS_00003721	XLOC_001602	chr1	+	9878	TCONS_00003721	CUFF.6220.1	CUFF.6220	10848	=	ECAUB_00006382	DNAJA4	1626	=	XM_014733734.1	DNAJA4	7980	=	ENSECAT00000025523.1	ENSECAG00000023807.1	1626	=	-	-	-	u
TCONS_00003723	XLOC_001602	chr1	+	8555	TCONS_00003721	CUFF.6220.1	CUFF.6220	10848	j	ECAUB_00006379	DNAJA4	6594	j	XM_014733734.1	DNAJA4	7980	j	ENSECAT00000025523.1	ENSECAG00000023807.1	1626	j	-	-	-	u
TCONS_00003728	XLOC_001602	chr1	+	5109	TCONS_00003721	CUFF.6220.1	CUFF.6220	10848	j	ECAUB_00006379	DNAJA4	6594	j	XM_014733734.1	DNAJA4	7980	j	ENSECAT00000025523.1	ENSECAG00000023807.1	1626	j	-	-	-	u
TCONS_00003729	XLOC_001602	chr1	+	4718	TCONS_00003721	CUFF.6220.1	CUFF.6220	10848	j	ECAUB_00006379	DNAJA4	6594	j	XM_014733734.1	DNAJA4	7980	j	ENSECAT00000025523.1	ENSECAG00000023807.1	1626	j	-	-	-	u
TCONS_00003732	XLOC_001603	chr1	+	846	TCONS_00003732	CUFF.6165.1	CUFF.6165	738	j	ECAUB_00006388	CRABP1	686	j	XM_001488922.3	CRABP1	752	j	ENSECAT00000016732.1	ENSECAG00000015978.1	541	j	-	-	-	u
TCONS_00003733	XLOC_001604	chr1	+	6595	TCONS_00003733	CUFF.6180.1	CUFF.6180	5990	=	ECAUB_00006394	IREB2	5997	=	XM_001488966.4	IREB2	6015	=	ENSECAT00000018244.1	ENSECAG00000016731.1	3609	j	-	-	-	u
TCONS_00003735	XLOC_001604	chr1	+	4146	TCONS_00003733	CUFF.6180.1	CUFF.6180	5990	j	ECAUB_00006391	IREB2	6089	j	XM_001488966.4	IREB2	6015	j	ENSECAT00000018244.1	ENSECAG00000016731.1	3609	j	-	-	-	u
TCONS_00003736	XLOC_001605	chr1	+	3191	TCONS_00003737	CUFF.6168.3	CUFF.6168	2411	=	ECAUB_00006398	HYKK	1137	=	XM_005602878.2	HYKK	2861	j	ENSECAT00000007647.1	ENSECAG00000007552.1	1134	j	-	-	-	u
TCONS_00003737	XLOC_001605	chr1	+	3666	TCONS_00003737	CUFF.6168.2	CUFF.6168	2921	=	ECAUB_00006399	HYKK	1541	=	XM_005602879.2	HYKK	1368	=	ENSECAT00000007647.1	ENSECAG00000007552.1	1134	j	-	-	-	u
TCONS_00003738	XLOC_001605	chr1	+	3647	TCONS_00003737	CUFF.6168.1	CUFF.6168	2902	=	ECAUB_00006400	HYKK	1522	=	XM_001492632.3	HYKK	1327	=	ENSECAT00000007647.1	ENSECAG00000007552.1	1134	j	-	-	-	u
TCONS_00003739	XLOC_001605	chr1	+	3564	TCONS_00003737	CUFF.6168.2	CUFF.6168	2921	j	ECAUB_00006401	HYKK	2672	=	XM_005602878.2	HYKK	2861	=	ENSECAT00000007647.1	ENSECAG00000007552.1	1134	j	-	-	-	u
TCONS_00003740	XLOC_001606	chr1	+	3904	TCONS_00003740	CUFF.6188.1	CUFF.6188	3377	=	ECAUB_00006409	PSMA4	1315	=	XM_001489071.5	PSMA4	1309	=	ENSECAT00000010043.1	ENSECAG00000009632.1	834	=	-	-	-	u
TCONS_00003741	XLOC_001607	chr1	+	3414	TCONS_00003741	CUFF.6199.1	CUFF.6199	6088	x	ECAUB_00006419	CHRNA5	3494	j	XM_014733918.1	CHRNA5	660	j	ENSECAT00000022859.1	ENSECAG00000021329.1	1775	j	-	-	-	u
TCONS_00003742	XLOC_001607	chr1	+	3070	TCONS_00003741	CUFF.6199.1	CUFF.6199	6088	x	ECAUB_00006416	CHRNA5	2956	c	XM_014733918.1	CHRNA5	660	=	ENSECAT00000022859.1	ENSECAG00000021329.1	1775	j	-	-	-	u
TCONS_00003744	XLOC_001607	chr1	+	2694	TCONS_00003741	CUFF.6199.1	CUFF.6199	6088	x	ECAUB_00006418	CHRNA5	2707	c	XM_014733918.1	CHRNA5	660	j	ENSECAT00000022859.1	ENSECAG00000021329.1	1775	j	-	-	-	u
TCONS_00003745	XLOC_001608	chr1	+	2023	TCONS_00003745	-	-	-	u	-	-	-	u	-	-	-	u	-	-	-	u	-	-	-	u
TCONS_00003748	XLOC_001609	chr1	+	6280	TCONS_00003751	CUFF.6205.1	CUFF.6205	3632	j	ECAUB_00006427	UBE2Q2	3122	j	XM_001489739.5	UBE2Q2	2749	j	ENSECAT00000010147.1	ENSECAG00000009617.1	1593	j	-	-	-	u
TCONS_00003749	XLOC_001609	chr1	+	5242	TCONS_00003751	CUFF.6205.1	CUFF.6205	3632	j	ECAUB_00006427	UBE2Q2	3122	j	XM_001489739.5	UBE2Q2	2749	j	ENSECAT00000010147.1	ENSECAG00000009617.1	1593	j	-	-	-	u
TCONS_00003751	XLOC_001609	chr1	+	12952	TCONS_00003751	CUFF.6205.1	CUFF.6205	3632	j	ECAUB_00006427	UBE2Q2	3122	j	XM_001489739.5	UBE2Q2	2749	j	ENSECAT00000010147.1	ENSECAG00000009617.1	1593	j	-	-	-	u
TCONS_00003753	XLOC_001610	chr1	+	15880	TCONS_00003753	CUFF.6234.1	CUFF.6234	4974	x	ECAUB_00006431	FBXO22	1806	j	XM_001489862.4	FBXO22	4700	j	ENSECAT00000006704.1	ENSECAG00000006410.1	1215	j	-	-	-	u
TCONS_00003759	XLOC_001614	chr1	+	18652	TCONS_00003760	CUFF.6192.1	CUFF.6192	2096	j	ECAUB_00006434	C1H15orf27	2328	j	XM_014734104.1	TMEM266	2290	j	ENSECAT00000018795.1	ENSECAG00000017690.1	1710	j	-	-	-	u
TCONS_00003760	XLOC_001614	chr1	+	37628	TCONS_00003760	CUFF.6192.1	CUFF.6192	2096	j	ECAUB_00006434	C1H15orf27	2328	=	XM_014734104.1	TMEM266	2290	j	ENSECAT00000018795.1	ENSECAG00000017690.1	1710	j	-	-	-	u
TCONS_00003761	XLOC_001614	chr1	+	37522	TCONS_00003760	CUFF.6192.1	CUFF.6192	2096	j	ECAUB_00006434	C1H15orf27	2328	j	XM_014734104.1	TMEM266	2290	j	ENSECAT00000018795.1	ENSECAG00000017690.1	1710	j	-	-	-	u
TCONS_00003772	XLOC_001619	chr1	+	791	TCONS_00003772	CUFF.6214.1	CUFF.6214	960	=	ECAUB_00006443	ISL2	1380	c	XM_014733646.1	ISL2	1489	c	ENSECAT00000009905.1	ENSECAG00000009523.1	1565	c	-	-	-	u
TCONS_00003773	XLOC_001620	chr1	+	1837	TCONS_00003776	CUFF.6229.1	CUFF.6229	1500	j	ECAUB_00006458	RCN2	1698	j	XM_005603310.1	RCN2	1499	j	ENSECAT00000017474.1	ENSECAG00000016488.1	1476	j	-	-	-	u
TCONS_00003774	XLOC_001620	chr1	+	1834	TCONS_00003776	CUFF.6229.1	CUFF.6229	1500	j	ECAUB_00006458	RCN2	1698	j	XM_005603310.1	RCN2	1499	j	ENSECAT00000017474.1	ENSECAG00000016488.1	1476	j	-	-	-	u
TCONS_00003775	XLOC_001620	chr1	+	1440	TCONS_00003776	CUFF.6229.1	CUFF.6229	1500	j	ECAUB_00006458	RCN2	1698	j	XM_005603310.1	RCN2	1499	j	ENSECAT00000017474.1	ENSECAG00000016488.1	1476	j	-	-	-	u
TCONS_00003776	XLOC_001620	chr1	+	11390	TCONS_00003776	CUFF.6229.1	CUFF.6229	1500	j	ECAUB_00006471	RCN2	3285	=	XM_005603310.1	RCN2	1499	j	ENSECAT00000017474.1	ENSECAG00000016488.1	1476	j	-	-	-	u
TCONS_00003779	XLOC_001620	chr1	+	4247	TCONS_00003776	CUFF.6229.1	CUFF.6229	1500	j	ECAUB_00006472	RCN2	3282	=	XM_005603310.1	RCN2	1499	j	ENSECAT00000017474.1	ENSECAG00000016488.1	1476	j	-	-	-	u
TCONS_00003780	XLOC_001620	chr1	+	2977	TCONS_00003776	CUFF.6229.1	CUFF.6229	1500	j	ECAUB_00006468	RCN2	6554	=	XM_005603310.1	RCN2	1499	j	ENSECAT00000017474.1	ENSECAG00000016488.1	1476	j	-	-	-	u
TCONS_00003784	XLOC_001621	chr1	+	2047	TCONS_00003785	CUFF.6227.1	CUFF.6227	1863	=	ECAUB_00006504	PSTPIP1	1852	=	XM_005602895.2	PSTPIP1	1859	=	ENSECAT00000003925.1	ENSECAG00000002988.1	1682	=	-	-	-	u
TCONS_00003785	XLOC_001621	chr1	+	3094	TCONS_00003785	CUFF.6227.1	CUFF.6227	1863	j	ECAUB_00006474	PSTPIP1	3159	=	XM_005602895.2	PSTPIP1	1859	j	ENSECAT00000003908.1	ENSECAG00000002988.1	1694	j	-	-	-	u
TCONS_00003786	XLOC_001621	chr1	+	1980	TCONS_00003785	CUFF.6227.1	CUFF.6227	1863	j	ECAUB_00006483	PSTPIP1	2533	j	XM_005602895.2	PSTPIP1	1859	j	ENSECAT00000003908.1	ENSECAG00000002988.1	1694	j	-	-	-	u
TCONS_00003787	XLOC_001622	chr1	+	9837	TCONS_00003789	CUFF.6282.1.CUFF.6342.1	CUFF.6282.CUFF.6342	4156	j	ECAUB_00006523	HMG20A	9946	j	XM_014733820.1	HMG20A	3428	j	ENSECAT00000024020.1	ENSECAG00000022516.1	1102	j	-	-	-	u
TCONS_00003788	XLOC_001622	chr1	+	512	TCONS_00003789	CUFF.6282.1.CUFF.6342.1	CUFF.6282.CUFF.6342	4156	j	ECAUB_00006517	LOC100061327	417	j	XM_014733819.1	LOC100061327	1831	o	-	-	-	u	-	-	-	u
TCONS_00003789	XLOC_001622	chr1	+	23643	TCONS_00003789	CUFF.6282.1.CUFF.6342.1	CUFF.6282.CUFF.6342	4156	j	ECAUB_00006523	HMG20A	9946	j	XM_014733820.1	HMG20A	3428	j	ENSECAT00000024020.1	ENSECAG00000022516.1	1102	j	-	-	-	u
TCONS_00003791	XLOC_001623	chr1	+	4285	TCONS_00003791	CUFF.6282.1.CUFF.6342.1	CUFF.6282.CUFF.6342	4156	i	ECAUB_00006517	LOC100061327	417	i	-	-	-	u	-	-	-	u	-	-	-	u
TCONS_00003794	XLOC_001622	chr1	+	4142	TCONS_00003789	CUFF.6282.1.CUFF.6342.1	CUFF.6282.CUFF.6342	4156	j	ECAUB_00006523	HMG20A	9946	j	XM_014733820.1	HMG20A	3428	j	ENSECAT00000024020.1	ENSECAG00000022516.1	1102	j	-	-	-	u
TCONS_00003796	XLOC_001627	chr1	+	9540	TCONS_00003796	-	-	-	u	ECAUB_00006523	HMG20A	9946	p	-	-	-	u	-	-	-	u	-	-	-	u
TCONS_00003797	XLOC_001628	chr1	+	8304	TCONS_00003797	CUFF.6360.1	CUFF.6360	8190	j	ECAUB_00006528	CSPG4	8253	j	XM_005602901.2	CSPG4	8059	j	ENSECAT00000011131.1	ENSECAG00000010692.1	7051	j	-	-	-	u
TCONS_00003798	XLOC_001629	chr1	+	3533	TCONS_00003798	CUFF.6363.1	CUFF.6363	5889	x	ECAUB_00006530	SNX33	5027	o	XM_001491045.5	SNX33	5842	x	ENSECAT00000016260.1	ENSECAG00000015527.1	1853	x	-	-	-	u
TCONS_00003800	XLOC_001630	chr1	+	4054	TCONS_00003800	CUFF.6400.1	CUFF.6400	3388	o	ECAUB_00006532	IMP3	3461	o	XM_005615213.2	IMP3	1156	o	ENSECAT00000016542.1	ENSECAG00000015786.1	557	o	-	-	-	u
TCONS_00003801	XLOC_001631	chr1	+	4901	TCONS_00003801	CUFF.6400.1	CUFF.6400	3388	j	ECAUB_00006557	PTPN9	7259	j	NM_001309333.1	SNUPN	1324	j	ENSECAT00000018841.1	ENSECAG00000017726.1	1157	j	NM_001309333	SNUPN	1325	=
TCONS_00003802	XLOC_001631	chr1	+	4540	TCONS_00003801	CUFF.6400.1	CUFF.6400	3388	j	ECAUB_00006557	PTPN9	7259	j	NM_001309333.1	SNUPN	1324	j	ENSECAT00000018841.1	ENSECAG00000017726.1	1157	j	NM_001309333	SNUPN	1325	j
TCONS_00003803	XLOC_001631	chr1	+	1994	TCONS_00003801	CUFF.6400.1	CUFF.6400	3388	c	ECAUB_00006535	SNUPN	4458	=	NM_001309333.1	SNUPN	1324	j	ENSECAT00000018841.1	ENSECAG00000017726.1	1157	j	NM_001309333	SNUPN	1325	j
TCONS_00003806	XLOC_001631	chr1	+	4237	TCONS_00003801	CUFF.6400.1	CUFF.6400	3388	j	ECAUB_00006557	PTPN9	7259	j	NM_001309333.1	SNUPN	1324	j	ENSECAT00000018841.1	ENSECAG00000017726.1	1157	j	NM_001309333	SNUPN	1325	j
TCONS_00003808	XLOC_001631	chr1	+	4448	TCONS_00003801	CUFF.6403.1	CUFF.6403	1332	j	ECAUB_00006557	PTPN9	7259	j	NM_001309333.1	SNUPN	1324	j	ENSECAT00000018841.1	ENSECAG00000017726.1	1157	j	NM_001309333	SNUPN	1325	j
TCONS_00003809	XLOC_001632	chr1	+	8156	TCONS_00003810	CUFF.6590.1	CUFF.6590	4436	j	ECAUB_00006557	PTPN9	7259	j	XM_014733849.1	PTPN9	3094	j	ENSECAT00000023624.1	ENSECAG00000022160.1	2349	j	-	-	-	u
TCONS_00003810	XLOC_001632	chr1	+	8180	TCONS_00003810	CUFF.6590.1	CUFF.6590	4436	j	ECAUB_00006557	PTPN9	7259	j	XM_014733849.1	PTPN9	3094	j	ENSECAT00000023624.1	ENSECAG00000022160.1	2349	j	-	-	-	u
TCONS_00003819	XLOC_001632	chr1	+	8087	TCONS_00003810	CUFF.6590.1	CUFF.6590	4436	j	ECAUB_00006557	PTPN9	7259	j	XM_014733849.1	PTPN9	3094	j	ENSECAT00000023624.1	ENSECAG00000022160.1	2349	j	-	-	-	u
TCONS_00003828	XLOC_001641	chr1	+	20680	TCONS_00003834	CUFF.6649.2	CUFF.6649	10710	j	ECAUB_00006578	MAN2C1	13906	j	XM_005602902.2	MAN2C1	3994	j	ENSECAT00000023900.1	ENSECAG00000021864.1	3051	j	-	-	-	u
TCONS_00003834	XLOC_001641	chr1	+	21664	TCONS_00003834	CUFF.6649.2	CUFF.6649	10710	j	ECAUB_00006578	MAN2C1	13906	j	XM_005602902.2	MAN2C1	3994	j	ENSECAT00000023900.1	ENSECAG00000021864.1	3051	j	-	-	-	u
TCONS_00003835	XLOC_001641	chr1	+	20097	TCONS_00003834	CUFF.6649.2	CUFF.6649	10710	j	ECAUB_00006578	MAN2C1	13906	j	XM_005602902.2	MAN2C1	3994	j	ENSECAT00000023900.1	ENSECAG00000021864.1	3051	j	-	-	-	u
TCONS_00003850	XLOC_001641	chr1	+	1226	TCONS_00003834	CUFF.6649.2	CUFF.6649	10710	j	ECAUB_00006578	MAN2C1	13906	j	XM_005602902.2	MAN2C1	3994	j	ENSECAT00000023900.1	ENSECAG00000021864.1	3051	j	-	-	-	u
TCONS_00003880	XLOC_001643	chr1	+	1181	TCONS_00003881	CUFF.6381.1	CUFF.6381	678	=	-	-	-	u	-	-	-	u	-	-	-	u	-	-	-	u
TCONS_00003881	XLOC_001643	chr1	+	2653	TCONS_00003881	CUFF.6381.2	CUFF.6381	982	j	-	-	-	u	-	-	-	u	-	-	-	u	-	-	-	u
TCONS_00003883	XLOC_001643	chr1	+	1430	TCONS_00003881	CUFF.6381.2	CUFF.6381	982	j	-	-	-	u	-	-	-	u	-	-	-	u	-	-	-	u
TCONS_00003885	XLOC_001643	chr1	+	2499	TCONS_00003881	CUFF.6381.2	CUFF.6381	982	j	-	-	-	u	-	-	-	u	-	-	-	u	-	-	-	u
TCONS_00003889	XLOC_001643	chr1	+	2030	TCONS_00003881	CUFF.6381.2	CUFF.6381	982	j	-	-	-	u	-	-	-	u	-	-	-	u	-	-	-	u
TCONS_00003893	XLOC_001645	chr1	+	7357	TCONS_00003893	CUFF.6381.2	CUFF.6381	982	p	-	-	-	u	-	-	-	u	-	-	-	u	-	-	-	u
TCONS_00003898	XLOC_001646	chr1	+	3170	TCONS_00003898	CUFF.6432.1	CUFF.6432	2316	=	ECAUB_00006669	LOC100051391	1812	j	XR_001379076.1	LOC100051391	620	=	ENSECAT00000000149.1	ENSECAG00000000160.1	608	j	-	-	-	u
TCONS_00003899	XLOC_001646	chr1	+	2919	TCONS_00003898	CUFF.6432.1	CUFF.6432	2316	j	ECAUB_00006669	LOC100051391	1812	j	XM_014734025.1	LOC100051391	771	j	ENSECAT00000000149.1	ENSECAG00000000160.1	608	j	-	-	-	u
TCONS_00003900	XLOC_001646	chr1	+	2490	TCONS_00003898	CUFF.6432.1	CUFF.6432	2316	j	ECAUB_00006669	LOC100051391	1812	j	XR_001379077.1	LOC100051391	546	=	ENSECAT00000000149.1	ENSECAG00000000160.1	608	j	-	-	-	u
TCONS_00003902	XLOC_001647	chr1	+	11217	TCONS_00003902	CUFF.6453.1	CUFF.6453	5305	j	ECAUB_00006748	FAM219B	7607	j	XM_005602915.2	FAM219B	3202	j	ENSECAT00000010124.1	ENSECAG00000009871.1	600	j	-	-	-	u
TCONS_00003903	XLOC_001647	chr1	+	8451	TCONS_00003902	CUFF.6453.1	CUFF.6453	5305	=	ECAUB_00006748	FAM219B	7607	j	XM_014733770.1	FAM219B	720	=	ENSECAT00000010124.1	ENSECAG00000009871.1	600	j	-	-	-	u
TCONS_00003904	XLOC_001647	chr1	+	8292	TCONS_00003902	CUFF.6453.1	CUFF.6453	5305	j	ECAUB_00006748	FAM219B	7607	j	XM_005602915.2	FAM219B	3202	j	ENSECAT00000010124.1	ENSECAG00000009871.1	600	j	-	-	-	u
TCONS_00003905	XLOC_001647	chr1	+	8341	TCONS_00003902	CUFF.6453.1	CUFF.6453	5305	j	ECAUB_00006723	FAM219B	947	=	XM_001493763.4	FAM219B	3201	=	ENSECAT00000010124.1	ENSECAG00000009871.1	600	j	-	-	-	u
TCONS_00003906	XLOC_001647	chr1	+	10017	TCONS_00003902	CUFF.6453.1	CUFF.6453	5305	j	ECAUB_00006748	FAM219B	7607	j	XM_005602915.2	FAM219B	3202	j	ENSECAT00000010124.1	ENSECAG00000009871.1	600	j	-	-	-	u
TCONS_00003907	XLOC_001647	chr1	+	8214	TCONS_00003902	CUFF.6453.1	CUFF.6453	5305	j	ECAUB_00006724	FAM219B	944	=	XM_005602915.2	FAM219B	3202	=	ENSECAT00000010124.1	ENSECAG00000009871.1	600	j	-	-	-	u
TCONS_00003912	XLOC_001648	chr1	+	2619	TCONS_00003913	CUFF.6434.1	CUFF.6434	2602	=	ECAUB_00006774	SCAMP2	2601	=	XM_001493806.4	SCAMP2	2562	=	ENSECAT00000016286.1	ENSECAG00000015415.1	1073	=	-	-	-	u
TCONS_00003913	XLOC_001648	chr1	+	5858	TCONS_00003913	CUFF.6434.1	CUFF.6434	2602	j	ECAUB_00006772	SCAMP2	6033	=	XM_001493806.4	SCAMP2	2562	j	ENSECAT00000016286.1	ENSECAG00000015415.1	1073	j	-	-	-	u
TCONS_00003917	XLOC_001649	chr1	+	2478	TCONS_00003923	CUFF.6429.1	CUFF.6429	3044	j	ECAUB_00006781	ULK3	2616	=	XM_005603313.2	ULK3	2430	=	ENSECAT00000022587.1	ENSECAG00000021084.1	1397	=	-	-	-	u
TCONS_00003921	XLOC_001649	chr1	+	2828	TCONS_00003923	CUFF.6429.1	CUFF.6429	3044	j	ECAUB_00006793	ULK3	3141	j	XM_005603313.2	ULK3	2430	j	ENSECAT00000022587.1	ENSECAG00000021084.1	1397	j	-	-	-	u
TCONS_00003923	XLOC_001649	chr1	+	2907	TCONS_00003923	CUFF.6429.1	CUFF.6429	3044	j	ECAUB_00006793	ULK3	3141	j	XM_005603313.2	ULK3	2430	j	ENSECAT00000022587.1	ENSECAG00000021084.1	1397	j	-	-	-	u
TCONS_00003924	XLOC_001649	chr1	+	2650	TCONS_00003923	CUFF.6429.1	CUFF.6429	3044	j	ECAUB_00006793	ULK3	3141	j	XM_005603313.2	ULK3	2430	j	ENSECAT00000022587.1	ENSECAG00000021084.1	1397	j	-	-	-	u
TCONS_00003933	XLOC_001650	chr1	+	4291	TCONS_00003934	CUFF.6441.1	CUFF.6441	1985	j	ECAUB_00006830	CYP1A1	2880	j	XM_014734095.1	CYP1A1	2634	j	ENSECAT00000015233.1	ENSECAG00000013817.1	1690	j	-	-	-	u
TCONS_00003934	XLOC_001650	chr1	+	6149	TCONS_00003934	CUFF.6441.1	CUFF.6441	1985	j	ECAUB_00006832	CYP1A1	3731	=	XM_014734095.1	CYP1A1	2634	j	ENSECAT00000015233.1	ENSECAG00000013817.1	1690	=	-	-	-	u
TCONS_00003935	XLOC_001650	chr1	+	3655	TCONS_00003934	CUFF.6441.2	CUFF.6441	2604	=	ECAUB_00006830	CYP1A1	2880	=	XM_014734095.1	CYP1A1	2634	=	ENSECAT00000015233.1	ENSECAG00000013817.1	1690	j	-	-	-	u
TCONS_00003936	XLOC_001650	chr1	+	3651	TCONS_00003934	CUFF.6441.1	CUFF.6441	1985	j	ECAUB_00006831	CYP1A1	2667	=	XM_014734095.1	CYP1A1	2634	j	ENSECAT00000015233.1	ENSECAG00000013817.1	1690	j	-	-	-	u
TCONS_00003939	XLOC_001651	chr1	+	5369	TCONS_00003942	CUFF.6513.1	CUFF.6513	14188	j	ECAUB_00006844	EDC3	6948	c	XM_005602923.1	EDC3	3743	=	ENSECAT00000019108.1	ENSECAG00000017994.1	1927	j	-	-	-	u
TCONS_00003940	XLOC_001651	chr1	+	3674	TCONS_00003942	CUFF.6513.1	CUFF.6513	14188	j	ECAUB_00006866	EDC3	1990	=	XR_288965.2	EDC3	2040	=	ENSECAT00000019108.1	ENSECAG00000017994.1	1927	j	-	-	-	u
TCONS_00003942	XLOC_001651	chr1	+	5461	TCONS_00003942	CUFF.6513.1	CUFF.6513	14188	=	ECAUB_00006865	EDC3	3777	=	XM_005602922.2	EDC3	3827	=	ENSECAT00000019108.1	ENSECAG00000017994.1	1927	j	-	-	-	u
TCONS_00003943	XLOC_001651	chr1	+	5410	TCONS_00003942	CUFF.6513.1	CUFF.6513	14188	j	ECAUB_00006867	EDC3	3732	=	XM_005602924.1	EDC3	3732	=	ENSECAT00000019108.1	ENSECAG00000017994.1	1927	j	-	-	-	u
TCONS_00003946	XLOC_001652	chr1	+	1898	TCONS_00003946	-	-	-	u	-	-	-	u	-	-	-	u	-	-	-	u	-	-	-	u
TCONS_00003947	XLOC_001653	chr1	+	1949	TCONS_00003947	CUFF.6442.1	CUFF.6442	5304	x	ECAUB_00006872	ARID3B	4594	o	XM_001492883.3	ARID3B	4120	x	ENSECAT00000013672.1	ENSECAG00000013123.1	2206	x	-	-	-	u
TCONS_00003948	XLOC_001654	chr1	+	3374	TCONS_00003950	CUFF.6452.2	CUFF.6452	1735	j	ECAUB_00006886	UBL7	1520	j	XM_005602927.2	LOC100062522	1432	j	ENSECAT00000015083.1	ENSECAG00000014151.1	1215	j	-	-	-	u
TCONS_00003949	XLOC_001654	chr1	+	3413	TCONS_00003950	CUFF.6452.1	CUFF.6452	1663	=	ECAUB_00006888	UBL7	1366	=	XM_003363650.3	LOC100062522	1381	=	ENSECAT00000015083.1	ENSECAG00000014151.1	1215	j	-	-	-	u
TCONS_00003950	XLOC_001654	chr1	+	3483	TCONS_00003950	CUFF.6452.2	CUFF.6452	1735	=	ECAUB_00006891	UBL7	1425	=	XM_005602927.2	LOC100062522	1432	=	ENSECAT00000015083.1	ENSECAG00000014151.1	1215	j	-	-	-	u
TCONS_00003953	XLOC_001657	chr1	+	11163	TCONS_00003953	CUFF.6445.1	CUFF.6445	4072	j	ECAUB_00006894	SEMA7A	9964	=	XM_001917675.3	SEMA7A	3335	j	ENSECAT00000000230.1	ENSECAG00000000173.1	1996	j	-	-	-	u
TCONS_00003954	XLOC_001657	chr1	+	8557	TCONS_00003953	CUFF.6445.1	CUFF.6445	4072	=	ECAUB_00006904	SEMA7A	7165	=	XM_001917675.3	SEMA7A	3335	=	ENSECAT00000000230.1	ENSECAG00000000173.1	1996	=	-	-	-	u
TCONS_00003956	XLOC_001659	chr1	+	2148	TCONS_00003956	CUFF.6482.1	CUFF.6482	2006	j	ECAUB_00006907	CYP11A1	1665	j	NM_001082521.1	CYP11A1	1563	j	ENSECAT00000018951.1	ENSECAG00000017494.1	1563	j	NM_001082521	CYP11A1	1563	j
TCONS_00003957	XLOC_001659	chr1	+	1861	TCONS_00003956	CUFF.6482.1	CUFF.6482	2006	=	ECAUB_00006909	CYP11A1	1563	=	NM_001082521.1	CYP11A1	1563	=	ENSECAT00000018951.1	ENSECAG00000017494.1	1563	j	NM_001082521	CYP11A1	1563	=
TCONS_00003959	XLOC_001659	chr1	+	1539	TCONS_00003956	CUFF.6482.1	CUFF.6482	2006	j	ECAUB_00006907	CYP11A1	1665	j	NM_001082521.1	CYP11A1	1563	j	ENSECAT00000018951.1	ENSECAG00000017494.1	1563	j	NM_001082521	CYP11A1	1563	j
TCONS_00003960	XLOC_001659	chr1	+	758	TCONS_00003956	CUFF.6482.1	CUFF.6482	2006	j	ECAUB_00006907	CYP11A1	1665	j	NM_001082521.1	CYP11A1	1563	j	ENSECAT00000018951.1	ENSECAG00000017494.1	1563	j	NM_001082521	CYP11A1	1563	j
TCONS_00003964	XLOC_001660	chr1	+	3162	TCONS_00003965	CUFF.6459.1	CUFF.6459	6597	j	ECAUB_00006912	STRA6	2820	j	XM_014733968.1	STRA6	2833	=	ENSECAT00000018256.1	ENSECAG00000016969.1	2004	j	-	-	-	u
TCONS_00003965	XLOC_001660	chr1	+	4123	TCONS_00003965	CUFF.6459.1	CUFF.6459	6597	j	ECAUB_00006912	STRA6	2820	j	XM_014733969.1	STRA6	2994	j	ENSECAT00000018256.1	ENSECAG00000016969.1	2004	j	-	-	-	u
TCONS_00003966	XLOC_001660	chr1	+	3072	TCONS_00003965	CUFF.6459.1	CUFF.6459	6597	j	ECAUB_00006912	STRA6	2820	j	XM_014733969.1	STRA6	2994	j	ENSECAT00000018256.1	ENSECAG00000016969.1	2004	j	-	-	-	u
TCONS_00003967	XLOC_001660	chr1	+	3778	TCONS_00003965	CUFF.6459.1	CUFF.6459	6597	j	ECAUB_00006912	STRA6	2820	j	XM_014733969.1	STRA6	2994	j	ENSECAT00000018256.1	ENSECAG00000016969.1	2004	j	-	-	-	u
TCONS_00003969	XLOC_001660	chr1	+	3262	TCONS_00003965	CUFF.6459.1	CUFF.6459	6597	j	ECAUB_00006912	STRA6	2820	j	XM_014733969.1	STRA6	2994	j	ENSECAT00000018256.1	ENSECAG00000016969.1	2004	j	-	-	-	u
TCONS_00003970	XLOC_001660	chr1	+	1863	TCONS_00003965	CUFF.6459.1	CUFF.6459	6597	j	ECAUB_00006912	STRA6	2820	j	XM_014733969.1	STRA6	2994	j	ENSECAT00000018256.1	ENSECAG00000016969.1	2004	j	-	-	-	u
TCONS_00003974	XLOC_001662	chr1	+	4253	TCONS_00003978	CUFF.6539.1	CUFF.6539	4769	j	ECAUB_00006971	STOML1	4699	j	XM_005602941.2	STOML1	2053	j	ENSECAT00000021060.1	ENSECAG00000019789.1	1386	j	-	-	-	u
TCONS_00003975	XLOC_001662	chr1	+	4231	TCONS_00003978	CUFF.6539.1	CUFF.6539	4769	j	ECAUB_00006971	STOML1	4699	j	XM_005602941.2	STOML1	2053	j	ENSECAT00000021060.1	ENSECAG00000019789.1	1386	j	-	-	-	u
TCONS_00003976	XLOC_001662	chr1	+	4402	TCONS_00003978	CUFF.6539.1	CUFF.6539	4769	j	ECAUB_00006959	STOML1	2006	=	XM_001494223.5	STOML1	1999	=	ENSECAT00000021060.1	ENSECAG00000019789.1	1386	j	-	-	-	u
TCONS_00003977	XLOC_001662	chr1	+	4405	TCONS_00003978	CUFF.6539.1	CUFF.6539	4769	=	ECAUB_00006958	STOML1	2009	=	XM_005602940.2	STOML1	2002	=	ENSECAT00000021060.1	ENSECAG00000019789.1	1386	=	-	-	-	u
TCONS_00003978	XLOC_001662	chr1	+	4853	TCONS_00003978	CUFF.6539.1	CUFF.6539	4769	j	ECAUB_00006975	STOML1	4983	=	XM_005602941.2	STOML1	2053	j	ENSECAT00000021060.1	ENSECAG00000019789.1	1386	j	-	-	-	u
TCONS_00003980	XLOC_001664	chr1	+	1346	TCONS_00003980	-	-	-	u	-	-	-	u	-	-	-	u	-	-	-	u	-	-	-	u
TCONS_00003981	XLOC_001665	chr1	+	4731	TCONS_00003982	CUFF.6481.1	CUFF.6481	1626	j	ECAUB_00006982	C1H15orf59	1529	j	XM_014734000.1	C1H15orf59	2820	j	ENSECAT00000001480.1	ENSECAG00000001634.1	1254	j	-	-	-	u
TCONS_00003982	XLOC_001665	chr1	+	4870	TCONS_00003982	CUFF.6481.1	CUFF.6481	1626	j	ECAUB_00006982	C1H15orf59	1529	j	XM_014734000.1	C1H15orf59	2820	j	ENSECAT00000001480.1	ENSECAG00000001634.1	1254	j	-	-	-	u
TCONS_00003984	XLOC_001666	chr1	+	3026	TCONS_00003984	-	-	-	u	-	-	-	u	XM_005602945.2	C1H15orf59	3147	p	-	-	-	u	-	-	-	u
TCONS_00003985	XLOC_001667	chr1	+	4000	TCONS_00003990	CUFF.6597.1	CUFF.6597	1920	j	ECAUB_00006988	NPTN	2268	j	XM_005603315.2	NPTN	1377	j	ENSECAT00000008566.1	ENSECAG00000008148.1	1641	j	-	-	-	u
TCONS_00003986	XLOC_001667	chr1	+	4348	TCONS_00003990	CUFF.6597.1	CUFF.6597	1920	j	ECAUB_00006988	NPTN	2268	j	XM_005603315.2	NPTN	1377	j	ENSECAT00000008566.1	ENSECAG00000008148.1	1641	j	-	-	-	u
TCONS_00003990	XLOC_001667	chr1	+	9749	TCONS_00003990	CUFF.6597.1	CUFF.6597	1920	j	ECAUB_00006993	NPTN	1641	=	XM_005603315.2	NPTN	1377	j	ENSECAT00000008566.1	ENSECAG00000008148.1	1641	=	-	-	-	u
TCONS_00003991	XLOC_001667	chr1	+	4297	TCONS_00003990	CUFF.6597.1	CUFF.6597	1920	j	ECAUB_00006988	NPTN	2268	j	XM_005603315.2	NPTN	1377	j	ENSECAT00000008566.1	ENSECAG00000008148.1	1641	j	-	-	-	u
TCONS_00003992	XLOC_001667	chr1	+	9052	TCONS_00003990	CUFF.6597.1	CUFF.6597	1920	j	ECAUB_00006994	NPTN	6935	=	XM_005603315.2	NPTN	1377	j	ENSECAT00000008566.1	ENSECAG00000008148.1	1641	j	-	-	-	u
TCONS_00003993	XLOC_001670	chr1	+	1269	TCONS_00003993	CUFF.6495.1	CUFF.6495	1075	j	ECAUB_00006995	HCN4	3693	c	XM_014733539.1	HCN4	3619	j	ENSECAT00000019820.1	ENSECAG00000018537.1	1726	j	-	-	-	u
TCONS_00003994	XLOC_001671	chr1	+	457	TCONS_00003994	CUFF.6493.1	CUFF.6493	533	=	ECAUB_00006995	HCN4	3693	c	XM_014733539.1	HCN4	3619	c	ENSECAT00000019820.1	ENSECAG00000018537.1	1726	j	-	-	-	u
TCONS_00003995	XLOC_001672	chr1	+	607	TCONS_00003995	CUFF.6493.1	CUFF.6493	533	p	ECAUB_00006995	HCN4	3693	o	XM_014733539.1	HCN4	3619	o	ENSECAT00000019820.1	ENSECAG00000018537.1	1726	p	-	-	-	u
TCONS_00003996	XLOC_001673	chr1	+	2413	TCONS_00003996	CUFF.6493.1	CUFF.6493	533	p	ECAUB_00006995	HCN4	3693	p	XM_014733539.1	HCN4	3619	p	ENSECAT00000019820.1	ENSECAG00000018537.1	1726	p	-	-	-	u
TCONS_00003997	XLOC_001674	chr1	+	1123	TCONS_00003997	-	-	-	u	-	-	-	u	-	-	-	u	-	-	-	u	-	-	-	u
TCONS_00003998	XLOC_001675	chr1	+	8306	TCONS_00003998	CUFF.6693.2	CUFF.6693	4993	=	ECAUB_00007014	ADPGK	2695	=	XM_001493993.4	ADPGK	2702	=	ENSECAT00000021871.1	ENSECAG00000020480.1	1911	j	-	-	-	u
TCONS_00003999	XLOC_001675	chr1	+	6437	TCONS_00003998	CUFF.6693.1	CUFF.6693	4996	=	ECAUB_00007013	ADPGK	2627	=	XM_005602948.2	ADPGK	2705	=	ENSECAT00000021871.1	ENSECAG00000020480.1	1911	j	-	-	-	u
TCONS_00004002	XLOC_001677	chr1	+	3087	TCONS_00004002	-	-	-	u	ECAUB_00019504	ARIH1	23364	x	XM_005603318.2	ARIH1	4997	x	-	-	-	u	-	-	-	u
TCONS_00004006	XLOC_001679	chr1	+	6614	TCONS_00004010	CUFF.6540.1	CUFF.6540	5383	j	ECAUB_00007053	HEXA	1817	j	XM_001494311.4	HEXA	1823	j	ENSECAT00000012568.1	ENSECAG00000011466.1	1760	j	-	-	-	u
TCONS_00004007	XLOC_001679	chr1	+	6326	TCONS_00004010	CUFF.6540.1	CUFF.6540	5383	j	ECAUB_00007053	HEXA	1817	j	XM_001494311.4	HEXA	1823	j	ENSECAT00000012568.1	ENSECAG00000011466.1	1760	j	-	-	-	u
TCONS_00004008	XLOC_001679	chr1	+	6390	TCONS_00004010	CUFF.6540.1	CUFF.6540	5383	j	ECAUB_00007030	HEXA	8392	=	XM_001494311.4	HEXA	1823	j	ENSECAT00000012568.1	ENSECAG00000011466.1	1760	j	-	-	-	u
TCONS_00004009	XLOC_001679	chr1	+	5989	TCONS_00004010	CUFF.6540.1	CUFF.6540	5383	j	ECAUB_00007053	HEXA	1817	j	XM_001494311.4	HEXA	1823	j	ENSECAT00000012568.1	ENSECAG00000011466.1	1760	j	-	-	-	u
TCONS_00004010	XLOC_001679	chr1	+	7659	TCONS_00004010	CUFF.6540.1	CUFF.6540	5383	j	ECAUB_00007053	HEXA	1817	j	XM_001494311.4	HEXA	1823	j	ENSECAT00000012568.1	ENSECAG00000011466.1	1760	j	-	-	-	u
TCONS_00004011	XLOC_001679	chr1	+	6757	TCONS_00004010	CUFF.6540.1	CUFF.6540	5383	j	ECAUB_00007049	HEXA	8784	=	XM_001494311.4	HEXA	1823	j	ENSECAT00000012568.1	ENSECAG00000011466.1	1760	j	-	-	-	u
TCONS_00004012	XLOC_001679	chr1	+	5105	TCONS_00004010	CUFF.6540.1	CUFF.6540	5383	j	ECAUB_00007053	HEXA	1817	j	XM_001494311.4	HEXA	1823	j	ENSECAT00000012568.1	ENSECAG00000011466.1	1760	j	-	-	-	u
TCONS_00004013	XLOC_001679	chr1	+	5309	TCONS_00004010	CUFF.6540.1	CUFF.6540	5383	j	ECAUB_00007053	HEXA	1817	j	XM_001494311.4	HEXA	1823	j	ENSECAT00000012568.1	ENSECAG00000011466.1	1760	j	-	-	-	u
TCONS_00004015	XLOC_001680	chr1	+	554	TCONS_00004019	CUFF.6510.2	CUFF.6510	643	j	ECAUB_00007056	CELF6	3272	j	XM_014733540.1	CELF6	2556	j	-	-	-	u	-	-	-	u
TCONS_00004016	XLOC_001680	chr1	+	635	TCONS_00004019	CUFF.6510.2	CUFF.6510	643	=	ECAUB_00007056	CELF6	3272	c	XM_014733540.1	CELF6	2556	c	-	-	-	u	-	-	-	u
TCONS_00004019	XLOC_001680	chr1	+	798	TCONS_00004019	CUFF.6510.2	CUFF.6510	643	j	ECAUB_00007056	CELF6	3272	j	XM_014733540.1	CELF6	2556	j	-	-	-	u	-	-	-	u
TCONS_00004021	XLOC_001681	chr1	+	7208	TCONS_00004022	CUFF.6533.1	CUFF.6533	3097	j	ECAUB_00007056	CELF6	3272	j	XM_014733540.1	CELF6	2556	j	-	-	-	u	-	-	-	u
TCONS_00004022	XLOC_001681	chr1	+	7634	TCONS_00004022	CUFF.6533.1	CUFF.6533	3097	j	ECAUB_00007056	CELF6	3272	j	XM_014733540.1	CELF6	2556	j	-	-	-	u	-	-	-	u
TCONS_00004023	XLOC_001681	chr1	+	7311	TCONS_00004022	CUFF.6533.1	CUFF.6533	3097	j	ECAUB_00007056	CELF6	3272	j	XM_014733540.1	CELF6	2556	j	-	-	-	u	-	-	-	u
TCONS_00004028	XLOC_001682	chr1	+	5226	TCONS_00004037	CUFF.6724.1	CUFF.6724	5113	j	ECAUB_00007082	PARP6	6069	j	XM_014733846.1	PARP6	3662	j	ENSECAT00000017472.1	ENSECAG00000016215.1	1887	j	-	-	-	u
TCONS_00004037	XLOC_001682	chr1	+	16501	TCONS_00004037	CUFF.6724.1	CUFF.6724	5113	j	ECAUB_00007081	PARP6	11586	=	XM_014733846.1	PARP6	3662	j	ENSECAT00000017472.1	ENSECAG00000016215.1	1887	j	-	-	-	u
TCONS_00004044	XLOC_001682	chr1	+	11873	TCONS_00004037	CUFF.6724.1	CUFF.6724	5113	j	ECAUB_00007082	PARP6	6069	j	XM_014733846.1	PARP6	3662	j	ENSECAT00000017472.1	ENSECAG00000016215.1	1887	j	-	-	-	u
TCONS_00004045	XLOC_001682	chr1	+	5827	TCONS_00004037	CUFF.6724.1	CUFF.6724	5113	j	ECAUB_00007082	PARP6	6069	j	XM_014733846.1	PARP6	3662	j	ENSECAT00000017472.1	ENSECAG00000016215.1	1887	j	-	-	-	u
TCONS_00004051	XLOC_001684	chr1	+	3263	TCONS_00004051	CUFF.6731.2	CUFF.6731	3052	=	ECAUB_00007118	PKM	2376	=	NM_001143794.2	PKM	2376	=	ENSECAT00000008703.1	ENSECAG00000007644.1	1806	j	NM_001143794	PKM	2376	=
TCONS_00004052	XLOC_001684	chr1	+	3213	TCONS_00004051	CUFF.6731.1	CUFF.6731	3052	j	ECAUB_00007124	PKM	2403	j	NM_001143794.2	PKM	2376	j	ENSECAT00000008703.1	ENSECAG00000007644.1	1806	j	NM_001143794	PKM	2376	j
TCONS_00004053	XLOC_001685	chr1	+	3901	TCONS_00004057	CUFF.6555.1	CUFF.6555	3761	j	ECAUB_00007129	GRAMD2	3183	j	XM_014734083.1	GRAMD2	3224	j	ENSECAT00000015561.1	ENSECAG00000014861.1	963	j	-	-	-	u
TCONS_00004054	XLOC_001685	chr1	+	3820	TCONS_00004057	CUFF.6555.1	CUFF.6555	3761	j	ECAUB_00007129	GRAMD2	3183	j	XM_014734083.1	GRAMD2	3224	j	ENSECAT00000015561.1	ENSECAG00000014861.1	963	j	-	-	-	u
TCONS_00004055	XLOC_001685	chr1	+	3640	TCONS_00004057	CUFF.6555.1	CUFF.6555	3761	j	ECAUB_00007129	GRAMD2	3183	j	XM_014734083.1	GRAMD2	3224	j	ENSECAT00000015561.1	ENSECAG00000014861.1	963	j	-	-	-	u
TCONS_00004057	XLOC_001685	chr1	+	4157	TCONS_00004057	CUFF.6555.1	CUFF.6555	3761	j	ECAUB_00007129	GRAMD2	3183	j	XM_014734083.1	GRAMD2	3224	j	ENSECAT00000015561.1	ENSECAG00000014861.1	963	j	-	-	-	u
TCONS_00004060	XLOC_001685	chr1	+	3626	TCONS_00004057	CUFF.6555.1	CUFF.6555	3761	j	ECAUB_00007129	GRAMD2	3183	j	XM_014734083.1	GRAMD2	3224	j	ENSECAT00000015561.1	ENSECAG00000014861.1	963	j	-	-	-	u
TCONS_00004063	XLOC_001685	chr1	+	3621	TCONS_00004057	CUFF.6555.1	CUFF.6555	3761	=	ECAUB_00007129	GRAMD2	3183	j	XM_014734083.1	GRAMD2	3224	j	ENSECAT00000015561.1	ENSECAG00000014861.1	963	j	-	-	-	u
TCONS_00004064	XLOC_001685	chr1	+	3613	TCONS_00004057	CUFF.6555.1	CUFF.6555	3761	j	ECAUB_00007129	GRAMD2	3183	j	XM_014734083.1	GRAMD2	3224	j	ENSECAT00000015561.1	ENSECAG00000014861.1	963	j	-	-	-	u
TCONS_00004066	XLOC_001685	chr1	+	3554	TCONS_00004057	CUFF.6555.3	CUFF.6555	3116	=	ECAUB_00007129	GRAMD2	3183	j	XM_014734083.1	GRAMD2	3224	j	ENSECAT00000015561.1	ENSECAG00000014861.1	963	j	-	-	-	u
TCONS_00004079	XLOC_001687	chr1	+	21287	TCONS_00004080	CUFF.6632.3	CUFF.6632	13028	j	ECAUB_00007142	MYO9A	12794	j	XM_014733747.1	MYO9A	12267	j	ENSECAT00000017832.1	ENSECAG00000016415.1	7981	j	-	-	-	u
TCONS_00004080	XLOC_001687	chr1	+	25113	TCONS_00004080	CUFF.6632.3	CUFF.6632	13028	j	ECAUB_00007142	MYO9A	12794	j	XM_014733747.1	MYO9A	12267	j	ENSECAT00000017832.1	ENSECAG00000016415.1	7981	j	-	-	-	u
TCONS_00004081	XLOC_001687	chr1	+	21566	TCONS_00004080	CUFF.6632.3	CUFF.6632	13028	j	ECAUB_00007142	MYO9A	12794	j	XM_014733747.1	MYO9A	12267	j	ENSECAT00000017832.1	ENSECAG00000016415.1	7981	j	-	-	-	u
TCONS_00004082	XLOC_001687	chr1	+	22286	TCONS_00004080	CUFF.6632.3	CUFF.6632	13028	j	ECAUB_00007142	MYO9A	12794	j	XM_014733747.1	MYO9A	12267	j	ENSECAT00000017832.1	ENSECAG00000016415.1	7981	j	-	-	-	u
TCONS_00004084	XLOC_001687	chr1	+	19691	TCONS_00004080	CUFF.6632.3	CUFF.6632	13028	j	ECAUB_00007142	MYO9A	12794	j	XM_014733747.1	MYO9A	12267	j	ENSECAT00000017832.1	ENSECAG00000016415.1	7981	j	-	-	-	u
TCONS_00004090	XLOC_001687	chr1	+	19647	TCONS_00004080	CUFF.6632.3	CUFF.6632	13028	j	ECAUB_00007142	MYO9A	12794	j	XM_014733747.1	MYO9A	12267	j	ENSECAT00000017832.1	ENSECAG00000016415.1	7981	j	-	-	-	u
TCONS_00004094	XLOC_001694	chr1	+	1021	TCONS_00004094	-	-	-	u	-	-	-	u	-	-	-	u	-	-	-	u	-	-	-	u
TCONS_00004095	XLOC_001695	chr1	+	2021	TCONS_00004100	CUFF.6575.1	CUFF.6575	1423	j	ECAUB_00007156	THAP10	2281	j	XM_014733542.1	THAP10	1362	j	-	-	-	u	-	-	-	u
TCONS_00004096	XLOC_001695	chr1	+	2079	TCONS_00004100	CUFF.6575.1	CUFF.6575	1423	j	ECAUB_00007156	THAP10	2281	j	XM_014733542.1	THAP10	1362	j	-	-	-	u	-	-	-	u
TCONS_00004097	XLOC_001695	chr1	+	1960	TCONS_00004100	CUFF.6575.1	CUFF.6575	1423	j	ECAUB_00007156	THAP10	2281	j	XM_014733542.1	THAP10	1362	j	-	-	-	u	-	-	-	u
TCONS_00004098	XLOC_001695	chr1	+	1932	TCONS_00004100	CUFF.6575.1	CUFF.6575	1423	j	ECAUB_00007156	THAP10	2281	j	XM_014733542.1	THAP10	1362	j	-	-	-	u	-	-	-	u
TCONS_00004099	XLOC_001695	chr1	+	2026	TCONS_00004100	CUFF.6575.1	CUFF.6575	1423	j	ECAUB_00007156	THAP10	2281	j	XM_014733542.1	THAP10	1362	j	-	-	-	u	-	-	-	u
TCONS_00004100	XLOC_001695	chr1	+	2267	TCONS_00004100	CUFF.6575.1	CUFF.6575	1423	j	ECAUB_00007156	THAP10	2281	j	XM_014733542.1	THAP10	1362	j	-	-	-	u	-	-	-	u
TCONS_00004102	XLOC_001695	chr1	+	1959	TCONS_00004100	CUFF.6575.1	CUFF.6575	1423	j	ECAUB_00007156	THAP10	2281	j	XM_014733542.1	THAP10	1362	j	-	-	-	u	-	-	-	u
TCONS_00004105	XLOC_001696	chr1	+	7132	TCONS_00004108	CUFF.6569.2	CUFF.6569	387	j	ECAUB_00007157	LARP6	2175	j	XM_005602960.2	LARP6	1879	j	ENSECAT00000014825.1	ENSECAG00000014190.1	1446	j	-	-	-	u
TCONS_00004106	XLOC_001696	chr1	+	9105	TCONS_00004108	CUFF.6569.2	CUFF.6569	387	j	ECAUB_00007157	LARP6	2175	j	XM_005602960.2	LARP6	1879	j	ENSECAT00000014825.1	ENSECAG00000014190.1	1446	j	-	-	-	u
TCONS_00004108	XLOC_001696	chr1	+	21149	TCONS_00004108	CUFF.6569.2	CUFF.6569	387	j	ECAUB_00007157	LARP6	2175	=	XM_005602960.2	LARP6	1879	=	ENSECAT00000014825.1	ENSECAG00000014190.1	1446	j	-	-	-	u
TCONS_00004109	XLOC_001696	chr1	+	19176	TCONS_00004108	CUFF.6569.2	CUFF.6569	387	j	ECAUB_00007157	LARP6	2175	j	XM_005602960.2	LARP6	1879	j	ENSECAT00000014825.1	ENSECAG00000014190.1	1446	j	-	-	-	u
TCONS_00004110	XLOC_001696	chr1	+	9482	TCONS_00004108	CUFF.6569.1	CUFF.6569	477	=	ECAUB_00007158	LARP6	1446	=	XM_005602960.2	LARP6	1879	j	ENSECAT00000014825.1	ENSECAG00000014190.1	1446	=	-	-	-	u
TCONS_00004111	XLOC_001696	chr1	+	7207	TCONS_00004108	CUFF.6569.2	CUFF.6569	387	j	ECAUB_00007157	LARP6	2175	j	XM_005602960.2	LARP6	1879	j	ENSECAT00000014825.1	ENSECAG00000014190.1	1446	j	-	-	-	u
TCONS_00004113	XLOC_001697	chr1	+	1557	TCONS_00004116	CUFF.6615.1	CUFF.6615	1911	j	ECAUB_00007160	UACA	5276	j	XM_014733543.1	UACA	5643	j	ENSECAT00000017420.1	ENSECAG00000016261.1	3788	j	-	-	-	u
TCONS_00004116	XLOC_001697	chr1	+	7421	TCONS_00004116	CUFF.6615.1	CUFF.6615	1911	j	ECAUB_00007160	UACA	5276	j	XM_014733543.1	UACA	5643	j	ENSECAT00000017420.1	ENSECAG00000016261.1	3788	j	-	-	-	u
TCONS_00004117	XLOC_001699	chr1	+	17261	TCONS_00004117	CUFF.6618.1	CUFF.6618	3864	=	ECAUB_00007160	UACA	5276	j	XM_014733543.1	UACA	5643	j	ENSECAT00000017420.1	ENSECAG00000016261.1	3788	j	-	-	-	u
TCONS_00004118	XLOC_001700	chr1	+	637	TCONS_00004118	CUFF.6663.1	CUFF.6663	469	j	-	-	-	u	XR_001378982.1	LOC106782136	493	=	-	-	-	u	-	-	-	u
TCONS_00004119	XLOC_001701	chr1	+	1318	TCONS_00004119	-	-	-	u	-	-	-	u	-	-	-	u	-	-	-	u	-	-	-	u
TCONS_00004120	XLOC_001702	chr1	+	2195	TCONS_00004131	CUFF.6690.1	CUFF.6690	5173	j	ECAUB_00007205	TLE3	7811	j	XM_005602961.2	TLE3	4422	j	ENSECAT00000007482.1	ENSECAG00000004807.1	3661	j	-	-	-	u
TCONS_00004121	XLOC_001702	chr1	+	9981	TCONS_00004131	CUFF.6690.1	CUFF.6690	5173	j	ECAUB_00007205	TLE3	7811	j	XM_005602961.2	TLE3	4422	j	ENSECAT00000007482.1	ENSECAG00000004807.1	3661	j	-	-	-	u
TCONS_00004122	XLOC_001702	chr1	+	1723	TCONS_00004131	CUFF.6690.1	CUFF.6690	5173	j	ECAUB_00007205	TLE3	7811	j	XM_005602961.2	TLE3	4422	j	ENSECAT00000007482.1	ENSECAG00000004807.1	3661	j	-	-	-	u
TCONS_00004124	XLOC_001702	chr1	+	17188	TCONS_00004131	CUFF.6690.1	CUFF.6690	5173	j	ECAUB_00007216	TLE3	2664	=	XM_005602967.2	TLE3	4512	=	ENSECAT00000007482.1	ENSECAG00000004807.1	3661	j	-	-	-	u
TCONS_00004127	XLOC_001702	chr1	+	18025	TCONS_00004131	CUFF.6690.1	CUFF.6690	5173	j	ECAUB_00007205	TLE3	7811	j	XM_005602961.2	TLE3	4422	j	ENSECAT00000007482.1	ENSECAG00000004807.1	3661	j	-	-	-	u
TCONS_00004129	XLOC_001702	chr1	+	17772	TCONS_00004131	CUFF.6690.1	CUFF.6690	5173	j	ECAUB_00007205	TLE3	7811	j	XM_005602961.2	TLE3	4422	j	ENSECAT00000007482.1	ENSECAG00000004807.1	3661	j	-	-	-	u
TCONS_00004131	XLOC_001702	chr1	+	19333	TCONS_00004131	CUFF.6690.1	CUFF.6690	5173	j	ECAUB_00007205	TLE3	7811	j	XM_005602961.2	TLE3	4422	j	ENSECAT00000007482.1	ENSECAG00000004807.1	3661	j	-	-	-	u
TCONS_00004136	XLOC_001702	chr1	+	17203	TCONS_00004131	CUFF.6690.2	CUFF.6690	5283	=	ECAUB_00007215	TLE3	2679	=	XM_005602966.2	TLE3	4527	=	ENSECAT00000007482.1	ENSECAG00000004807.1	3661	j	-	-	-	u
TCONS_00004144	XLOC_001708	chr1	+	1585	TCONS_00004144	-	-	-	u	-	-	-	u	-	-	-	u	-	-	-	u	-	-	-	u
TCONS_00004145	XLOC_001709	chr1	+	544	TCONS_00004145	-	-	-	u	-	-	-	u	-	-	-	u	-	-	-	u	-	-	-	u
TCONS_00004147	XLOC_001711	chr1	+	30649	TCONS_00004147	CUFF.6750.1	CUFF.6750	3805	x	ECAUB_00007229	KIF23	16262	e	XM_014734038.1	KIF23	2663	x	ENSECAT00000015709.1	ENSECAG00000014536.1	3100	x	-	-	-	u
TCONS_00004149	XLOC_001713	chr1	+	1145	TCONS_00004149	-	-	-	u	ECAUB_00007233	LOC102150027	729	j	XR_288971.2	LOC102150027	918	j	-	-	-	u	-	-	-	u
TCONS_00004150	XLOC_001713	chr1	+	826	TCONS_00004149	-	-	-	u	ECAUB_00007233	LOC102150027	729	=	XR_288971.2	LOC102150027	918	=	-	-	-	u	-	-	-	u
TCONS_00004151	XLOC_001714	chr1	+	1547	TCONS_00004152	-	-	-	u	ECAUB_00007235	ELOC_000950	1481	j	-	-	-	u	-	-	-	u	-	-	-	u
TCONS_00004152	XLOC_001714	chr1	+	3638	TCONS_00004152	-	-	-	u	ECAUB_00007235	ELOC_000950	1481	=	-	-	-	u	-	-	-	u	-	-	-	u
TCONS_00004156	XLOC_001717	chr1	+	7775	TCONS_00004157	CUFF.6826.1	CUFF.6826	2121	=	ECAUB_00007244	ANP32A	2117	=	XM_001495810.5	ANP32A	2008	=	ENSECAT00000003309.1	ENSECAG00000002541.1	897	j	-	-	-	u
TCONS_00004157	XLOC_001717	chr1	+	11105	TCONS_00004157	CUFF.6826.1	CUFF.6826	2121	j	ECAUB_00007248	ANP32A	21864	j	XM_005602971.2	ANP32A	2170	j	ENSECAT00000003309.1	ENSECAG00000002541.1	897	j	-	-	-	u
TCONS_00004166	XLOC_001719	chr1	+	6289	TCONS_00004167	CUFF.6814.2	CUFF.6814	6175	=	ECAUB_00007256	ITGA11	4640	=	XM_005602972.2	ITGA11	6187	=	ENSECAT00000025074.1	ENSECAG00000023104.1	3747	j	-	-	-	u
TCONS_00004167	XLOC_001719	chr1	+	8308	TCONS_00004167	CUFF.6814.1	CUFF.6814	5503	=	ECAUB_00007254	ITGA11	6672	=	XM_001495868.5	ITGA11	8206	=	ENSECAT00000025074.1	ENSECAG00000023104.1	3747	=	-	-	-	u
TCONS_00004169	XLOC_001720	chr1	+	1949	TCONS_00004170	-	-	-	u	-	-	-	u	XR_001379110.1	LOC106782204	780	j	-	-	-	u	-	-	-	u
TCONS_00004170	XLOC_001720	chr1	+	2326	TCONS_00004170	-	-	-	u	-	-	-	u	XR_001379110.1	LOC106782204	780	j	-	-	-	u	-	-	-	u
TCONS_00004171	XLOC_001720	chr1	+	1195	TCONS_00004170	-	-	-	u	-	-	-	u	XR_001379110.1	LOC106782204	780	j	-	-	-	u	-	-	-	u
TCONS_00004173	XLOC_001722	chr1	+	5206	TCONS_00004173	CUFF.6807.1.CUFF.6810.1	CUFF.6807.CUFF.6810	2445	=	ECAUB_00007271	CLN6	7068	j	XM_014733965.1	CLN6	2342	=	ENSECAT00000018015.1	ENSECAG00000016991.1	904	j	-	-	-	u
TCONS_00004175	XLOC_001722	chr1	+	4831	TCONS_00004173	CUFF.6807.1.CUFF.6810.2	CUFF.6807.CUFF.6810	2534	=	ECAUB_00007270	CLN6	7496	c	XM_014733965.1	CLN6	2342	j	ENSECAT00000018015.1	ENSECAG00000016991.1	904	j	-	-	-	u
TCONS_00004176	XLOC_001722	chr1	+	4751	TCONS_00004173	CUFF.6807.1.CUFF.6810.2	CUFF.6807.CUFF.6810	2534	j	ECAUB_00007271	CLN6	7068	c	XM_014733965.1	CLN6	2342	j	ENSECAT00000018015.1	ENSECAG00000016991.1	904	j	-	-	-	u
TCONS_00004177	XLOC_001723	chr1	+	9105	TCONS_00004177	CUFF.6878.1	CUFF.6878	1593	c	ECAUB_00007290	CALML4	2699	=	XM_005602974.2	CALML4	1977	c	ENSECAT00000023289.1	ENSECAG00000021844.1	669	j	-	-	-	u
TCONS_00004178	XLOC_001723	chr1	+	8805	TCONS_00004177	CUFF.6878.1	CUFF.6878	1593	j	ECAUB_00007271	CLN6	7068	j	XM_005602974.2	CALML4	1977	j	ENSECAT00000023289.1	ENSECAG00000021844.1	669	j	-	-	-	u
TCONS_00004180	XLOC_001725	chr1	+	1815	TCONS_00004180	-	-	-	u	ECAUB_00019804	IQCH	3063	i	XM_005603326.2	IQCH	3028	i	ENSECAT00000007918.1	ENSECAG00000007674.1	3063	i	-	-	-	u
TCONS_00004181	XLOC_001726	chr1	+	1436	TCONS_00004181	-	-	-	u	ECAUB_00019804	IQCH	3063	i	XM_005603326.2	IQCH	3028	i	ENSECAT00000007918.1	ENSECAG00000007674.1	3063	i	-	-	-	u
TCONS_00004182	XLOC_001727	chr1	+	1154	TCONS_00004182	CUFF.6849.1	CUFF.6849	967	x	ECAUB_00019804	IQCH	3063	x	XM_005603326.2	IQCH	3028	x	ENSECAT00000007918.1	ENSECAG00000007674.1	3063	x	-	-	-	u
TCONS_00004185	XLOC_001730	chr1	+	11459	TCONS_00004185	CUFF.6860.1	CUFF.6860	4466	=	ECAUB_00007333	AAGAB	5031	=	XM_001496758.4	AAGAB	2066	=	ENSECAT00000013887.1	ENSECAG00000013142.1	1362	=	-	-	-	u
TCONS_00004186	XLOC_001730	chr1	+	3240	TCONS_00004185	CUFF.6877.1	CUFF.6877	5666	x	ECAUB_00007336	SMAD3	5849	o	XM_005602977.2	SMAD3	5426	x	-	-	-	u	-	-	-	u
TCONS_00004187	XLOC_001731	chr1	+	201	TCONS_00004187	CUFF.6877.1	CUFF.6877	5666	x	ECAUB_00007336	SMAD3	5849	o	XM_005602977.2	SMAD3	5426	x	ENSECAT00000021997.1	ENSECAG00000020259.1	1355	x	-	-	-	u
TCONS_00004188	XLOC_001732	chr1	+	1437	TCONS_00004188	-	-	-	u	-	-	-	u	-	-	-	u	-	-	-	u	-	-	-	u
TCONS_00004189	XLOC_001733	chr1	+	3952	TCONS_00004189	CUFF.6874.1	CUFF.6874	645	j	ECAUB_00007362	LCTL	8190	j	XM_001497027.3	LCTL	1851	j	ENSECAT00000015035.1	ENSECAG00000014254.1	1730	j	-	-	-	u
TCONS_00004190	XLOC_001733	chr1	+	2544	TCONS_00004189	CUFF.6874.1	CUFF.6874	645	j	ECAUB_00007362	LCTL	8190	j	XM_001497027.3	LCTL	1851	j	ENSECAT00000015035.1	ENSECAG00000014254.1	1730	j	-	-	-	u
TCONS_00004191	XLOC_001733	chr1	+	2052	TCONS_00004189	CUFF.6874.1	CUFF.6874	645	j	ECAUB_00007362	LCTL	8190	j	XM_001497027.3	LCTL	1851	j	ENSECAT00000015035.1	ENSECAG00000014254.1	1730	j	-	-	-	u
TCONS_00004192	XLOC_001733	chr1	+	2228	TCONS_00004189	CUFF.6874.1	CUFF.6874	645	j	ECAUB_00007362	LCTL	8190	j	XM_001497027.3	LCTL	1851	j	ENSECAT00000015035.1	ENSECAG00000014254.1	1730	j	-	-	-	u
TCONS_00004193	XLOC_001733	chr1	+	1401	TCONS_00004189	CUFF.6874.1	CUFF.6874	645	j	ECAUB_00007362	LCTL	8190	j	XM_001497027.3	LCTL	1851	j	ENSECAT00000015035.1	ENSECAG00000014254.1	1730	j	-	-	-	u
TCONS_00004194	XLOC_001733	chr1	+	2464	TCONS_00004189	CUFF.6874.1	CUFF.6874	645	j	ECAUB_00007362	LCTL	8190	j	XM_001497027.3	LCTL	1851	j	ENSECAT00000015035.1	ENSECAG00000014254.1	1730	j	-	-	-	u
TCONS_00004195	XLOC_001733	chr1	+	1912	TCONS_00004189	CUFF.6874.1	CUFF.6874	645	j	ECAUB_00007362	LCTL	8190	j	XM_001497027.3	LCTL	1851	j	ENSECAT00000015035.1	ENSECAG00000014254.1	1730	j	-	-	-	u
TCONS_00004197	XLOC_001734	chr1	+	4727	TCONS_00004197	CUFF.7221.1	CUFF.7221	2821	=	ECAUB_00007379	RPL4	1444	=	XM_001497094.3	RPL4	1459	=	ENSECAT00000025071.1	ENSECAG00000023179.1	1329	=	-	-	-	u
TCONS_00004198	XLOC_001734	chr1	+	4315	TCONS_00004197	CUFF.7221.1	CUFF.7221	2821	j	ECAUB_00007373	RPL4	1554	j	XM_001497094.3	RPL4	1459	j	ENSECAT00000025071.1	ENSECAG00000023179.1	1329	j	-	-	-	u
TCONS_00004199	XLOC_001735	chr1	+	6375	TCONS_00004200	CUFF.7041.1	CUFF.7041	2298	x	ECAUB_00007389	SNAPC5	1455	j	XM_014733547.1	SNAPC5	1294	j	ENSECAT00000010321.1	ENSECAG00000010095.1	262	j	-	-	-	u
TCONS_00004200	XLOC_001735	chr1	+	6378	TCONS_00004200	CUFF.7041.1	CUFF.7041	2298	x	ECAUB_00007389	SNAPC5	1455	j	XM_014733547.1	SNAPC5	1294	j	ENSECAT00000010321.1	ENSECAG00000010095.1	262	j	-	-	-	u
TCONS_00004201	XLOC_001736	chr1	+	28153	TCONS_00004201	CUFF.7041.1	CUFF.7041	2298	x	ECAUB_00019859	MAP2K1	3347	x	XM_001496420.5	MAP2K1	2135	x	-	-	-	u	-	-	-	u
TCONS_00004202	XLOC_001737	chr1	+	2779	TCONS_00004204	CUFF.6937.1	CUFF.6937	1663	j	ECAUB_00007393	TIPIN	1883	=	XM_014733461.1	TIPIN	1446	=	ENSECAT00000004831.1	ENSECAG00000004590.1	906	j	NM_001283066	TIPIN	943	=
TCONS_00004203	XLOC_001737	chr1	+	2648	TCONS_00004204	CUFF.6937.1	CUFF.6937	1663	j	ECAUB_00007399	TIPIN	1725	=	XM_014733462.1	TIPIN	1690	j	ENSECAT00000004831.1	ENSECAG00000004590.1	906	j	NM_001283066	TIPIN	943	j
TCONS_00004204	XLOC_001737	chr1	+	2940	TCONS_00004204	CUFF.6937.1	CUFF.6937	1663	j	ECAUB_00007395	TIPIN	3025	j	XM_014733462.1	TIPIN	1690	j	ENSECAT00000004831.1	ENSECAG00000004590.1	906	j	NM_001283066	TIPIN	943	j
TCONS_00004206	XLOC_001738	chr1	+	4280	TCONS_00004206	-	-	-	u	-	-	-	u	-	-	-	u	-	-	-	u	-	-	-	u
TCONS_00004224	XLOC_001739	chr1	+	2951	TCONS_00004231	CUFF.7061.1	CUFF.7061	2952	j	ECAUB_00007427	MEGF11	3416	j	XM_014733751.1	MEGF11	3342	j	ENSECAT00000002954.1	ENSECAG00000000706.1	3136	j	-	-	-	u
TCONS_00004230	XLOC_001739	chr1	+	3090	TCONS_00004231	CUFF.7061.1	CUFF.7061	2952	j	ECAUB_00007427	MEGF11	3416	j	XM_014733751.1	MEGF11	3342	j	ENSECAT00000002954.1	ENSECAG00000000706.1	3136	j	-	-	-	u
TCONS_00004231	XLOC_001739	chr1	+	17680	TCONS_00004231	CUFF.7061.1	CUFF.7061	2952	j	ECAUB_00007427	MEGF11	3416	j	XM_014733751.1	MEGF11	3342	j	ENSECAT00000002954.1	ENSECAG00000000706.1	3136	j	-	-	-	u
TCONS_00004238	XLOC_001739	chr1	+	1558	TCONS_00004231	CUFF.7061.1	CUFF.7061	2952	j	ECAUB_00007427	MEGF11	3416	j	XM_014733751.1	MEGF11	3342	j	ENSECAT00000002954.1	ENSECAG00000000706.1	3136	j	-	-	-	u
TCONS_00004245	XLOC_001746	chr1	+	4958	TCONS_00004245	-	-	-	u	-	-	-	u	XM_014733810.1	DENND4A	7403	e	-	-	-	u	-	-	-	u
TCONS_00004252	XLOC_001747	chr1	+	21726	TCONS_00004252	CUFF.6976.2.CUFF.6979.1	CUFF.6976.CUFF.6979	9275	j	ECAUB_00007431	DENND4A	8979	j	XM_014733810.1	DENND4A	7403	j	ENSECAT00000026216.1	ENSECAG00000024306.1	6096	j	-	-	-	u
TCONS_00004261	XLOC_001747	chr1	+	11837	TCONS_00004252	CUFF.6976.2.CUFF.6979.1	CUFF.6976.CUFF.6979	9275	j	ECAUB_00007431	DENND4A	8979	j	XM_014733808.1	DENND4A	7325	=	ENSECAT00000026216.1	ENSECAG00000024306.1	6096	j	-	-	-	u
TCONS_00004262	XLOC_001747	chr1	+	10647	TCONS_00004252	CUFF.6976.2.CUFF.6979.1	CUFF.6976.CUFF.6979	9275	j	ECAUB_00007447	DENND4A	8676	=	XM_014733810.1	DENND4A	7403	j	ENSECAT00000026216.1	ENSECAG00000024306.1	6096	j	-	-	-	u
TCONS_00004263	XLOC_001748	chr1	+	2711	TCONS_00004263	CUFF.6959.2	CUFF.6959	2397	=	ECAUB_00007450	VWA9	2452	=	XM_014733892.1	VWA9	2420	=	ENSECAT00000020284.1	ENSECAG00000018884.1	2060	j	-	-	-	u
TCONS_00004264	XLOC_001748	chr1	+	2601	TCONS_00004263	CUFF.6959.1	CUFF.6959	2287	=	ECAUB_00007461	VWA9	2319	=	XM_001497803.4	VWA9	2310	=	ENSECAT00000020284.1	ENSECAG00000018884.1	2060	j	-	-	-	u
TCONS_00004266	XLOC_001748	chr1	+	1658	TCONS_00004263	CUFF.6959.2	CUFF.6959	2397	j	ECAUB_00007450	VWA9	2452	j	XM_014733892.1	VWA9	2420	j	ENSECAT00000020284.1	ENSECAG00000018884.1	2060	j	-	-	-	u
TCONS_00004270	XLOC_001749	chr1	+	7661	TCONS_00004281	CUFF.7011.1	CUFF.7011	7266	j	ECAUB_00007491	DPP8	6995	=	XM_001497871.4	DPP8	6971	=	ENSECAT00000011666.1	ENSECAG00000010846.1	3028	j	-	-	-	u
TCONS_00004278	XLOC_001749	chr1	+	7564	TCONS_00004281	CUFF.7011.1	CUFF.7011	7266	j	ECAUB_00007480	DPP8	7431	j	XM_003363658.3	DPP8	7108	j	ENSECAT00000011666.1	ENSECAG00000010846.1	3028	j	-	-	-	u
TCONS_00004281	XLOC_001749	chr1	+	8950	TCONS_00004281	CUFF.7011.1	CUFF.7011	7266	=	ECAUB_00007481	DPP8	8985	=	XM_003363658.3	DPP8	7108	j	ENSECAT00000011666.1	ENSECAG00000010846.1	3028	=	-	-	-	u
TCONS_00004284	XLOC_001751	chr1	+	1652	TCONS_00004284	-	-	-	u	ECAUB_00007496	IGDCC4	3758	e	XM_001918108.3	IGDCC4	3773	e	-	-	-	u	-	-	-	u
TCONS_00004285	XLOC_001752	chr1	+	1521	TCONS_00004285	-	-	-	u	ECAUB_00007496	IGDCC4	3758	i	XM_001918108.3	IGDCC4	3773	i	-	-	-	u	-	-	-	u
TCONS_00004286	XLOC_001753	chr1	+	3201	TCONS_00004286	-	-	-	u	ECAUB_00007496	IGDCC4	3758	i	XM_001918108.3	IGDCC4	3773	i	-	-	-	u	-	-	-	u
TCONS_00004287	XLOC_001754	chr1	+	6300	TCONS_00004287	CUFF.6974.1	CUFF.6974	5911	=	ECAUB_00007496	IGDCC4	3758	j	XM_001918108.3	IGDCC4	3773	j	ENSECAT00000026559.1	ENSECAG00000024668.1	666	j	-	-	-	u
TCONS_00004288	XLOC_001754	chr1	+	5237	TCONS_00004287	CUFF.6974.1	CUFF.6974	5911	j	ECAUB_00007496	IGDCC4	3758	c	XM_001918108.3	IGDCC4	3773	c	ENSECAT00000026559.1	ENSECAG00000024668.1	666	j	-	-	-	u
TCONS_00004291	XLOC_001754	chr1	+	5357	TCONS_00004287	CUFF.6974.1	CUFF.6974	5911	j	ECAUB_00007496	IGDCC4	3758	j	XM_001918108.3	IGDCC4	3773	j	ENSECAT00000026559.1	ENSECAG00000024668.1	666	j	-	-	-	u
TCONS_00004295	XLOC_001755	chr1	+	4246	TCONS_00004296	CUFF.6966.1	CUFF.6966	3034	j	ECAUB_00007499	IGDCC3	4578	j	XM_014734073.1	IGDCC3	3745	j	ENSECAT00000026704.1	ENSECAG00000024763.1	2447	j	-	-	-	u
TCONS_00004296	XLOC_001755	chr1	+	4494	TCONS_00004296	CUFF.6966.1	CUFF.6966	3034	j	ECAUB_00007499	IGDCC3	4578	j	XM_014734073.1	IGDCC3	3745	=	ENSECAT00000026704.1	ENSECAG00000024763.1	2447	j	-	-	-	u
TCONS_00004297	XLOC_001755	chr1	+	4178	TCONS_00004296	CUFF.6966.1	CUFF.6966	3034	j	ECAUB_00007499	IGDCC3	4578	j	XM_014734073.1	IGDCC3	3745	j	ENSECAT00000026704.1	ENSECAG00000024763.1	2447	j	-	-	-	u
TCONS_00004298	XLOC_001756	chr1	+	3441	TCONS_00004300	CUFF.6984.1	CUFF.6984	1885	j	ECAUB_00007521	PARP16	2817	j	XM_001498063.5	PARP16	2685	j	ENSECAT00000011730.1	ENSECAG00000011251.1	1635	j	-	-	-	u
TCONS_00004299	XLOC_001756	chr1	+	1595	TCONS_00004300	CUFF.6984.1	CUFF.6984	1885	j	ECAUB_00007511	PARP16	4185	=	XM_001498063.5	PARP16	2685	j	ENSECAT00000011730.1	ENSECAG00000011251.1	1635	j	-	-	-	u
TCONS_00004300	XLOC_001756	chr1	+	10179	TCONS_00004300	CUFF.6984.1	CUFF.6984	1885	j	ECAUB_00007509	PARP16	9390	=	XM_001498063.5	PARP16	2685	j	ENSECAT00000011730.1	ENSECAG00000011251.1	1635	j	-	-	-	u
TCONS_00004303	XLOC_001756	chr1	+	4864	TCONS_00004300	CUFF.6984.1	CUFF.6984	1885	j	ECAUB_00007521	PARP16	2817	j	XM_001498063.5	PARP16	2685	j	ENSECAT00000011730.1	ENSECAG00000011251.1	1635	j	-	-	-	u
TCONS_00004306	XLOC_001756	chr1	+	4651	TCONS_00004300	CUFF.6984.1	CUFF.6984	1885	j	ECAUB_00007521	PARP16	2817	j	XM_001498063.5	PARP16	2685	j	ENSECAT00000011730.1	ENSECAG00000011251.1	1635	j	-	-	-	u
TCONS_00004308	XLOC_001756	chr1	+	7920	TCONS_00004300	CUFF.6984.1	CUFF.6984	1885	j	ECAUB_00007521	PARP16	2817	j	XM_001498063.5	PARP16	2685	j	ENSECAT00000011730.1	ENSECAG00000011251.1	1635	j	-	-	-	u
TCONS_00004309	XLOC_001756	chr1	+	6349	TCONS_00004300	CUFF.6984.1	CUFF.6984	1885	j	ECAUB_00007521	PARP16	2817	j	XM_001498063.5	PARP16	2685	j	ENSECAT00000011730.1	ENSECAG00000011251.1	1635	j	-	-	-	u
TCONS_00004310	XLOC_001756	chr1	+	4121	TCONS_00004300	CUFF.6984.1	CUFF.6984	1885	j	ECAUB_00007521	PARP16	2817	j	XM_001498063.5	PARP16	2685	j	ENSECAT00000011730.1	ENSECAG00000011251.1	1635	j	-	-	-	u
TCONS_00004311	XLOC_001757	chr1	+	4626	TCONS_00004312	CUFF.6997.1	CUFF.6997	4423	=	ECAUB_00007523	CILP	4478	=	XM_001498168.4	CILP	3926	=	ENSECAT00000015173.1	ENSECAG00000014515.1	3555	j	-	-	-	u
TCONS_00004312	XLOC_001757	chr1	+	4727	TCONS_00004312	CUFF.6997.1	CUFF.6997	4423	j	ECAUB_00007524	CILP	4554	=	XM_001498168.4	CILP	3926	j	ENSECAT00000015173.1	ENSECAG00000014515.1	3555	j	-	-	-	u
TCONS_00004313	XLOC_001758	chr1	+	4734	TCONS_00004315	CUFF.7000.1	CUFF.7000	3789	j	ECAUB_00007538	CLPX	7940	j	XM_001498202.4	CLPX	2921	j	ENSECAT00000017298.1	ENSECAG00000016127.1	2056	j	-	-	-	u
TCONS_00004314	XLOC_001758	chr1	+	4758	TCONS_00004315	CUFF.7000.1	CUFF.7000	3789	j	ECAUB_00007540	CLPX	4239	=	XM_005602993.2	CLPX	2879	=	ENSECAT00000017298.1	ENSECAG00000016127.1	2056	j	-	-	-	u
TCONS_00004315	XLOC_001758	chr1	+	6249	TCONS_00004315	CUFF.7000.1	CUFF.7000	3789	j	ECAUB_00007538	CLPX	7940	j	XM_001498202.4	CLPX	2921	j	ENSECAT00000017298.1	ENSECAG00000016127.1	2056	j	-	-	-	u
TCONS_00004316	XLOC_001758	chr1	+	5159	TCONS_00004315	CUFF.7000.1	CUFF.7000	3789	j	ECAUB_00007538	CLPX	7940	j	XM_001498202.4	CLPX	2921	j	ENSECAT00000017298.1	ENSECAG00000016127.1	2056	j	-	-	-	u
TCONS_00004318	XLOC_001760	chr1	+	6634	TCONS_00004323	CUFF.6982.1	CUFF.6982	1959	j	ECAUB_00007538	CLPX	7940	j	XM_014733548.1	PDCD7	2026	j	ENSECAT00000028929.1	ENSECAG00000026989.1	1038	j	-	-	-	u
TCONS_00004320	XLOC_001760	chr1	+	6248	TCONS_00004323	CUFF.6982.1	CUFF.6982	1959	j	ECAUB_00007538	CLPX	7940	j	XM_014733548.1	PDCD7	2026	j	ENSECAT00000028929.1	ENSECAG00000026989.1	1038	j	-	-	-	u
TCONS_00004322	XLOC_001760	chr1	+	5948	TCONS_00004323	CUFF.6982.1	CUFF.6982	1959	j	ECAUB_00007538	CLPX	7940	j	XM_014733548.1	PDCD7	2026	j	ENSECAT00000028929.1	ENSECAG00000026989.1	1038	j	-	-	-	u
TCONS_00004323	XLOC_001760	chr1	+	8329	TCONS_00004323	CUFF.6982.1	CUFF.6982	1959	j	ECAUB_00007538	CLPX	7940	j	XM_014733548.1	PDCD7	2026	j	ENSECAT00000028929.1	ENSECAG00000026989.1	1038	j	-	-	-	u
TCONS_00004325	XLOC_001764	chr1	+	1579	TCONS_00004326	CUFF.7083.1	CUFF.7083	8284	j	ECAUB_00007546	RASL12	3338	j	XM_001498342.5	RASL12	1256	j	ENSECAT00000009476.1	ENSECAG00000009263.1	891	j	NR_128064	MIR9046	115	o
TCONS_00004326	XLOC_001764	chr1	+	19137	TCONS_00004326	CUFF.7083.1	CUFF.7083	8284	j	ECAUB_00007546	RASL12	3338	j	XM_001498342.5	RASL12	1256	j	ENSECAT00000009476.1	ENSECAG00000009263.1	891	j	NR_128064	MIR9046	115	o
TCONS_00004328	XLOC_001764	chr1	+	9230	TCONS_00004326	CUFF.7083.1	CUFF.7083	8284	=	ECAUB_00007546	RASL12	3338	j	XM_001498342.5	RASL12	1256	=	ENSECAT00000009476.1	ENSECAG00000009263.1	891	=	-	-	-	u
TCONS_00004329	XLOC_001766	chr1	+	2864	TCONS_00004330	CUFF.7001.2	CUFF.7001	1250	j	ECAUB_00007561	MTFMT	1385	j	XM_014733550.1	MTFMT	1264	j	ENSECAT00000012681.1	ENSECAG00000012255.1	1115	j	-	-	-	u
TCONS_00004330	XLOC_001766	chr1	+	4259	TCONS_00004330	CUFF.7001.2	CUFF.7001	1250	j	ECAUB_00007561	MTFMT	1385	j	XM_014733550.1	MTFMT	1264	j	ENSECAT00000012681.1	ENSECAG00000012255.1	1115	j	-	-	-	u
TCONS_00004331	XLOC_001766	chr1	+	3388	TCONS_00004330	CUFF.7001.2	CUFF.7001	1250	j	ECAUB_00007561	MTFMT	1385	j	XM_014733550.1	MTFMT	1264	j	ENSECAT00000012681.1	ENSECAG00000012255.1	1115	j	-	-	-	u
TCONS_00004332	XLOC_001766	chr1	+	1993	TCONS_00004330	CUFF.7001.2	CUFF.7001	1250	=	ECAUB_00007568	MTFMT	1115	=	XM_014733550.1	MTFMT	1264	j	ENSECAT00000012681.1	ENSECAG00000012255.1	1115	=	-	-	-	u
TCONS_00004334	XLOC_001766	chr1	+	2032	TCONS_00004330	CUFF.7001.2	CUFF.7001	1250	j	ECAUB_00007561	MTFMT	1385	j	XM_014733550.1	MTFMT	1264	j	ENSECAT00000012681.1	ENSECAG00000012255.1	1115	j	-	-	-	u
TCONS_00004335	XLOC_001766	chr1	+	3300	TCONS_00004330	CUFF.7001.2	CUFF.7001	1250	j	ECAUB_00007561	MTFMT	1385	j	XM_014733550.1	MTFMT	1264	j	ENSECAT00000012681.1	ENSECAG00000012255.1	1115	j	-	-	-	u
TCONS_00004336	XLOC_001766	chr1	+	1939	TCONS_00004330	CUFF.7001.2	CUFF.7001	1250	j	ECAUB_00007561	MTFMT	1385	j	XM_014733550.1	MTFMT	1264	j	ENSECAT00000012681.1	ENSECAG00000012255.1	1115	j	-	-	-	u
TCONS_00004338	XLOC_001766	chr1	+	4166	TCONS_00004330	CUFF.7001.2	CUFF.7001	1250	j	ECAUB_00007565	MTFMT	3585	c	XM_014733550.1	MTFMT	1264	j	ENSECAT00000012681.1	ENSECAG00000012255.1	1115	j	-	-	-	u
TCONS_00004339	XLOC_001766	chr1	+	1897	TCONS_00004330	CUFF.7001.2	CUFF.7001	1250	j	ECAUB_00007561	MTFMT	1385	j	XM_014733550.1	MTFMT	1264	j	ENSECAT00000012681.1	ENSECAG00000012255.1	1115	j	-	-	-	u
TCONS_00004340	XLOC_001767	chr1	+	2104	TCONS_00004340	CUFF.7019.1	CUFF.7019	1617	j	ECAUB_00007574	SPG21	1772	=	XM_001498388.5	SPG21	1785	=	ENSECAT00000013576.1	ENSECAG00000012886.1	1294	j	-	-	-	u
TCONS_00004341	XLOC_001768	chr1	+	999	TCONS_00004342	CUFF.7023.1	CUFF.7023	3922	j	ECAUB_00007581	PIF1	2124	j	XM_014734107.1	PIF1	3268	j	ENSECAT00000005678.1	ENSECAG00000005316.1	1385	j	-	-	-	u
TCONS_00004342	XLOC_001768	chr1	+	1764	TCONS_00004342	CUFF.7023.1	CUFF.7023	3922	j	ECAUB_00007581	PIF1	2124	j	XM_014734107.1	PIF1	3268	j	ENSECAT00000005678.1	ENSECAG00000005316.1	1385	j	-	-	-	u
TCONS_00004343	XLOC_001769	chr1	+	638	TCONS_00004343	CUFF.7033.1	CUFF.7033	591	j	ECAUB_00007584	RBPMS2	584	j	XM_014733552.1	RBPMS2	1086	j	ENSECAT00000016231.1	ENSECAG00000015345.1	556	j	-	-	-	u
TCONS_00004346	XLOC_001770	chr1	+	6198	TCONS_00004349	CUFF.7064.1	CUFF.7064	5690	j	ECAUB_00007587	OAZ2	2025	j	NM_001130486.2	OAZ2	682	j	ENSECAT00000019782.1	ENSECAG00000018627.1	554	j	NM_001130486	OAZ2	665	j
TCONS_00004349	XLOC_001770	chr1	+	14040	TCONS_00004349	CUFF.7064.1	CUFF.7064	5690	j	ECAUB_00007587	OAZ2	2025	j	NM_001130486.2	OAZ2	682	j	ENSECAT00000019782.1	ENSECAG00000018627.1	554	j	NM_001130486	OAZ2	665	j
TCONS_00004350	XLOC_001770	chr1	+	8284	TCONS_00004349	CUFF.7064.1	CUFF.7064	5690	j	ECAUB_00007587	OAZ2	2025	j	NM_001130486.2	OAZ2	682	j	ENSECAT00000019782.1	ENSECAG00000018627.1	554	j	NM_001130486	OAZ2	665	j
TCONS_00004354	XLOC_001770	chr1	+	6464	TCONS_00004349	CUFF.7064.1	CUFF.7064	5690	j	ECAUB_00007587	OAZ2	2025	j	NM_001130486.2	OAZ2	682	j	ENSECAT00000019782.1	ENSECAG00000018627.1	554	j	NM_001130486	OAZ2	665	j
TCONS_00004355	XLOC_001771	chr1	+	3860	TCONS_00004355	CUFF.7038.1	CUFF.7038	2333	j	ECAUB_00007609	KIAA0101	3484	=	XM_001498560.3	KIAA0101	1394	=	ENSECAT00000029074.1	ENSECAG00000026891.1	291	j	-	-	-	u
TCONS_00004358	XLOC_001772	chr1	+	8660	TCONS_00004362	CUFF.7090.1	CUFF.7090	8053	j	ECAUB_00007613	CSNK1G1	8298	=	XM_005602998.2	CSNK1G1	4440	=	ENSECAT00000007224.1	ENSECAG00000006597.1	3097	j	-	-	-	u
TCONS_00004359	XLOC_001772	chr1	+	8549	TCONS_00004362	CUFF.7090.1	CUFF.7090	8053	j	ECAUB_00007614	CSNK1G1	8187	=	XM_005603001.2	CSNK1G1	4329	=	ENSECAT00000007224.1	ENSECAG00000006597.1	3097	j	-	-	-	u
TCONS_00004360	XLOC_001772	chr1	+	8601	TCONS_00004362	CUFF.7090.1	CUFF.7090	8053	j	ECAUB_00007616	CSNK1G1	8213	=	XM_003363662.3	CSNK1G1	4392	=	ENSECAT00000007224.1	ENSECAG00000006597.1	3097	j	-	-	-	u
TCONS_00004362	XLOC_001772	chr1	+	16677	TCONS_00004362	CUFF.7090.1	CUFF.7090	8053	j	ECAUB_00007613	CSNK1G1	8298	j	XM_005602998.2	CSNK1G1	4440	j	ENSECAT00000007224.1	ENSECAG00000006597.1	3097	j	-	-	-	u
TCONS_00004365	XLOC_001772	chr1	+	5345	TCONS_00004362	CUFF.7090.1	CUFF.7090	8053	j	ECAUB_00007613	CSNK1G1	8298	j	XM_005602998.2	CSNK1G1	4440	j	ENSECAT00000007224.1	ENSECAG00000006597.1	3097	j	-	-	-	u
TCONS_00004366	XLOC_001772	chr1	+	16032	TCONS_00004362	CUFF.7090.1	CUFF.7090	8053	j	ECAUB_00007613	CSNK1G1	8298	j	XM_005602998.2	CSNK1G1	4440	j	ENSECAT00000007224.1	ENSECAG00000006597.1	3097	j	-	-	-	u
TCONS_00004373	XLOC_001772	chr1	+	8720	TCONS_00004362	CUFF.7090.1	CUFF.7090	8053	j	ECAUB_00007613	CSNK1G1	8298	j	XM_005602998.2	CSNK1G1	4440	j	ENSECAT00000007224.1	ENSECAG00000006597.1	3097	j	-	-	-	u
TCONS_00004378	XLOC_001772	chr1	+	7952	TCONS_00004362	CUFF.7090.1	CUFF.7090	8053	j	ECAUB_00007613	CSNK1G1	8298	j	XM_005602998.2	CSNK1G1	4440	j	ENSECAT00000007224.1	ENSECAG00000006597.1	3097	j	-	-	-	u
TCONS_00004380	XLOC_001783	chr1	+	1838	TCONS_00004381	CUFF.7176.1.CUFF.7179.1	CUFF.7176.CUFF.7179	2205	j	ECAUB_00007652	FAM96A	2073	j	NM_001099442.1	FAM96A	516	j	ENSECAT00000010583.1	ENSECAG00000010303.1	516	j	NM_001099442	FAM96A	516	j
TCONS_00004381	XLOC_001783	chr1	+	1945	TCONS_00004381	CUFF.7176.1.CUFF.7179.1	CUFF.7176.CUFF.7179	2205	j	ECAUB_00007654	FAM96A	1834	=	XM_005602597.2	FAM96A	975	=	ENSECAT00000010583.1	ENSECAG00000010303.1	516	j	NM_001099442	FAM96A	516	j
TCONS_00004382	XLOC_001784	chr1	+	11114	TCONS_00004387	CUFF.7130.2	CUFF.7130	1747	j	ECAUB_00007662	DAPK2	2006	j	XM_014734009.1	DAPK2	2463	=	ENSECAT00000013400.1	ENSECAG00000012621.1	1519	j	-	-	-	u
TCONS_00004383	XLOC_001784	chr1	+	1806	TCONS_00004387	CUFF.7130.2	CUFF.7130	1747	=	ECAUB_00007661	DAPK2	1740	=	XM_001497077.5	DAPK2	1775	=	ENSECAT00000013400.1	ENSECAG00000012621.1	1519	j	-	-	-	u
TCONS_00004384	XLOC_001784	chr1	+	2034	TCONS_00004387	CUFF.7130.2	CUFF.7130	1747	j	ECAUB_00007662	DAPK2	2006	j	XM_001497077.5	DAPK2	1775	j	ENSECAT00000013400.1	ENSECAG00000012621.1	1519	j	-	-	-	u
TCONS_00004385	XLOC_001784	chr1	+	10987	TCONS_00004387	CUFF.7130.2	CUFF.7130	1747	j	ECAUB_00007662	DAPK2	2006	j	XM_001497077.5	DAPK2	1775	j	ENSECAT00000013400.1	ENSECAG00000012621.1	1519	j	-	-	-	u
TCONS_00004386	XLOC_001784	chr1	+	1679	TCONS_00004387	CUFF.7130.1	CUFF.7130	1655	=	ECAUB_00007662	DAPK2	2006	j	XM_001497077.5	DAPK2	1775	j	ENSECAT00000013400.1	ENSECAG00000012621.1	1519	j	-	-	-	u
TCONS_00004387	XLOC_001784	chr1	+	11120	TCONS_00004387	CUFF.7130.2	CUFF.7130	1747	j	ECAUB_00007662	DAPK2	2006	j	XM_014734010.1	DAPK2	2565	=	ENSECAT00000013400.1	ENSECAG00000012621.1	1519	j	-	-	-	u
TCONS_00004388	XLOC_001784	chr1	+	1811	TCONS_00004387	CUFF.7130.2	CUFF.7130	1747	j	ECAUB_00007662	DAPK2	2006	=	XM_001497077.5	DAPK2	1775	j	ENSECAT00000013400.1	ENSECAG00000012621.1	1519	j	-	-	-	u
TCONS_00004390	XLOC_001785	chr1	+	4879	TCONS_00004399	CUFF.7288.1.CUFF.7295.1.CUFF.7296.1	CUFF.7288.CUFF.7295.CUFF.7296	16000	j	ECAUB_00007698	HERC1	16087	j	XM_001918045.4	HERC1	15207	j	ENSECAT00000024505.1	ENSECAG00000022635.1	14594	j	-	-	-	u
TCONS_00004399	XLOC_001785	chr1	+	17455	TCONS_00004399	CUFF.7288.1.CUFF.7295.1.CUFF.7296.1	CUFF.7288.CUFF.7295.CUFF.7296	16000	j	ECAUB_00007698	HERC1	16087	j	XM_001918045.4	HERC1	15207	j	ENSECAT00000024505.1	ENSECAG00000022635.1	14594	j	-	-	-	u
TCONS_00004403	XLOC_001785	chr1	+	17289	TCONS_00004399	CUFF.7288.1.CUFF.7295.1.CUFF.7296.1	CUFF.7288.CUFF.7295.CUFF.7296	16000	j	ECAUB_00007698	HERC1	16087	j	XM_001918045.4	HERC1	15207	j	ENSECAT00000024505.1	ENSECAG00000022635.1	14594	j	-	-	-	u
TCONS_00004432	XLOC_001785	chr1	+	11442	TCONS_00004399	CUFF.7288.1.CUFF.7295.1.CUFF.7296.1	CUFF.7288.CUFF.7295.CUFF.7296	16000	j	ECAUB_00007698	HERC1	16087	j	XM_001918045.4	HERC1	15207	j	ENSECAT00000024505.1	ENSECAG00000022635.1	14594	j	-	-	-	u
TCONS_00004433	XLOC_001785	chr1	+	3819	TCONS_00004399	CUFF.7288.1.CUFF.7295.1.CUFF.7296.1	CUFF.7288.CUFF.7295.CUFF.7296	16000	j	ECAUB_00007698	HERC1	16087	j	XM_001918045.4	HERC1	15207	j	ENSECAT00000024505.1	ENSECAG00000022635.1	14594	j	-	-	-	u
TCONS_00004437	XLOC_001798	chr1	+	6395	TCONS_00004437	CUFF.7306.1	CUFF.7306	4877	x	ECAUB_00007708	USP3	5930	o	NM_001099759.1	USP3	1515	x	ENSECAT00000018219.1	ENSECAG00000016660.1	1522	x	NM_001099759	USP3	1516	x
TCONS_00004438	XLOC_001799	chr1	+	3782	TCONS_00004438	CUFF.7304.1	CUFF.7304	780	x	ECAUB_00020144	FBXL22	1597	x	XM_014733553.1	FBXL22	1065	x	ENSECAT00000016805.1	ENSECAG00000016041.1	540	x	-	-	-	u
TCONS_00004439	XLOC_001800	chr1	+	1586	TCONS_00004439	CUFF.7304.1	CUFF.7304	780	x	ECAUB_00020144	FBXL22	1597	x	XM_014733553.1	FBXL22	1065	x	-	-	-	u	-	-	-	u
TCONS_00004441	XLOC_001802	chr1	+	2290	TCONS_00004441	CUFF.7126.2	CUFF.7126	1409	o	-	-	-	u	XR_001379102.1	LOC102148957	1174	i	-	-	-	u	-	-	-	u
TCONS_00004442	XLOC_001803	chr1	+	3417	TCONS_00004442	CUFF.7126.2	CUFF.7126	1409	j	ECAUB_00007715	LOC102148957	576	j	XR_001379102.1	LOC102148957	1174	j	-	-	-	u	-	-	-	u
TCONS_00004444	XLOC_001805	chr1	+	5211	TCONS_00004444	CUFF.7166.2	CUFF.7166	3852	=	ECAUB_00007720	CA12	4142	=	NM_001099760.1	CA12	1076	=	ENSECAT00000018420.1	ENSECAG00000017217.1	1109	j	NM_001099760	CA12	1076	=
TCONS_00004445	XLOC_001805	chr1	+	4836	TCONS_00004444	CUFF.7166.1	CUFF.7166	3885	j	ECAUB_00007716	CA12	4025	j	XM_005602598.2	CA12	3855	j	ENSECAT00000018420.1	ENSECAG00000017217.1	1109	j	NM_001099760	CA12	1076	j
TCONS_00004446	XLOC_001805	chr1	+	5012	TCONS_00004444	CUFF.7166.1	CUFF.7166	3885	=	ECAUB_00007716	CA12	4025	=	XM_005602598.2	CA12	3855	=	ENSECAT00000018420.1	ENSECAG00000017217.1	1109	=	NM_001099760	CA12	1076	j
TCONS_00004447	XLOC_001806	chr1	+	1999	TCONS_00004447	CUFF.7163.1	CUFF.7163	1447	=	ECAUB_00007733	RPS27L	525	=	XM_003363667.3	RPS27L	526	=	ENSECAT00000013773.1	ENSECAG00000013269.1	366	j	-	-	-	u
TCONS_00004449	XLOC_001808	chr1	+	1291	TCONS_00004449	-	-	-	u	-	-	-	u	-	-	-	u	-	-	-	u	-	-	-	u
TCONS_00004450	XLOC_001809	chr1	+	3731	TCONS_00004450	-	-	-	u	-	-	-	u	-	-	-	u	-	-	-	u	-	-	-	u
TCONS_00004451	XLOC_001810	chr1	+	612	TCONS_00004451	-	-	-	u	-	-	-	u	-	-	-	u	-	-	-	u	-	-	-	u
TCONS_00004460	XLOC_001811	chr1	+	30288	TCONS_00004460	CUFF.7266.1	CUFF.7266	7256	j	ECAUB_00007789	VPS13C	11204	j	XM_005603333.2	VPS13C	12971	j	ENSECAT00000019241.1	ENSECAG00000017182.1	11204	j	-	-	-	u
TCONS_00004464	XLOC_001811	chr1	+	24060	TCONS_00004460	CUFF.7266.1	CUFF.7266	7256	j	ECAUB_00007789	VPS13C	11204	j	XM_005603333.2	VPS13C	12971	j	ENSECAT00000019241.1	ENSECAG00000017182.1	11204	j	-	-	-	u
TCONS_00004465	XLOC_001811	chr1	+	21196	TCONS_00004460	CUFF.7266.1	CUFF.7266	7256	j	ECAUB_00007789	VPS13C	11204	j	XM_005603333.2	VPS13C	12971	j	ENSECAT00000019241.1	ENSECAG00000017182.1	11204	j	-	-	-	u
TCONS_00004467	XLOC_001811	chr1	+	18050	TCONS_00004460	CUFF.7266.1	CUFF.7266	7256	j	ECAUB_00007789	VPS13C	11204	j	XM_005603333.2	VPS13C	12971	j	ENSECAT00000019241.1	ENSECAG00000017182.1	11204	j	-	-	-	u
TCONS_00004470	XLOC_001811	chr1	+	27780	TCONS_00004460	CUFF.7266.1	CUFF.7266	7256	j	ECAUB_00007789	VPS13C	11204	j	XM_005603333.2	VPS13C	12971	j	ENSECAT00000019241.1	ENSECAG00000017182.1	11204	j	-	-	-	u
TCONS_00004476	XLOC_001815	chr1	+	10173	TCONS_00004482	CUFF.7218.1	CUFF.7218	2195	o	ECAUB_00007795	LOC102149550	2065	o	XR_288982.2	LOC102149550	2102	o	-	-	-	u	-	-	-	u
TCONS_00004477	XLOC_001815	chr1	+	28650	TCONS_00004482	CUFF.7218.1	CUFF.7218	2195	j	ECAUB_00007795	LOC102149550	2065	j	XR_288982.2	LOC102149550	2102	j	-	-	-	u	-	-	-	u
TCONS_00004479	XLOC_001815	chr1	+	4465	TCONS_00004482	CUFF.7218.1	CUFF.7218	2195	=	ECAUB_00007795	LOC102149550	2065	=	XR_288982.2	LOC102149550	2102	=	-	-	-	u	-	-	-	u
TCONS_00004480	XLOC_001815	chr1	+	4698	TCONS_00004482	CUFF.7218.1	CUFF.7218	2195	j	ECAUB_00007795	LOC102149550	2065	j	XR_001379119.1	LOC102149550	2335	=	-	-	-	u	-	-	-	u
TCONS_00004482	XLOC_001815	chr1	+	33566	TCONS_00004482	-	-	-	u	-	-	-	u	-	-	-	u	-	-	-	u	-	-	-	u
TCONS_00004485	XLOC_001817	chr1	+	21457	TCONS_00004485	-	-	-	u	-	-	-	u	-	-	-	u	-	-	-	u	-	-	-	u
TCONS_00004486	XLOC_001818	chr1	+	19496	TCONS_00004486	-	-	-	u	-	-	-	u	-	-	-	u	-	-	-	u	-	-	-	u
TCONS_00004489	XLOC_001819	chr1	+	91303	TCONS_00004493	-	-	-	u	-	-	-	u	-	-	-	u	-	-	-	u	-	-	-	u
TCONS_00004491	XLOC_001819	chr1	+	100014	TCONS_00004493	-	-	-	u	-	-	-	u	-	-	-	u	-	-	-	u	-	-	-	u
TCONS_00004493	XLOC_001819	chr1	+	100279	TCONS_00004493	-	-	-	u	-	-	-	u	-	-	-	u	-	-	-	u	-	-	-	u
TCONS_00004494	XLOC_001820	chr1	+	146481	TCONS_00004494	-	-	-	u	-	-	-	u	-	-	-	u	-	-	-	u	-	-	-	u
TCONS_00004496	XLOC_001821	chr1	+	11477	TCONS_00004496	-	-	-	u	-	-	-	u	-	-	-	u	-	-	-	u	-	-	-	u
TCONS_00004498	XLOC_001822	chr1	+	113835	TCONS_00004498	-	-	-	u	ECAUB_00007798	RORA	7418	o	XM_014733555.1	RORA	10878	o	-	-	-	u	-	-	-	u
TCONS_00004499	XLOC_001823	chr1	+	9777	TCONS_00004499	-	-	-	u	ECAUB_00007798	RORA	7418	i	XM_014733555.1	RORA	10878	i	-	-	-	u	-	-	-	u
TCONS_00004500	XLOC_001824	chr1	+	7558	TCONS_00004500	-	-	-	u	ECAUB_00007798	RORA	7418	i	XM_014733555.1	RORA	10878	i	-	-	-	u	-	-	-	u
TCONS_00004501	XLOC_001825	chr1	+	3285	TCONS_00004501	-	-	-	u	ECAUB_00007798	RORA	7418	i	XM_014733555.1	RORA	10878	i	-	-	-	u	-	-	-	u
TCONS_00004502	XLOC_001826	chr1	+	910	TCONS_00004502	-	-	-	u	ECAUB_00007798	RORA	7418	i	XM_014733555.1	RORA	10878	i	-	-	-	u	-	-	-	u
TCONS_00004503	XLOC_001827	chr1	+	3520	TCONS_00004503	-	-	-	u	ECAUB_00007798	RORA	7418	i	XM_014733555.1	RORA	10878	i	-	-	-	u	-	-	-	u
TCONS_00004505	XLOC_001829	chr1	+	2035	TCONS_00004505	-	-	-	u	ECAUB_00007798	RORA	7418	i	XM_014733555.1	RORA	10878	i	-	-	-	u	-	-	-	u
TCONS_00004506	XLOC_001830	chr1	+	2231	TCONS_00004506	-	-	-	u	ECAUB_00007798	RORA	7418	i	XM_014733555.1	RORA	10878	i	-	-	-	u	-	-	-	u
TCONS_00004508	XLOC_001832	chr1	+	6931	TCONS_00004533	CUFF.7244.1	CUFF.7244	10520	j	ECAUB_00007798	RORA	7418	j	XM_014733555.1	RORA	10878	j	ENSECAT00000017477.1	ENSECAG00000016384.1	1599	j	-	-	-	u
TCONS_00004516	XLOC_001836	chr1	+	3305	TCONS_00004516	-	-	-	u	ECAUB_00007798	RORA	7418	i	XR_001379026.1	LOC106782166	1183	x	-	-	-	u	-	-	-	u
TCONS_00004517	XLOC_001837	chr1	+	1648	TCONS_00004517	-	-	-	u	ECAUB_00007798	RORA	7418	i	XR_001379026.1	LOC106782166	1183	x	-	-	-	u	-	-	-	u
TCONS_00004518	XLOC_001838	chr1	+	15511	TCONS_00004518	-	-	-	u	ECAUB_00007798	RORA	7418	i	XM_014733555.1	RORA	10878	i	-	-	-	u	-	-	-	u
TCONS_00004533	XLOC_001832	chr1	+	10641	TCONS_00004533	CUFF.7244.1	CUFF.7244	10520	j	ECAUB_00007798	RORA	7418	j	XM_014733555.1	RORA	10878	j	ENSECAT00000017477.1	ENSECAG00000016384.1	1599	j	-	-	-	u
TCONS_00004536	XLOC_001854	chr1	+	3891	TCONS_00004536	CUFF.7239.2	CUFF.7239	3724	=	ECAUB_00007808	NARG2	3716	=	XM_001499811.5	ICE2	3678	=	ENSECAT00000008655.1	ENSECAG00000008412.1	2929	j	-	-	-	u
TCONS_00004537	XLOC_001854	chr1	+	3852	TCONS_00004536	CUFF.7239.2	CUFF.7239	3724	j	ECAUB_00007805	NARG2	3838	j	XM_001499811.5	ICE2	3678	j	ENSECAT00000008655.1	ENSECAG00000008412.1	2929	j	-	-	-	u
TCONS_00004540	XLOC_001854	chr1	+	3623	TCONS_00004536	CUFF.7239.2	CUFF.7239	3724	j	ECAUB_00007805	NARG2	3838	j	XM_001499811.5	ICE2	3678	j	ENSECAT00000008655.1	ENSECAG00000008412.1	2929	j	-	-	-	u
TCONS_00004542	XLOC_001854	chr1	+	3629	TCONS_00004536	CUFF.7239.1	CUFF.7239	3564	=	ECAUB_00007805	NARG2	3838	j	XM_014733962.1	ICE2	2993	=	ENSECAT00000008655.1	ENSECAG00000008412.1	2929	j	-	-	-	u
TCONS_00004544	XLOC_001854	chr1	+	3867	TCONS_00004536	CUFF.7239.2	CUFF.7239	3724	j	ECAUB_00007805	NARG2	3838	j	XM_001499811.5	ICE2	3678	j	ENSECAT00000008655.1	ENSECAG00000008412.1	2929	j	-	-	-	u
TCONS_00004554	XLOC_001860	chr1	+	2726	TCONS_00004554	-	-	-	u	-	-	-	u	-	-	-	u	-	-	-	u	-	-	-	u
TCONS_00004555	XLOC_001859	chr1	+	1372	TCONS_00004555	CUFF.7320.1	CUFF.7320	1483	j	ECAUB_00007811	ANXA2	1752	j	NM_001123380.2	ANXA2	1338	j	ENSECAT00000013926.1	ENSECAG00000012670.1	1032	j	NM_001123380	ANXA2	1338	j
TCONS_00004561	XLOC_001862	chr1	+	5012	TCONS_00004561	-	-	-	u	-	-	-	u	-	-	-	u	-	-	-	u	-	-	-	u
TCONS_00004562	XLOC_001862	chr1	+	1333	TCONS_00004561	-	-	-	u	-	-	-	u	-	-	-	u	-	-	-	u	-	-	-	u
TCONS_00004575	XLOC_001873	chr1	+	7166	TCONS_00004575	-	-	-	u	-	-	-	u	-	-	-	u	-	-	-	u	-	-	-	u
TCONS_00004577	XLOC_001875	chr1	+	6105	TCONS_00004577	-	-	-	u	-	-	-	u	XR_288985.2	LOC102149812	421	e	-	-	-	u	-	-	-	u
TCONS_00004578	XLOC_001876	chr1	+	2181	TCONS_00004578	-	-	-	u	-	-	-	u	XR_288985.2	LOC102149812	421	i	-	-	-	u	-	-	-	u
TCONS_00004580	XLOC_001877	chr1	+	12351	TCONS_00004580	-	-	-	u	-	-	-	u	XR_288985.2	LOC102149812	421	o	-	-	-	u	-	-	-	u
TCONS_00004589	XLOC_001880	chr1	+	9106	TCONS_00004589	CUFF.7316.1.CUFF.7317.1	CUFF.7316.CUFF.7317	5890	j	ECAUB_00007822	BNIP2	3197	j	XM_014733556.1	BNIP2	2051	j	ENSECAT00000024286.1	ENSECAG00000022557.1	2133	j	-	-	-	u
TCONS_00004592	XLOC_001880	chr1	+	5241	TCONS_00004589	CUFF.7316.1.CUFF.7317.1	CUFF.7316.CUFF.7317	5890	j	ECAUB_00007822	BNIP2	3197	j	XM_014733556.1	BNIP2	2051	j	ENSECAT00000024286.1	ENSECAG00000022557.1	2133	j	-	-	-	u
TCONS_00004598	XLOC_001880	chr1	+	8081	TCONS_00004589	CUFF.7316.1.CUFF.7317.1	CUFF.7316.CUFF.7317	5890	j	ECAUB_00007822	BNIP2	3197	j	XM_014733556.1	BNIP2	2051	j	ENSECAT00000024286.1	ENSECAG00000022557.1	2133	j	-	-	-	u
TCONS_00004602	XLOC_001880	chr1	+	1498	TCONS_00004589	CUFF.7318.1	CUFF.7318	847	j	ECAUB_00007822	BNIP2	3197	j	XM_014733556.1	BNIP2	2051	j	ENSECAT00000012589.1	ENSECAG00000012182.1	752	j	-	-	-	u
TCONS_00004605	XLOC_001883	chr1	+	1626	TCONS_00004606	CUFF.7386.1	CUFF.7386	1605	j	ECAUB_00007841	MYO1E	5845	c	XM_005603016.2	MYO1E	4728	j	ENSECAT00000026465.1	ENSECAG00000024352.1	3297	j	-	-	-	u
TCONS_00004606	XLOC_001883	chr1	+	5207	TCONS_00004606	CUFF.7386.1	CUFF.7386	1605	j	ECAUB_00007841	MYO1E	5845	j	XM_005603016.2	MYO1E	4728	j	ENSECAT00000026465.1	ENSECAG00000024352.1	3297	j	-	-	-	u
TCONS_00004607	XLOC_001883	chr1	+	4214	TCONS_00004606	CUFF.7390.1	CUFF.7390	3225	j	ECAUB_00007841	MYO1E	5845	j	XM_005603016.2	MYO1E	4728	j	ENSECAT00000026465.1	ENSECAG00000024352.1	3297	j	-	-	-	u
TCONS_00004608	XLOC_001883	chr1	+	3518	TCONS_00004606	CUFF.7390.1	CUFF.7390	3225	j	ECAUB_00007841	MYO1E	5845	j	XM_005603016.2	MYO1E	4728	j	ENSECAT00000026465.1	ENSECAG00000024352.1	3297	j	-	-	-	u
TCONS_00004636	XLOC_001883	chr1	+	5130	TCONS_00004606	CUFF.7390.1	CUFF.7390	3225	j	ECAUB_00007841	MYO1E	5845	j	XM_005603016.2	MYO1E	4728	j	ENSECAT00000026465.1	ENSECAG00000024352.1	3297	j	-	-	-	u
TCONS_00004639	XLOC_001911	chr1	+	4521	TCONS_00004639	CUFF.7378.1	CUFF.7378	5890	x	ECAUB_00007869	RNF111	5854	o	XM_014733792.1	RNF111	4521	x	ENSECAT00000026541.1	ENSECAG00000024602.1	4785	x	-	-	-	u
TCONS_00004640	XLOC_001912	chr1	+	14430	TCONS_00004641	CUFF.7421.1	CUFF.7421	4872	j	ECAUB_00007889	SLTM	10537	j	XM_014733665.1	SLTM	3883	j	ENSECAT00000011878.1	ENSECAG00000011267.1	3225	j	-	-	-	u
TCONS_00004641	XLOC_001912	chr1	+	14868	TCONS_00004641	CUFF.7421.1	CUFF.7421	4872	j	ECAUB_00007889	SLTM	10537	j	XM_014733665.1	SLTM	3883	j	ENSECAT00000011878.1	ENSECAG00000011267.1	3225	j	-	-	-	u
TCONS_00004642	XLOC_001912	chr1	+	14430	TCONS_00004641	CUFF.7421.1	CUFF.7421	4872	=	ECAUB_00007925	SLTM	10142	=	XM_014733665.1	SLTM	3883	j	ENSECAT00000011878.1	ENSECAG00000011267.1	3225	j	-	-	-	u
TCONS_00004647	XLOC_001912	chr1	+	13845	TCONS_00004641	CUFF.7421.1	CUFF.7421	4872	j	ECAUB_00007889	SLTM	10537	j	XM_014733665.1	SLTM	3883	j	ENSECAT00000011878.1	ENSECAG00000011267.1	3225	j	-	-	-	u
TCONS_00004648	XLOC_001912	chr1	+	13815	TCONS_00004641	CUFF.7421.1	CUFF.7421	4872	j	ECAUB_00007889	SLTM	10537	j	XM_014733665.1	SLTM	3883	j	ENSECAT00000011878.1	ENSECAG00000011267.1	3225	j	-	-	-	u
TCONS_00004654	XLOC_001912	chr1	+	13680	TCONS_00004641	CUFF.7421.1	CUFF.7421	4872	j	ECAUB_00007889	SLTM	10537	j	XM_014733665.1	SLTM	3883	j	ENSECAT00000011878.1	ENSECAG00000011267.1	3225	j	-	-	-	u
TCONS_00004661	XLOC_001912	chr1	+	14705	TCONS_00004641	CUFF.7421.1	CUFF.7421	4872	j	ECAUB_00007910	SLTM	11879	c	XM_014733665.1	SLTM	3883	j	ENSECAT00000011878.1	ENSECAG00000011267.1	3225	j	-	-	-	u
TCONS_00004666	XLOC_001920	chr1	+	10346	TCONS_00004668	CUFF.7404.1	CUFF.7404	4757	j	ECAUB_00007939	ADAM10	13006	j	XM_005603336.2	ADAM10	4436	j	ENSECAT00000008550.1	ENSECAG00000007963.1	3437	j	-	-	-	u
TCONS_00004668	XLOC_001920	chr1	+	27415	TCONS_00004668	CUFF.7404.1	CUFF.7404	4757	=	ECAUB_00007938	ADAM10	12978	=	XM_005603336.2	ADAM10	4436	j	ENSECAT00000008550.1	ENSECAG00000007963.1	3437	j	-	-	-	u
TCONS_00004669	XLOC_001920	chr1	+	4610	TCONS_00004668	CUFF.7404.1	CUFF.7404	4757	j	ECAUB_00007939	ADAM10	13006	j	XM_005603336.2	ADAM10	4436	j	ENSECAT00000008550.1	ENSECAG00000007963.1	3437	j	-	-	-	u
TCONS_00004672	XLOC_001920	chr1	+	6727	TCONS_00004668	CUFF.7404.1	CUFF.7404	4757	j	ECAUB_00007939	ADAM10	13006	j	XM_005603336.2	ADAM10	4436	j	ENSECAT00000008550.1	ENSECAG00000007963.1	3437	j	-	-	-	u
TCONS_00004676	XLOC_001924	chr1	+	646	TCONS_00004676	CUFF.7414.1	CUFF.7414	3220	i	ECAUB_00020383	LIPC	1592	i	XM_001498203.4	LIPC	1617	i	-	-	-	u	-	-	-	u
TCONS_00004677	XLOC_001925	chr1	+	3597	TCONS_00004677	CUFF.7411.1	CUFF.7411	3386	=	ECAUB_00007950	ALDH1A2	3350	=	XM_001500370.4	ALDH1A2	3412	=	ENSECAT00000016096.1	ENSECAG00000014750.1	1820	=	-	-	-	u
TCONS_00004678	XLOC_001925	chr1	+	2482	TCONS_00004677	CUFF.7411.1	CUFF.7411	3386	j	ECAUB_00007949	ALDH1A2	3486	j	XM_001500370.4	ALDH1A2	3412	j	ENSECAT00000016096.1	ENSECAG00000014750.1	1820	j	-	-	-	u
TCONS_00004688	XLOC_001935	chr1	+	2003	TCONS_00004688	CUFF.7411.1	CUFF.7411	3386	p	ECAUB_00007949	ALDH1A2	3486	p	XM_001500370.4	ALDH1A2	3412	p	-	-	-	u	-	-	-	u
TCONS_00004689	XLOC_001936	chr1	+	1063	TCONS_00004689	-	-	-	u	-	-	-	u	-	-	-	u	-	-	-	u	-	-	-	u
TCONS_00004690	XLOC_001937	chr1	+	6269	TCONS_00004690	CUFF.7452.1	CUFF.7452	1350	o	ECAUB_00007972	LOC102151092	2093	j	XR_288989.2	LOC102151092	5255	j	-	-	-	u	-	-	-	u
TCONS_00004693	XLOC_001939	chr1	+	15769	TCONS_00004697	CUFF.7497.1.CUFF.7508.1	CUFF.7497.CUFF.7508	4160	j	ECAUB_00007978	ZNF280D	4658	j	XM_014733864.1	ZNF280D	4637	j	ENSECAT00000008781.1	ENSECAG00000008139.1	2942	j	-	-	-	u
TCONS_00004695	XLOC_001939	chr1	+	20333	TCONS_00004697	CUFF.7497.1.CUFF.7508.1	CUFF.7497.CUFF.7508	4160	j	ECAUB_00007978	ZNF280D	4658	j	XM_014733864.1	ZNF280D	4637	j	ENSECAT00000008781.1	ENSECAG00000008139.1	2942	j	-	-	-	u
TCONS_00004697	XLOC_001939	chr1	+	23973	TCONS_00004697	CUFF.7497.1.CUFF.7508.1	CUFF.7497.CUFF.7508	4160	j	ECAUB_00007978	ZNF280D	4658	j	XM_014733864.1	ZNF280D	4637	j	ENSECAT00000008781.1	ENSECAG00000008139.1	2942	j	-	-	-	u
TCONS_00004701	XLOC_001939	chr1	+	16821	TCONS_00004697	CUFF.7497.1.CUFF.7508.1	CUFF.7497.CUFF.7508	4160	j	ECAUB_00007978	ZNF280D	4658	j	XM_014733864.1	ZNF280D	4637	j	ENSECAT00000008781.1	ENSECAG00000008139.1	2942	j	-	-	-	u
TCONS_00004703	XLOC_001939	chr1	+	1528	TCONS_00004697	CUFF.7493.1	CUFF.7493	627	=	ECAUB_00007978	ZNF280D	4658	j	XM_014733864.1	ZNF280D	4637	j	ENSECAT00000008781.1	ENSECAG00000008139.1	2942	j	-	-	-	u
TCONS_00004704	XLOC_001939	chr1	+	14369	TCONS_00004697	CUFF.7497.1.CUFF.7508.1	CUFF.7497.CUFF.7508	4160	j	ECAUB_00007978	ZNF280D	4658	j	XM_014733864.1	ZNF280D	4637	j	ENSECAT00000008781.1	ENSECAG00000008139.1	2942	j	-	-	-	u
TCONS_00004705	XLOC_001939	chr1	+	14298	TCONS_00004697	CUFF.7497.1.CUFF.7508.1	CUFF.7497.CUFF.7508	4160	j	ECAUB_00007978	ZNF280D	4658	j	XM_014733864.1	ZNF280D	4637	j	ENSECAT00000008781.1	ENSECAG00000008139.1	2942	j	-	-	-	u
TCONS_00004720	XLOC_001944	chr1	+	2582	TCONS_00004720	-	-	-	u	ECAUB_00007984	ZNF280D	2242	i	-	-	-	u	ENSECAT00000008641.1	ENSECAG00000008139.1	2242	i	-	-	-	u
TCONS_00004721	XLOC_001945	chr1	+	1604	TCONS_00004721	-	-	-	u	ECAUB_00007989	LOC102147387	1062	j	XR_001378991.1	LOC102147387	496	=	ENSECAT00000008641.1	ENSECAG00000008139.1	2242	o	-	-	-	u
TCONS_00004722	XLOC_001946	chr1	+	4679	TCONS_00004722	-	-	-	u	ECAUB_00007989	LOC102147387	1062	o	-	-	-	u	-	-	-	u	-	-	-	u
TCONS_00004723	XLOC_001947	chr1	+	1589	TCONS_00004723	CUFF.7519.2	CUFF.7519	1737	j	ECAUB_00007997	MNS1	3673	j	XM_005603027.2	MNS1	1623	j	ENSECAT00000022387.1	ENSECAG00000020945.1	1704	j	-	-	-	u
TCONS_00004726	XLOC_001950	chr1	+	14908	TCONS_00004738	CUFF.7513.2.CUFF.7517.1	CUFF.7513.CUFF.7517	7572	=	ECAUB_00008015	RFX7	7281	=	XM_005603029.2	RFX7	7314	=	ENSECAT00000002772.1	ENSECAG00000002379.1	5195	j	-	-	-	u
TCONS_00004727	XLOC_001950	chr1	+	14911	TCONS_00004738	CUFF.7513.2.CUFF.7517.1	CUFF.7513.CUFF.7517	7572	j	ECAUB_00008014	RFX7	7284	=	XM_005603030.2	RFX7	7317	=	ENSECAT00000002772.1	ENSECAG00000002379.1	5195	j	-	-	-	u
TCONS_00004728	XLOC_001950	chr1	+	16101	TCONS_00004738	CUFF.7513.2.CUFF.7517.1	CUFF.7513.CUFF.7517	7572	j	ECAUB_00008011	RFX7	8931	=	XM_005603031.2	RFX7	7376	j	ENSECAT00000002772.1	ENSECAG00000002379.1	5195	j	-	-	-	u
TCONS_00004729	XLOC_001950	chr1	+	4840	TCONS_00004738	CUFF.7513.2.CUFF.7517.1	CUFF.7513.CUFF.7517	7572	j	ECAUB_00008013	RFX7	7724	j	XM_005603031.2	RFX7	7376	j	ENSECAT00000002772.1	ENSECAG00000002379.1	5195	j	-	-	-	u
TCONS_00004730	XLOC_001950	chr1	+	16056	TCONS_00004738	CUFF.7513.2.CUFF.7517.1	CUFF.7513.CUFF.7517	7572	j	ECAUB_00008013	RFX7	7724	j	XM_005603031.2	RFX7	7376	j	ENSECAT00000002772.1	ENSECAG00000002379.1	5195	j	-	-	-	u
TCONS_00004738	XLOC_001950	chr1	+	22453	TCONS_00004738	CUFF.7513.2.CUFF.7517.1	CUFF.7513.CUFF.7517	7572	j	ECAUB_00008013	RFX7	7724	j	XM_005603031.2	RFX7	7376	j	ENSECAT00000002772.1	ENSECAG00000002379.1	5195	j	-	-	-	u
TCONS_00004739	XLOC_001957	chr1	+	6153	TCONS_00004743	CUFF.7530.1	CUFF.7530	5610	j	ECAUB_00008022	NEDD4	5777	j	XM_001500766.4	NEDD4	5595	j	ENSECAT00000010394.1	ENSECAG00000009456.1	3020	j	-	-	-	u
TCONS_00004741	XLOC_001957	chr1	+	6197	TCONS_00004743	CUFF.7530.1	CUFF.7530	5610	=	ECAUB_00008022	NEDD4	5777	=	XM_001500766.4	NEDD4	5595	=	ENSECAT00000010394.1	ENSECAG00000009456.1	3020	=	-	-	-	u
TCONS_00004742	XLOC_001957	chr1	+	1188	TCONS_00004743	CUFF.7530.1	CUFF.7530	5610	j	ECAUB_00008018	NEDD4	1193	=	XM_001500766.4	NEDD4	5595	j	ENSECAT00000010394.1	ENSECAG00000009456.1	3020	j	-	-	-	u
TCONS_00004743	XLOC_001957	chr1	+	7985	TCONS_00004743	CUFF.7530.2	CUFF.7530	5381	=	ECAUB_00008027	NEDD4	5347	=	XM_005603032.2	NEDD4	7227	=	ENSECAT00000010394.1	ENSECAG00000009456.1	3020	j	-	-	-	u
TCONS_00004747	XLOC_001959	chr1	+	12307	TCONS_00004747	CUFF.7489.2	CUFF.7489	1982	j	ECAUB_00008035	PRTG	3449	=	XM_014733558.1	PRTG	3980	c	ENSECAT00000013645.1	ENSECAG00000012671.1	3449	=	-	-	-	u
TCONS_00004748	XLOC_001959	chr1	+	12127	TCONS_00004747	CUFF.7489.2	CUFF.7489	1982	j	ECAUB_00008034	PRTG	3635	j	XM_014733558.1	PRTG	3980	j	ENSECAT00000013645.1	ENSECAG00000012671.1	3449	j	-	-	-	u
TCONS_00004749	XLOC_001959	chr1	+	1519	TCONS_00004747	CUFF.7489.2	CUFF.7489	1982	j	ECAUB_00008034	PRTG	3635	j	XM_014733558.1	PRTG	3980	j	ENSECAT00000013645.1	ENSECAG00000012671.1	3449	j	-	-	-	u
TCONS_00004754	XLOC_001962	chr1	+	8164	TCONS_00004754	CUFF.7537.1	CUFF.7537	8296	j	ECAUB_00008036	PYGO1	5717	j	XM_014733559.1	PYGO1	8169	j	ENSECAT00000010448.1	ENSECAG00000010191.1	1603	j	-	-	-	u
TCONS_00004766	XLOC_001964	chr1	+	8355	TCONS_00004772	CUFF.7561.2	CUFF.7561	5357	j	ECAUB_00008052	CCPG1	7630	j	XM_014733686.1	CCPG1	2977	j	ENSECAT00000018237.1	ENSECAG00000017205.1	2352	j	NR_032789	MIR628A	95	o
TCONS_00004767	XLOC_001964	chr1	+	6507	TCONS_00004772	CUFF.7561.2	CUFF.7561	5357	j	ECAUB_00008052	CCPG1	7630	j	XM_005603038.2	CCPG1	3494	=	ENSECAT00000018237.1	ENSECAG00000017205.1	2352	j	NR_032789	MIR628A	95	o
TCONS_00004768	XLOC_001964	chr1	+	6142	TCONS_00004772	CUFF.7561.2	CUFF.7561	5357	j	ECAUB_00008087	CCPG1	3607	=	XM_005603037.2	CCPG1	3266	=	ENSECAT00000018237.1	ENSECAG00000017205.1	2352	j	NR_032789	MIR628A	95	o
TCONS_00004770	XLOC_001964	chr1	+	6114	TCONS_00004772	CUFF.7561.2	CUFF.7561	5357	j	ECAUB_00008052	CCPG1	7630	j	XM_014733686.1	CCPG1	2977	j	ENSECAT00000018237.1	ENSECAG00000017205.1	2352	j	NR_032789	MIR628A	95	o
TCONS_00004772	XLOC_001964	chr1	+	10656	TCONS_00004772	CUFF.7561.2	CUFF.7561	5357	j	ECAUB_00008052	CCPG1	7630	j	XM_014733686.1	CCPG1	2977	j	ENSECAT00000018237.1	ENSECAG00000017205.1	2352	j	NR_032789	MIR628A	95	o
TCONS_00004775	XLOC_001964	chr1	+	8691	TCONS_00004772	CUFF.7561.2	CUFF.7561	5357	j	ECAUB_00008052	CCPG1	7630	j	XM_014733686.1	CCPG1	2977	j	ENSECAT00000018237.1	ENSECAG00000017205.1	2352	j	NR_032789	MIR628A	95	o
TCONS_00004784	XLOC_001971	chr1	+	4177	TCONS_00004785	CUFF.7557.2	CUFF.7557	3100	j	ECAUB_00008052	CCPG1	7630	j	XM_001501029.5	RAB27A	3072	j	ENSECAT00000010924.1	ENSECAG00000010394.1	767	j	-	-	-	u
TCONS_00004785	XLOC_001971	chr1	+	7080	TCONS_00004785	CUFF.7557.2	CUFF.7557	3100	j	ECAUB_00008052	CCPG1	7630	j	XM_001501029.5	RAB27A	3072	j	ENSECAT00000010924.1	ENSECAG00000010394.1	767	j	-	-	-	u
TCONS_00004786	XLOC_001971	chr1	+	3545	TCONS_00004785	CUFF.7557.1	CUFF.7557	2985	=	ECAUB_00008111	RAB27A	2937	=	XM_005603040.2	RAB27A	2955	=	ENSECAT00000010924.1	ENSECAG00000010394.1	767	=	-	-	-	u
TCONS_00004787	XLOC_001971	chr1	+	3655	TCONS_00004785	CUFF.7557.2	CUFF.7557	3100	=	ECAUB_00008105	RAB27A	3055	=	XM_001501029.5	RAB27A	3072	=	ENSECAT00000010924.1	ENSECAG00000010394.1	767	j	-	-	-	u
TCONS_00004789	XLOC_001971	chr1	+	3500	TCONS_00004785	CUFF.7557.2	CUFF.7557	3100	j	ECAUB_00008104	RAB27A	3097	j	XM_014733870.1	RAB27A	2952	=	ENSECAT00000010924.1	ENSECAG00000010394.1	767	j	-	-	-	u
TCONS_00004793	XLOC_001975	chr1	+	19786	TCONS_00004793	-	-	-	u	ECAUB_00008113	LOC100069250	4306	j	XM_005603339.1	RSL24D1	693	j	ENSECAT00000020089.1	ENSECAG00000018861.1	381	o	-	-	-	u
TCONS_00004795	XLOC_001976	chr1	+	4522	TCONS_00004798	CUFF.7630.1	CUFF.7630	4052	j	ECAUB_00008120	WDR72	3416	j	XM_014734029.1	WDR72	5621	j	ENSECAT00000007531.1	ENSECAG00000007366.1	3171	j	-	-	-	u
TCONS_00004797	XLOC_001976	chr1	+	13211	TCONS_00004798	CUFF.7630.1	CUFF.7630	4052	j	ECAUB_00008120	WDR72	3416	j	XM_014734029.1	WDR72	5621	j	ENSECAT00000007531.1	ENSECAG00000007366.1	3171	j	-	-	-	u
TCONS_00004798	XLOC_001976	chr1	+	16429	TCONS_00004798	CUFF.7630.1	CUFF.7630	4052	j	ECAUB_00008120	WDR72	3416	j	XM_014734029.1	WDR72	5621	j	ENSECAT00000007531.1	ENSECAG00000007366.1	3171	j	-	-	-	u
TCONS_00004800	XLOC_001976	chr1	+	13741	TCONS_00004798	CUFF.7630.1	CUFF.7630	4052	j	ECAUB_00008120	WDR72	3416	=	XM_014734029.1	WDR72	5621	j	ENSECAT00000007531.1	ENSECAG00000007366.1	3171	j	-	-	-	u
TCONS_00004802	XLOC_001976	chr1	+	4279	TCONS_00004798	CUFF.7630.1	CUFF.7630	4052	j	ECAUB_00008120	WDR72	3416	j	XM_014734029.1	WDR72	5621	j	ENSECAT00000007531.1	ENSECAG00000007366.1	3171	j	-	-	-	u
TCONS_00004806	XLOC_001978	chr1	+	5669	TCONS_00004806	CUFF.7633.1	CUFF.7633	4195	=	ECAUB_00008128	ONECUT1	1641	=	XM_003363595.3	ONECUT1	6379	c	ENSECAT00000012442.1	ENSECAG00000011997.1	1641	=	-	-	-	u
[truncated: 74,126 more rows]
