# Supplementary material for: Tissue resolved, gene structure refined equine transcriptome
Source: BMC Genomics. 2017 Jan 20;18:103. doi: 10.1186/s12864-016-3451-2 (PMC5251313; doi:10.1186/s12864-016-3451-2)
Supplement: Additional file 6: Table S5. — Panther GO biological process annotation of the embryo, skin, muscle, retina and CNS. (XLSX 60 kb) [file 12864_2016_3451_MOESM6_ESM.xlsx]

## Sheet: Embryo.csv
Embryo
	GO biological process complete	Equus caballus - REFLIST (20384)	Client Text Box Input (58)	Client Text Box Input (expected)	Client Text Box Input (over/under)	Client Text Box Input (fold Enrichment)	Client Text Box Input (P-value)
	translation (GO:0006412)	344	16	0.98	+	16.35	1.15e-11
	peptide biosynthetic process (GO:0043043)	356	16	1.01	+	15.8	1.95e-11
	amide biosynthetic process (GO:0043604)	415	16	1.18	+	13.55	2.02e-10
	peptide metabolic process (GO:0006518)	434	16	1.23	+	12.96	3.98e-10
	cellular amide metabolic process (GO:0043603)	540	17	1.54	+	11.06	7.12e-10
	organonitrogen compound biosynthetic process (GO:1901566)	732	19	2.08	+	9.12	5.66e-10
	organonitrogen compound metabolic process (GO:1901564)	1199	21	3.41	+	6.16	3.73e-08
	cellular nitrogen compound biosynthetic process (GO:0044271)	1363	21	3.88	+	5.41	4.08e-07
	gene expression (GO:0010467)	1657	22	4.71	+	4.67	2.11e-06
	cellular macromolecule biosynthetic process (GO:0034645)	1441	18	4.1	+	4.39	0.000361
	macromolecule biosynthetic process (GO:0009059)	1462	18	4.16	+	4.33	0.000449
	cellular nitrogen compound metabolic process (GO:0034641)	2620	30	7.45	+	4.02	8.64e-09
	nitrogen compound metabolic process (GO:0006807)	2856	31	8.13	+	3.81	1.17e-08
	cellular biosynthetic process (GO:0044249)	2024	21	5.76	+	3.65	0.00048
	biosynthetic process (GO:0009058)	2144	22	6.1	+	3.61	0.000249
	organic substance biosynthetic process (GO:1901576)	2081	21	5.92	+	3.55	0.000771
	cellular macromolecule metabolic process (GO:0044260)	4050	27	11.52	+	2.34	0.0274
	cellular metabolic process (GO:0044237)	5392	32	15.34	+	2.09	0.0224

## Sheet: Skin.csv
Skin	GO biological process complete	Equus caballus - REFLIST (20384)	Client Text Box Input (58)	Client Text Box Input (expected)	Client Text Box Input (over/under)	Client Text Box Input (fold Enrichment)	Client Text Box Input (P-value)
	intermediate filament organization (GO:0045109)	15	6	0.05	+	> 100	1.69e-07
	protein heterotrimerization (GO:0070208)	9	3	0.03	+	93.08	0.0341
	intermediate filament cytoskeleton organization (GO:0045104)	26	7	0.09	+	75.18	5.42e-08
	intermediate filament-based process (GO:0045103)	27	7	0.1	+	72.39	7.04e-08
	hair follicle morphogenesis (GO:0031069)	20	4	0.07	+	55.85	0.00623
	epidermis morphogenesis (GO:0048730)	23	4	0.08	+	48.56	0.0108
	protein heterooligomerization (GO:0051291)	33	4	0.12	+	33.85	0.0446
	hair cycle (GO:0042633)	60	6	0.21	+	27.92	0.00061
	molting cycle (GO:0042303)	60	6	0.21	+	27.92	0.00061
	skin development (GO:0043588)	149	12	0.53	+	22.49	1.85e-09
	epidermis development (GO:0008544)	160	8	0.57	+	13.96	0.000802

## Sheet: muscle.csv
Muscle	GO biological process complete	Equus caballus - REFLIST (20384)	Client Text Box Input (58)	Client Text Box Input (expected)	Client Text Box Input (over/under)	Client Text Box Input (fold Enrichment)	Client Text Box Input (P-value)
	transition between fast and slow fiber (GO:0014883)	6	3	0.02	+	> 100	0.00652
	skeletal muscle contraction (GO:0003009)	18	6	0.06	+	> 100	2.01e-07
	regulation of skeletal muscle adaptation (GO:0014733)	9	3	0.03	+	> 100	0.0219
	sarcomere organization (GO:0045214)	24	6	0.07	+	80.89	1.11e-06
	striated muscle contraction (GO:0006941)	62	14	0.19	+	73.06	1.23e-18
	myofibril assembly (GO:0030239)	40	9	0.12	+	72.8	6.05e-11
	musculoskeletal movement (GO:0050881)	28	6	0.09	+	69.33	2.78e-06
	multicellular organismal movement (GO:0050879)	28	6	0.09	+	69.33	2.78e-06
	ventricular cardiac muscle tissue morphogenesis (GO:0055010)	32	6	0.1	+	60.67	6.14e-06
	muscle contraction (GO:0006936)	118	21	0.36	+	57.58	1.48e-27
	cardiac muscle tissue morphogenesis (GO:0055008)	46	8	0.14	+	56.27	1.52e-08
	cardiac muscle contraction (GO:0060048)	42	7	0.13	+	53.93	5.14e-07
	ventricular cardiac muscle tissue development (GO:0003229)	37	6	0.11	+	52.47	1.45e-05
	muscle system process (GO:0003012)	144	22	0.45	+	49.43	1.25e-27
	muscle tissue morphogenesis (GO:0060415)	54	8	0.17	+	47.93	5.38e-08
	heart contraction (GO:0060047)	54	8	0.17	+	47.93	5.38e-08
	actomyosin structure organization (GO:0031032)	63	9	0.19	+	46.22	3.42e-09
	heart process (GO:0003015)	58	8	0.18	+	44.63	9.44e-08
	muscle organ morphogenesis (GO:0048644)	61	8	0.19	+	42.43	1.4e-07
	regulation of muscle adaptation (GO:0043502)	32	4	0.1	+	40.44	0.0219
	regulation of ATPase activity (GO:0043462)	33	4	0.1	+	39.22	0.0247
	cardiac muscle cell development (GO:0055013)	33	4	0.1	+	39.22	0.0247
	cardiac ventricle morphogenesis (GO:0003208)	51	6	0.16	+	38.07	9.62e-05
	cardiac cell development (GO:0055006)	35	4	0.11	+	36.98	0.0311
	regulation of muscle contraction (GO:0006937)	79	9	0.24	+	36.86	2.52e-08
	regulation of striated muscle contraction (GO:0006942)	47	5	0.15	+	34.42	0.00267
	regulation of muscle system process (GO:0090257)	104	11	0.32	+	34.22	1.92e-10
	cardiac muscle tissue development (GO:0048738)	110	11	0.34	+	32.36	3.51e-10
	striated muscle cell development (GO:0055002)	91	9	0.28	+	32	8.75e-08
	muscle cell development (GO:0055001)	102	9	0.32	+	28.55	2.38e-07
	cardiac muscle cell differentiation (GO:0055007)	57	5	0.18	+	28.38	0.00685
	striated muscle cell differentiation (GO:0051146)	139	10	0.43	+	23.28	1.3e-07
	cardiac ventricle development (GO:0003231)	86	6	0.27	+	22.57	0.00203
	cardiocyte differentiation (GO:0035051)	73	5	0.23	+	22.16	0.0227
	cardiac chamber morphogenesis (GO:0003206)	89	6	0.28	+	21.81	0.00248
	striated muscle tissue development (GO:0014706)	211	13	0.65	+	19.93	6.6e-10
	muscle tissue development (GO:0060537)	223	13	0.69	+	18.86	1.32e-09
	regulation of heart contraction (GO:0008016)	103	6	0.32	+	18.85	0.00576
	muscle organ development (GO:0007517)	182	10	0.56	+	17.78	1.74e-06
	regulation of system process (GO:0044057)	256	14	0.79	+	17.69	3.32e-10
	muscle cell differentiation (GO:0042692)	190	10	0.59	+	17.03	2.63e-06
	cardiac chamber development (GO:0003205)	121	6	0.37	+	16.04	0.0145
	muscle structure development (GO:0061061)	315	15	0.97	+	15.41	2.71e-10
	heart morphogenesis (GO:0003007)	174	8	0.54	+	14.88	0.000469
	regulation of blood circulation (GO:1903522)	135	6	0.42	+	14.38	0.0271
	cellular component assembly involved in morphogenesis (GO:0010927)	206	9	0.64	+	14.14	0.000104
	actin filament-based process (GO:0030029)	327	13	1.01	+	12.86	1.5e-07
	blood circulation (GO:0008015)	210	8	0.65	+	12.33	0.00194
	circulatory system process (GO:0003013)	215	8	0.66	+	12.04	0.00231
	actin cytoskeleton organization (GO:0030036)	301	11	0.93	+	11.82	1.44e-05
	heart development (GO:0007507)	369	13	1.14	+	11.4	6.57e-07
	circulatory system development (GO:0072359)	579	13	1.79	+	7.26	0.000141
	cardiovascular system development (GO:0072358)	579	13	1.79	+	7.26	0.000141
	organelle assembly (GO:0070925)	409	9	1.26	+	7.12	0.0306
	cytoskeleton organization (GO:0007010)	651	11	2.01	+	5.47	0.0305
	system process (GO:0003008)	1794	23	5.54	+	4.15	9.69e-06

## Sheet: Retina.csv
Retina	GO biological process complete	Equus caballus - REFLIST (20384)	Client Text Box Input (58)	Client Text Box Input (expected)	Client Text Box Input (over/under)	Client Text Box Input (fold Enrichment)	Client Text Box Input (P-value)
	GMP metabolic process (GO:0046037)	9	5	0.04	+	> 100	5.51e-06
	synaptic vesicle maturation (GO:0016188)	7	3	0.03	+	93.94	0.0335
	phototransduction (GO:0007602)	19	7	0.09	+	80.75	3.52e-08
	detection of light stimulus (GO:0009583)	32	9	0.15	+	61.65	3.23e-10
	guanosine-containing compound metabolic process (GO:1901068)	23	5	0.1	+	47.65	0.000571
	photoreceptor cell maintenance (GO:0045494)	30	6	0.14	+	43.84	4.53e-05
	detection of visible light (GO:0009584)	21	4	0.1	+	41.75	0.0199
	visual perception (GO:0007601)	99	17	0.45	+	37.64	3.69e-18
	sensory perception of light stimulus (GO:0050953)	105	17	0.48	+	35.49	9.83e-18
	purine ribonucleoside diphosphate metabolic process (GO:0009179)	41	6	0.19	+	32.08	0.000283
	purine nucleoside diphosphate metabolic process (GO:0009135)	41	6	0.19	+	32.08	0.000283
	retina homeostasis (GO:0001895)	48	7	0.22	+	31.96	2.08e-05
	ribonucleoside diphosphate metabolic process (GO:0009185)	43	6	0.2	+	30.58	0.000374
	photoreceptor cell differentiation (GO:0046530)	45	6	0.21	+	29.22	0.000488
	detection of abiotic stimulus (GO:0009582)	75	9	0.34	+	26.3	5.87e-07
	detection of external stimulus (GO:0009581)	76	9	0.35	+	25.96	6.59e-07
	nucleoside diphosphate metabolic process (GO:0009132)	61	6	0.28	+	21.56	0.00286
	retina development in camera-type eye (GO:0060041)	105	9	0.48	+	18.79	1.08e-05
	purine ribonucleoside monophosphate metabolic process (GO:0009167)	130	10	0.59	+	16.86	3.62e-06
	purine nucleoside monophosphate metabolic process (GO:0009126)	131	10	0.6	+	16.73	3.9e-06
	ribonucleoside monophosphate metabolic process (GO:0009161)	140	10	0.64	+	15.66	7.33e-06
	nucleoside monophosphate metabolic process (GO:0009123)	154	10	0.7	+	14.23	1.8e-05
	purine ribonucleoside metabolic process (GO:0046128)	169	10	0.77	+	12.97	4.32e-05
	response to light stimulus (GO:0009416)	188	11	0.86	+	12.82	8.15e-06
	ribonucleoside metabolic process (GO:0009119)	189	11	0.86	+	12.76	8.61e-06
	purine nucleoside metabolic process (GO:0042278)	172	10	0.78	+	12.74	5.1e-05
	tissue homeostasis (GO:0001894)	126	7	0.57	+	12.18	0.0134
	nucleoside metabolic process (GO:0009116)	202	11	0.92	+	11.94	1.71e-05
	glycosyl compound metabolic process (GO:1901657)	210	11	0.96	+	11.48	2.54e-05
	purine ribonucleotide metabolic process (GO:0009150)	202	10	0.92	+	10.85	0.000228
	ribonucleotide metabolic process (GO:0009259)	213	10	0.97	+	10.29	0.000371
	purine nucleotide metabolic process (GO:0006163)	215	10	0.98	+	10.19	0.000405
	ribose phosphate metabolic process (GO:0019693)	221	10	1.01	+	9.92	0.000521
	anatomical structure homeostasis (GO:0060249)	182	8	0.83	+	9.63	0.0137
	response to radiation (GO:0009314)	274	12	1.25	+	9.6	3.45e-05
	camera-type eye development (GO:0043010)	221	9	1.01	+	8.93	0.00572
	eye development (GO:0001654)	256	10	1.17	+	8.56	0.00199
	purine-containing compound metabolic process (GO:0072521)	259	10	1.18	+	8.46	0.00221
	nucleotide metabolic process (GO:0009117)	305	10	1.39	+	7.19	0.00956
	nucleoside phosphate metabolic process (GO:0006753)	312	10	1.42	+	7.03	0.0117
	nucleobase-containing small molecule metabolic process (GO:0055086)	364	11	1.66	+	6.62	0.00609
	response to abiotic stimulus (GO:0009628)	571	13	2.61	+	4.99	0.0136
	homeostatic process (GO:0042592)	919	16	4.19	+	3.82	0.0263
	neurological system process (GO:0050877)	1473	25	6.72	+	3.72	4.44e-05
	sensory perception (GO:0007600)	1253	19	5.72	+	3.32	0.0217
	system process (GO:0003008)	1794	26	8.18	+	3.18	0.000506
	regulation of biological quality (GO:0065008)	2318	28	10.58	+	2.65	0.00598
	single-multicellular organism process (GO:0044707)	3482	34	15.89	+	2.14	0.0357
	multicellular organismal process (GO:0032501)	4850	43	22.13	+	1.94	0.0122
	single-organism cellular process (GO:0044763)	9232	68	42.12	+	1.61	0.000319
	single-organism process (GO:0044699)	10476	73	47.8	+	1.53	0.000411
	cellular process (GO:0009987)	11452	76	52.25	+	1.45	0.00117
	biological_process (GO:0008150)	14594	86	66.58	+	1.29	0.00379

## Sheet: CNS.csv
CNS	GO biological process complete	Equus caballus - REFLIST (20384)	Client Text Box Input (58)	Client Text Box Input (expected)	Client Text Box Input (over/under)	Client Text Box Input (fold Enrichment)	Client Text Box Input (P-value)
	positive regulation of nervous system development (GO:0051962)	288	7	0.44	+	15.98	0.00143
	single-organism behavior (GO:0044708)	278	6	0.42	+	14.19	0.023
	brain development (GO:0007420)	452	8	0.69	+	11.64	0.0019
	neuron projection development (GO:0031175)	400	7	0.61	+	11.51	0.0127
	neuron development (GO:0048666)	519	9	0.79	+	11.4	0.000355
	head development (GO:0060322)	484	8	0.74	+	10.87	0.00319
	central nervous system development (GO:0007417)	575	9	0.87	+	10.29	0.000846
	neuron differentiation (GO:0030182)	647	10	0.98	+	10.16	0.000163
	neurogenesis (GO:0022008)	1021	12	1.55	+	7.73	9.36e-05
	generation of neurons (GO:0048699)	950	11	1.44	+	7.61	0.000521
	nervous system development (GO:0007399)	1386	15	2.11	+	7.12	2.1e-06
	system development (GO:0048731)	2723	16	4.14	+	3.86	0.00271
	single-multicellular organism process (GO:0044707)	3482	20	5.3	+	3.78	3.52e-05
	multicellular organism development (GO:0007275)	2977	16	4.53	+	3.53	0.00923
	anatomical structure development (GO:0048856)	3367	16	5.12	+	3.12	0.0484
	multicellular organismal process (GO:0032501)	4850	20	7.38	+	2.71	0.0112
