# Supplementary material for: Tissue resolved, gene structure refined equine transcriptome
Source: BMC Genomics. 2017 Jan 20;18:103. doi: 10.1186/s12864-016-3451-2 (PMC5251313; doi:10.1186/s12864-016-3451-2)
Supplement: Additional file 7: Table S6. — Panther GO biological process annotation of the uniquely present transcripts in the embryo, skin, muscle, retina and CNS. (XLSX 64 kb) [file 12864_2016_3451_MOESM7_ESM.xlsx]

## Sheet: Brainstem.csv
Brainstem	GO biological process complete	Equus caballus - REFLIST (20384)	Client Text Box Input (588)	Client Text Box Input (expected)	Client Text Box Input (over/under)	Client Text Box Input (fold Enrichment)	Client Text Box Input (P-value)
	neuropeptide signaling pathway (GO:0007218)	74	12	2.13	+	5.62	0.0159
	biological_process (GO:0008150)	14594	474	420.98	+	1.13	0.00207

## Sheet: cerebellum.csv
Cerebellum	glutamate receptor signaling pathway (GO:0007215)	31	11	1.84	+	5.97	0.0245
	membrane depolarization during action potential (GO:0086010)	33	11	1.96	+	5.61	0.0437
	action potential (GO:0001508)	68	18	4.04	+	4.46	0.00173
	regulation of neurotransmitter levels (GO:0001505)	105	22	6.24	+	3.53	0.00434
	neuromuscular process (GO:0050905)	93	19	5.53	+	3.44	0.0347
	synapse organization (GO:0050808)	93	19	5.53	+	3.44	0.0347
	negative regulation of cell projection organization (GO:0031345)	95	19	5.64	+	3.37	0.0466
	modulation of synaptic transmission (GO:0050804)	159	30	9.45	+	3.18	0.000423
	potassium ion transmembrane transport (GO:0071805)	119	22	7.07	+	3.11	0.0314
	cellular potassium ion transport (GO:0071804)	119	22	7.07	+	3.11	0.0314
	regulation of synapse structure or activity (GO:0050803)	158	29	9.39	+	3.09	0.00122
	locomotory behavior (GO:0007626)	164	30	9.74	+	3.08	0.000811
	regulation of small GTPase mediated signal transduction (GO:0051056)	181	32	10.75	+	2.98	0.000663
	regulation of membrane potential (GO:0042391)	254	44	15.09	+	2.92	5.29e-06
	cognition (GO:0050890)	156	26	9.27	+	2.81	0.0285
	single-organism behavior (GO:0044708)	278	45	16.52	+	2.72	2.59e-05
	regulation of neuron projection development (GO:0010975)	260	42	15.45	+	2.72	8.97e-05
	synaptic transmission (GO:0007268)	208	32	12.36	+	2.59	0.0126
	trans-synaptic signaling (GO:0099537)	208	32	12.36	+	2.59	0.0126
	synaptic signaling (GO:0099536)	208	32	12.36	+	2.59	0.0126
	behavior (GO:0007610)	385	57	22.87	+	2.49	5.71e-06
	regulation of ion transmembrane transport (GO:0034765)	267	39	15.86	+	2.46	0.00354
	regulation of neuron differentiation (GO:0045664)	372	54	22.1	+	2.44	3.06e-05
	regulation of transmembrane transport (GO:0034762)	276	40	16.4	+	2.44	0.00309
	regulation of cell projection organization (GO:0031344)	347	49	20.62	+	2.38	0.000357
	positive regulation of GTPase activity (GO:0043547)	387	52	22.99	+	2.26	0.000651
	regulation of nervous system development (GO:0051960)	534	71	31.72	+	2.24	4.67e-06
	regulation of GTPase activity (GO:0043087)	423	56	25.13	+	2.23	0.000341
	regulation of ion transport (GO:0043269)	362	47	21.51	+	2.19	0.00671
	neuron projection morphogenesis (GO:0048812)	309	40	18.36	+	2.18	0.0446
	regulation of neurogenesis (GO:0050767)	456	59	27.09	+	2.18	0.000326
	cell-cell signaling (GO:0007267)	356	46	21.15	+	2.17	0.00987
	inorganic cation transmembrane transport (GO:0098662)	404	52	24	+	2.17	0.00234
	metal ion transport (GO:0030001)	425	53	25.25	+	2.1	0.00461
	cation transmembrane transport (GO:0098655)	470	58	27.92	+	2.08	0.00194
	generation of neurons (GO:0048699)	950	114	56.44	+	2.02	1.72e-08
	neuron projection development (GO:0031175)	400	48	23.76	+	2.02	0.0415
	inorganic ion transmembrane transport (GO:0098660)	461	54	27.39	+	1.97	0.0222
	neurogenesis (GO:0022008)	1021	119	60.66	+	1.96	3.45e-08
	ion transmembrane transport (GO:0034220)	680	78	40.4	+	1.93	0.000357
	protein phosphorylation (GO:0006468)	674	77	40.04	+	1.92	0.00051
	positive regulation of hydrolase activity (GO:0051345)	571	64	33.92	+	1.89	0.0119
	neuron differentiation (GO:0030182)	647	71	38.44	+	1.85	0.00684
	nervous system development (GO:0007399)	1386	152	82.34	+	1.85	3.08e-09
	regulation of cell development (GO:0060284)	596	65	35.41	+	1.84	0.0237
	positive regulation of catalytic activity (GO:0043085)	972	104	57.75	+	1.8	7.13e-05
	transmembrane transport (GO:0055085)	935	99	55.55	+	1.78	0.000268
	intracellular signal transduction (GO:0035556)	1071	113	63.63	+	1.78	3.34e-05
	phosphorylation (GO:0016310)	867	91	51.51	+	1.77	0.0014
	regulation of hydrolase activity (GO:0051336)	913	92	54.24	+	1.7	0.00662
	positive regulation of molecular function (GO:0044093)	1179	118	70.04	+	1.68	0.000257
	regulation of catalytic activity (GO:0050790)	1615	154	95.95	+	1.61	4.24e-05
	phosphate-containing compound metabolic process (GO:0006796)	1417	133	84.18	+	1.58	0.00122
	phosphorus metabolic process (GO:0006793)	1445	135	85.85	+	1.57	0.00126
	regulation of molecular function (GO:0065009)	1990	185	118.22	+	1.56	6.7e-06
	regulation of signaling (GO:0023051)	2079	192	123.51	+	1.55	5.06e-06
	regulation of cell communication (GO:0010646)	2123	196	126.13	+	1.55	3.32e-06
	regulation of biological quality (GO:0065008)	2318	214	137.71	+	1.55	4.32e-07
	cellular protein modification process (GO:0006464)	2016	180	119.77	+	1.5	0.000207
	protein modification process (GO:0036211)	2016	180	119.77	+	1.5	0.000207
	macromolecule modification (GO:0043412)	2142	190	127.25	+	1.49	0.000127
	regulation of localization (GO:0032879)	1671	144	99.27	+	1.45	0.0385
	single-organism transport (GO:0044765)	2174	187	129.16	+	1.45	0.0014
	single-organism localization (GO:1902578)	2350	200	139.61	+	1.43	0.00102
	system development (GO:0048731)	2723	231	161.77	+	1.43	0.00011
	multicellular organism development (GO:0007275)	2977	250	176.86	+	1.41	5.72e-05
	single-multicellular organism process (GO:0044707)	3482	291	206.86	+	1.41	3.36e-06
	localization (GO:0051179)	3435	287	204.07	+	1.41	4.78e-06
	transport (GO:0006810)	2586	216	153.63	+	1.41	0.00117
	establishment of localization (GO:0051234)	2708	226	160.88	+	1.4	0.000597
	regulation of response to stimulus (GO:0048583)	2572	212	152.8	+	1.39	0.00401
	positive regulation of metabolic process (GO:0009893)	2643	215	157.02	+	1.37	0.00823
	cellular protein metabolic process (GO:0044267)	2530	203	150.31	+	1.35	0.042
	positive regulation of biological process (GO:0048518)	4087	327	242.81	+	1.35	2.28e-05
	anatomical structure development (GO:0048856)	3367	266	200.03	+	1.33	0.00344
	single-organism developmental process (GO:0044767)	3525	273	209.42	+	1.3	0.0117
	developmental process (GO:0032502)	3554	273	211.14	+	1.29	0.0224
	positive regulation of cellular process (GO:0048522)	3529	270	209.66	+	1.29	0.0351
	regulation of metabolic process (GO:0019222)	4834	369	287.18	+	1.28	0.000298
	cellular macromolecule metabolic process (GO:0044260)	4050	307	240.61	+	1.28	0.0133
	biological regulation (GO:0065007)	9342	666	555	+	1.2	6.65e-07
	regulation of cellular process (GO:0050794)	8478	598	503.67	+	1.19	0.000179
	regulation of biological process (GO:0050789)	8911	625	529.4	+	1.18	0.000135
	cellular process (GO:0009987)	11452	762	680.36	+	1.12	0.00724
	biological_process (GO:0008150)	14594	951	867.02	+	1.1	0.000151

## Sheet: Embryo_ICM.csv
Embryo.ICM	in utero embryonic development (GO:0001701)	284	21	6.3	+	3.33	0.0157
	mitotic cell cycle (GO:0000278)	343	25	7.61	+	3.29	0.00225
	mitotic cell cycle process (GO:1903047)	324	23	7.18	+	3.2	0.0103
	chromatin modification (GO:0016568)	359	25	7.96	+	3.14	0.0051
	cell cycle process (GO:0022402)	576	37	12.77	+	2.9	8.85e-05
	cell cycle (GO:0007049)	611	38	13.55	+	2.8	0.000129
	chromatin organization (GO:0006325)	437	27	9.69	+	2.79	0.0172
	chromosome organization (GO:0051276)	655	39	14.52	+	2.69	0.00026
	DNA metabolic process (GO:0006259)	459	27	10.18	+	2.65	0.0416
	regulation of cell cycle (GO:0051726)	663	37	14.7	+	2.52	0.00279
	nucleic acid metabolic process (GO:0090304)	1696	86	37.61	+	2.29	3.51e-09
	negative regulation of macromolecule biosynthetic process (GO:0010558)	1025	51	22.73	+	2.24	0.000595
	negative regulation of cellular macromolecule biosynthetic process (GO:2000113)	987	49	21.89	+	2.24	0.00116
	negative regulation of transcription, DNA-templated (GO:0045892)	859	42	19.05	+	2.2	0.0135
	negative regulation of RNA biosynthetic process (GO:1902679)	885	43	19.62	+	2.19	0.0119
	negative regulation of cellular biosynthetic process (GO:0031327)	1055	51	23.39	+	2.18	0.00142
	negative regulation of nucleic acid-templated transcription (GO:1903507)	874	42	19.38	+	2.17	0.0207
	negative regulation of gene expression (GO:0010629)	1063	51	23.57	+	2.16	0.00178
	negative regulation of biosynthetic process (GO:0009890)	1065	51	23.62	+	2.16	0.00188
	negative regulation of RNA metabolic process (GO:0051253)	915	43	20.29	+	2.12	0.0272
	negative regulation of nitrogen compound metabolic process (GO:0051172)	1087	49	24.1	+	2.03	0.0176
	RNA metabolic process (GO:0016070)	1306	58	28.96	+	2	0.00314
	positive regulation of nucleobase-containing compound metabolic process (GO:0045935)	1314	57	29.14	+	1.96	0.00825
	nucleobase-containing compound metabolic process (GO:0006139)	2077	90	46.06	+	1.95	3.71e-06
	cellular aromatic compound metabolic process (GO:0006725)	2203	95	48.85	+	1.94	1.38e-06
	heterocycle metabolic process (GO:0046483)	2188	94	48.52	+	1.94	2.15e-06
	regulation of transcription from RNA polymerase II promoter (GO:0006357)	1401	59	31.07	+	1.9	0.0133
	organic cyclic compound metabolic process (GO:1901360)	2332	98	51.71	+	1.9	2.64e-06
	regulation of nucleic acid-templated transcription (GO:1903506)	2415	101	53.55	+	1.89	1.7e-06
	regulation of RNA biosynthetic process (GO:2001141)	2420	101	53.66	+	1.88	1.9e-06
	macromolecule biosynthetic process (GO:0009059)	1462	61	32.42	+	1.88	0.0118
	gene expression (GO:0010467)	1657	69	36.74	+	1.88	0.0024
	positive regulation of nitrogen compound metabolic process (GO:0051173)	1369	57	30.36	+	1.88	0.0284
	regulation of macromolecule biosynthetic process (GO:0010556)	2729	113	60.51	+	1.87	1.82e-07
	regulation of cellular macromolecule biosynthetic process (GO:2000112)	2639	109	58.52	+	1.86	5.39e-07
	regulation of transcription, DNA-templated (GO:0006355)	2380	98	52.77	+	1.86	7.72e-06
	cellular macromolecule biosynthetic process (GO:0034645)	1441	59	31.95	+	1.85	0.0314
	regulation of RNA metabolic process (GO:0051252)	2516	103	55.79	+	1.85	3.48e-06
	regulation of nucleobase-containing compound metabolic process (GO:0019219)	2744	112	60.85	+	1.84	5.49e-07
	cellular macromolecule metabolic process (GO:0044260)	4050	165	89.81	+	1.84	1.15e-12
	macromolecule modification (GO:0043412)	2142	87	47.5	+	1.83	0.000158
	regulation of cellular biosynthetic process (GO:0031326)	2820	114	62.53	+	1.82	6.26e-07
	regulation of nitrogen compound metabolic process (GO:0051171)	2917	117	64.68	+	1.81	5.22e-07
	regulation of biosynthetic process (GO:0009889)	2856	114	63.33	+	1.8	1.35e-06
	negative regulation of macromolecule metabolic process (GO:0010605)	1696	67	37.61	+	1.78	0.0219
	cellular nitrogen compound metabolic process (GO:0034641)	2620	102	58.1	+	1.76	6.19e-05
	cellular protein modification process (GO:0006464)	2016	78	44.7	+	1.74	0.00656
	protein modification process (GO:0036211)	2016	78	44.7	+	1.74	0.00656
	regulation of gene expression (GO:0010468)	2881	110	63.88	+	1.72	3.84e-05
	macromolecule metabolic process (GO:0043170)	4646	177	103.02	+	1.72	3.24e-11
	nitrogen compound metabolic process (GO:0006807)	2856	108	63.33	+	1.71	9.32e-05
	positive regulation of macromolecule metabolic process (GO:0010604)	2143	80	47.52	+	1.68	0.0182
	negative regulation of cellular process (GO:0048523)	3071	113	68.1	+	1.66	0.00017
	regulation of cellular metabolic process (GO:0031323)	4216	154	93.49	+	1.65	1.79e-07
	regulation of macromolecule metabolic process (GO:0060255)	4163	152	92.31	+	1.65	2.71e-07
	organelle organization (GO:0006996)	2165	79	48.01	+	1.65	0.049
	regulation of primary metabolic process (GO:0080090)	4146	150	91.93	+	1.63	7.83e-07
	cellular protein metabolic process (GO:0044267)	2530	90	56.1	+	1.6	0.0273
	negative regulation of biological process (GO:0048519)	3282	116	72.78	+	1.59	0.000913
	cellular metabolic process (GO:0044237)	5392	187	119.56	+	1.56	2.93e-08
	regulation of metabolic process (GO:0019222)	4834	165	107.19	+	1.54	4.99e-06
	primary metabolic process (GO:0044238)	5701	192	126.42	+	1.52	1.83e-07
	organic substance metabolic process (GO:0071704)	5965	197	132.27	+	1.49	4.87e-07
	positive regulation of cellular process (GO:0048522)	3529	116	78.25	+	1.48	0.0348
	metabolic process (GO:0008152)	7075	216	156.88	+	1.38	4.69e-05
	cellular process (GO:0009987)	11452	317	253.94	+	1.25	4.99e-06
	biological_process (GO:0008150)	14594	373	323.61	+	1.15	0.000304

## Sheet: Embryo_TE.csv
Embryo.TE	DNA repair (GO:0006281)	270	18	4.94	+	3.64	0.0241
	DNA metabolic process (GO:0006259)	459	26	8.4	+	3.1	0.00371
	cellular response to DNA damage stimulus (GO:0006974)	471	25	8.62	+	2.9	0.0191
	nucleobase-containing compound metabolic process (GO:0006139)	2077	81	38.01	+	2.13	3.43e-07
	cellular response to stress (GO:0033554)	1055	41	19.31	+	2.12	0.0387
	heterocycle metabolic process (GO:0046483)	2188	83	40.04	+	2.07	7.25e-07
	cellular aromatic compound metabolic process (GO:0006725)	2203	83	40.31	+	2.06	1.01e-06
	nucleic acid metabolic process (GO:0090304)	1696	63	31.03	+	2.03	0.000439
	organic cyclic compound metabolic process (GO:1901360)	2332	85	42.67	+	1.99	2.9e-06
	cellular nitrogen compound metabolic process (GO:0034641)	2620	92	47.94	+	1.92	3.01e-06
	nitrogen compound metabolic process (GO:0006807)	2856	95	52.26	+	1.82	2.35e-05
	single-organism metabolic process (GO:0044710)	3033	91	55.5	+	1.64	0.00633
	cellular macromolecule metabolic process (GO:0044260)	4050	110	74.11	+	1.48	0.0388
	cellular metabolic process (GO:0044237)	5392	146	98.67	+	1.48	0.000408
	primary metabolic process (GO:0044238)	5701	152	104.32	+	1.46	0.00049
	organic substance metabolic process (GO:0071704)	5965	159	109.15	+	1.46	0.000184
	metabolic process (GO:0008152)	7075	185	129.46	+	1.43	1.63e-05
	cellular process (GO:0009987)	11452	253	209.56	+	1.21	0.018
	biological_process (GO:0008150)	14594	308	267.05	+	1.15	0.00378

## Sheet: muscle_present.csv
Muscle	skeletal muscle contraction (GO:0003009)	18	6	0.39	+	15.3	0.0229
	myofibril assembly (GO:0030239)	40	11	0.87	+	12.63	1.46e-05
	cardiac muscle cell development (GO:0055013)	33	8	0.72	+	11.13	0.00579
	cardiac cell development (GO:0055006)	35	8	0.76	+	10.49	0.00892
	striated muscle contraction (GO:0006941)	62	14	1.35	+	10.37	1.21e-06
	glycogen metabolic process (GO:0005977)	31	7	0.68	+	10.37	0.0443
	cellular glucan metabolic process (GO:0006073)	31	7	0.68	+	10.37	0.0443
	glucan metabolic process (GO:0044042)	31	7	0.68	+	10.37	0.0443
	regulation of myotube differentiation (GO:0010830)	40	9	0.87	+	10.33	0.00223
	muscle contraction (GO:0006936)	118	25	2.57	+	9.73	3.63e-13
	muscle system process (GO:0003012)	144	28	3.14	+	8.93	4.16e-14
	striated muscle cell development (GO:0055002)	91	17	1.98	+	8.58	2.5e-07
	muscle fiber development (GO:0048747)	43	8	0.94	+	8.54	0.0398
	skeletal muscle cell differentiation (GO:0035914)	50	9	1.09	+	8.26	0.0137
	cardiac muscle cell differentiation (GO:0055007)	57	10	1.24	+	8.05	0.0047
	actomyosin structure organization (GO:0031032)	63	11	1.37	+	8.02	0.00138
	skeletal muscle organ development (GO:0060538)	111	19	2.42	+	7.86	7.76e-08
	muscle cell development (GO:0055001)	102	17	2.22	+	7.65	1.4e-06
	muscle organ morphogenesis (GO:0048644)	61	10	1.33	+	7.53	0.00858
	regulation of striated muscle cell differentiation (GO:0051153)	61	10	1.33	+	7.53	0.00858
	skeletal muscle tissue development (GO:0007519)	105	17	2.29	+	7.43	2.16e-06
	muscle organ development (GO:0007517)	182	28	3.96	+	7.06	1.38e-11
	striated muscle tissue development (GO:0014706)	211	32	4.6	+	6.96	1.96e-13
	muscle tissue development (GO:0060537)	223	32	4.86	+	6.59	9.07e-13
	muscle structure development (GO:0061061)	315	44	6.86	+	6.41	3.93e-18
	cardiocyte differentiation (GO:0035051)	73	10	1.59	+	6.29	0.0411
	striated muscle cell differentiation (GO:0051146)	139	19	3.03	+	6.28	3.2e-06
	cardiac muscle tissue development (GO:0048738)	110	15	2.4	+	6.26	0.000222
	cellular carbohydrate metabolic process (GO:0044262)	93	12	2.03	+	5.92	0.00913
	regulation of muscle cell differentiation (GO:0051147)	107	13	2.33	+	5.58	0.00647
	muscle cell differentiation (GO:0042692)	190	22	4.14	+	5.32	2.95e-06
	dephosphorylation (GO:0016311)	235	20	5.12	+	3.91	0.00253
	heart development (GO:0007507)	369	26	8.04	+	3.23	0.00176
	actin cytoskeleton organization (GO:0030036)	301	21	6.56	+	3.2	0.0288
	circulatory system development (GO:0072359)	579	33	12.61	+	2.62	0.00517
	cardiovascular system development (GO:0072358)	579	33	12.61	+	2.62	0.00517
	tissue development (GO:0009888)	1159	55	25.25	+	2.18	0.000453
	phosphate-containing compound metabolic process (GO:0006796)	1417	61	30.86	+	1.98	0.00233
	phosphorus metabolic process (GO:0006793)	1445	62	31.47	+	1.97	0.00206
	anatomical structure morphogenesis (GO:0009653)	1622	65	35.33	+	1.84	0.0107
	cellular protein modification process (GO:0006464)	2016	75	43.91	+	1.71	0.0233
	protein modification process (GO:0036211)	2016	75	43.91	+	1.71	0.0233
	macromolecule modification (GO:0043412)	2142	79	46.66	+	1.69	0.0168
	developmental process (GO:0032502)	3554	115	77.41	+	1.49	0.0336
	single-organism developmental process (GO:0044767)	3525	114	76.78	+	1.48	0.0386
	metabolic process (GO:0008152)	7075	200	154.11	+	1.3	0.0285
	biological_process (GO:0008150)	14594	359	317.88	+	1.13	0.03

## Sheet: Retina_present.csv
Retina	detection of light stimulus involved in sensory perception (GO:0050962)	15	9	1.01	+	8.88	0.00805
	detection of light stimulus involved in visual perception (GO:0050908)	15	9	1.01	+	8.88	0.00805
	detection of light stimulus (GO:0009583)	32	19	2.16	+	8.78	1.46e-08
	phototransduction (GO:0007602)	19	11	1.28	+	8.56	0.00077
	detection of visible light (GO:0009584)	21	12	1.42	+	8.45	0.000238
	photoreceptor cell maintenance (GO:0045494)	30	17	2.03	+	8.38	4.18e-07
	photoreceptor cell development (GO:0042461)	36	20	2.43	+	8.22	1.27e-08
	photoreceptor cell differentiation (GO:0046530)	45	23	3.04	+	7.56	1.55e-09
	visual perception (GO:0007601)	99	50	6.69	+	7.47	2.96e-23
	sensory perception of light stimulus (GO:0050953)	105	53	7.1	+	7.47	8.74e-25
	eye photoreceptor cell development (GO:0042462)	26	13	1.76	+	7.4	0.000302
	eye photoreceptor cell differentiation (GO:0001754)	35	16	2.37	+	6.76	3.07e-05
	retina homeostasis (GO:0001895)	48	20	3.24	+	6.16	1.87e-06
	tRNA modification (GO:0006400)	49	16	3.31	+	4.83	0.0028
	detection of abiotic stimulus (GO:0009582)	75	24	5.07	+	4.73	6.07e-06
	detection of external stimulus (GO:0009581)	76	24	5.14	+	4.67	7.82e-06
	retina development in camera-type eye (GO:0060041)	105	31	7.1	+	4.37	1.67e-07
	cilium organization (GO:0044782)	167	45	11.29	+	3.99	1.4e-10
	cilium assembly (GO:0042384)	149	40	10.07	+	3.97	4.32e-09
	tRNA processing (GO:0008033)	74	19	5	+	3.8	0.0086
	cilium morphogenesis (GO:0060271)	175	44	11.83	+	3.72	2.71e-09
	eye morphogenesis (GO:0048592)	115	26	7.77	+	3.34	0.00121
	eye development (GO:0001654)	256	56	17.31	+	3.24	5.06e-10
	cell projection assembly (GO:0030031)	216	45	14.6	+	3.08	6.49e-07
	camera-type eye development (GO:0043010)	221	46	14.94	+	3.08	4.15e-07
	cellular component assembly involved in morphogenesis (GO:0010927)	206	41	13.93	+	2.94	1.57e-05
	cell projection morphogenesis (GO:0048858)	489	89	33.06	+	2.69	1.39e-12
	response to light stimulus (GO:0009416)	188	33	12.71	+	2.6	0.00845
	cell part morphogenesis (GO:0032990)	509	89	34.41	+	2.59	1.38e-11
	axonogenesis (GO:0007409)	241	42	16.29	+	2.58	0.000392
	sensory organ development (GO:0007423)	408	70	27.58	+	2.54	3.33e-08
	cell morphogenesis involved in neuron differentiation (GO:0048667)	286	49	19.33	+	2.53	5.41e-05
	neuron development (GO:0048666)	519	88	35.09	+	2.51	1.1e-10
	axon development (GO:0061564)	254	42	17.17	+	2.45	0.00155
	sensory organ morphogenesis (GO:0090596)	215	35	14.53	+	2.41	0.0212
	cell projection organization (GO:0030030)	677	109	45.77	+	2.38	2.25e-12
	neuron projection morphogenesis (GO:0048812)	309	47	20.89	+	2.25	0.00317
	neuron differentiation (GO:0030182)	647	96	43.74	+	2.19	1.43e-08
	cell morphogenesis (GO:0000902)	678	98	45.83	+	2.14	3.55e-08
	neuron projection development (GO:0031175)	400	55	27.04	+	2.03	0.00763
	cellular component morphogenesis (GO:0032989)	741	99	50.09	+	1.98	1.86e-06
	cell morphogenesis involved in differentiation (GO:0000904)	408	54	27.58	+	1.96	0.0281
	generation of neurons (GO:0048699)	950	121	64.22	+	1.88	3.34e-07
	neurogenesis (GO:0022008)	1021	124	69.02	+	1.8	3.38e-06
	RNA biosynthetic process (GO:0032774)	682	81	46.1	+	1.76	0.00874
	transcription, DNA-templated (GO:0006351)	671	79	45.36	+	1.74	0.0162
	nucleic acid-templated transcription (GO:0097659)	672	79	45.43	+	1.74	0.0171
	nucleobase-containing compound biosynthetic process (GO:0034654)	909	103	61.45	+	1.68	0.00275
	RNA metabolic process (GO:0016070)	1306	145	88.29	+	1.64	3.67e-05
	heterocycle biosynthetic process (GO:0018130)	965	107	65.24	+	1.64	0.00441
	aromatic compound biosynthetic process (GO:0019438)	962	106	65.03	+	1.63	0.00658
	nervous system development (GO:0007399)	1386	152	93.7	+	1.62	3.34e-05
	cell development (GO:0048468)	1118	120	75.58	+	1.59	0.00451
	organic cyclic compound biosynthetic process (GO:1901362)	1030	110	69.63	+	1.58	0.0167
	nucleic acid metabolic process (GO:0090304)	1696	181	114.65	+	1.58	7.22e-06
	nucleobase-containing compound metabolic process (GO:0006139)	2077	213	140.41	+	1.52	5.4e-06
	single-organism organelle organization (GO:1902589)	1557	159	105.26	+	1.51	0.00132
	heterocycle metabolic process (GO:0046483)	2188	217	147.91	+	1.47	5.57e-05
	cellular aromatic compound metabolic process (GO:0006725)	2203	217	148.93	+	1.46	9.55e-05
	anatomical structure morphogenesis (GO:0009653)	1622	158	109.65	+	1.44	0.0214
	organic cyclic compound metabolic process (GO:1901360)	2332	225	157.65	+	1.43	0.000254
	macromolecule modification (GO:0043412)	2142	197	144.8	+	1.36	0.0455
	cellular component organization or biogenesis (GO:0071840)	3649	333	246.68	+	1.35	2.14e-05
	cellular component organization (GO:0016043)	3518	320	237.82	+	1.35	6.94e-05
	cellular developmental process (GO:0048869)	2410	218	162.92	+	1.34	0.0404
	cellular nitrogen compound metabolic process (GO:0034641)	2620	236	177.12	+	1.33	0.0206
	cellular macromolecule metabolic process (GO:0044260)	4050	364	273.79	+	1.33	1.63e-05
	anatomical structure development (GO:0048856)	3367	296	227.62	+	1.3	0.00635
	developmental process (GO:0032502)	3554	304	240.26	+	1.27	0.0427
	cellular metabolic process (GO:0044237)	5392	460	364.51	+	1.26	4.8e-05
	macromolecule metabolic process (GO:0043170)	4646	396	314.08	+	1.26	0.00115
	primary metabolic process (GO:0044238)	5701	478	385.4	+	1.24	0.000201
	organic substance metabolic process (GO:0071704)	5965	489	403.25	+	1.21	0.00231
	metabolic process (GO:0008152)	7075	566	478.28	+	1.18	0.00352
	cellular process (GO:0009987)	11452	870	774.18	+	1.12	0.000606
	biological_process (GO:0008150)	14594	1075	986.58	+	1.09	0.000239

## Sheet: Skin_present.csv
Skin	peptidoglycan metabolic process (GO:0000270)	8	6	0.38	+	15.83	0.0192
	peptidoglycan catabolic process (GO:0009253)	8	6	0.38	+	15.83	0.0192
	keratinocyte differentiation (GO:0030216)	58	24	2.75	+	8.73	2.08e-11
	inflammatory response to antigenic stimulus (GO:0002437)	22	9	1.04	+	8.63	0.00999
	hair follicle morphogenesis (GO:0031069)	20	8	0.95	+	8.44	0.0446
	epidermis morphogenesis (GO:0048730)	23	9	1.09	+	8.26	0.0143
	skin development (GO:0043588)	149	43	7.06	+	6.09	1.8e-16
	epidermal cell differentiation (GO:0009913)	95	27	4.5	+	6	2.68e-09
	hair follicle development (GO:0001942)	54	15	2.56	+	5.86	0.000562
	hair cycle process (GO:0022405)	55	15	2.61	+	5.75	0.000709
	molting cycle process (GO:0022404)	55	15	2.61	+	5.75	0.000709
	skin epidermis development (GO:0098773)	56	15	2.65	+	5.65	0.000889
	hair cycle (GO:0042633)	60	16	2.84	+	5.63	0.000365
	molting cycle (GO:0042303)	60	16	2.84	+	5.63	0.000365
	epidermis development (GO:0008544)	160	40	7.58	+	5.28	4.52e-13
	morphogenesis of embryonic epithelium (GO:0016331)	123	22	5.83	+	3.77	0.00139
	regulation of inflammatory response (GO:0050727)	176	24	8.34	+	2.88	0.0423
	morphogenesis of an epithelium (GO:0002009)	339	46	16.07	+	2.86	3.5e-06
	epithelial cell differentiation (GO:0030855)	364	48	17.25	+	2.78	3.68e-06
	tube morphogenesis (GO:0035239)	277	36	13.13	+	2.74	0.000735
	urogenital system development (GO:0001655)	230	29	10.9	+	2.66	0.0218
	epithelial tube morphogenesis (GO:0060562)	244	30	11.56	+	2.59	0.0242
	epithelium development (GO:0060429)	731	88	34.64	+	2.54	3.37e-11
	regulation of response to wounding (GO:1903034)	264	31	12.51	+	2.48	0.0413
	tissue morphogenesis (GO:0048729)	455	51	21.56	+	2.37	0.000203
	regulation of cell adhesion (GO:0030155)	449	49	21.28	+	2.3	0.000828
	tube development (GO:0035295)	459	50	21.75	+	2.3	0.000651
	tissue development (GO:0009888)	1159	122	54.93	+	2.22	2.39e-12
	biological adhesion (GO:0022610)	642	66	30.42	+	2.17	5.26e-05
	cell adhesion (GO:0007155)	638	65	30.23	+	2.15	9.55e-05
	cell migration (GO:0016477)	544	52	25.78	+	2.02	0.0167
	positive regulation of cell differentiation (GO:0045597)	577	55	27.34	+	2.01	0.00933
	defense response (GO:0006952)	672	62	31.85	+	1.95	0.00578
	positive regulation of developmental process (GO:0051094)	831	74	39.38	+	1.88	0.00189
	organ morphogenesis (GO:0009887)	698	62	33.08	+	1.87	0.0191
	locomotion (GO:0040011)	774	67	36.68	+	1.83	0.0178
	regulation of cell differentiation (GO:0045595)	1086	94	51.47	+	1.83	0.000161
	regulation of multicellular organismal development (GO:2000026)	1198	103	56.77	+	1.81	4.53e-05
	embryo development (GO:0009790)	758	65	35.92	+	1.81	0.0338
	animal organ development (GO:0048513)	2034	169	96.39	+	1.75	4.23e-09
	regulation of developmental process (GO:0050793)	1595	132	75.59	+	1.75	2.87e-06
	positive regulation of multicellular organismal process (GO:0051240)	986	81	46.73	+	1.73	0.0117
	positive regulation of signal transduction (GO:0009967)	974	79	46.16	+	1.71	0.025
	cell surface receptor signaling pathway (GO:0007166)	1371	111	64.97	+	1.71	0.000258
	regulation of cell proliferation (GO:0042127)	1020	81	48.34	+	1.68	0.0403
	regulation of cell death (GO:0010941)	1026	81	48.62	+	1.67	0.0496
	positive regulation of cell communication (GO:0010647)	1072	84	50.8	+	1.65	0.044
	cellular response to chemical stimulus (GO:0070887)	1366	107	64.73	+	1.65	0.00225
	response to stress (GO:0006950)	1924	150	91.18	+	1.65	9.02e-06
	anatomical structure morphogenesis (GO:0009653)	1622	125	76.87	+	1.63	0.000495
	system development (GO:0048731)	2723	207	129.04	+	1.6	2.56e-08
	regulation of multicellular organismal process (GO:0051239)	1843	140	87.34	+	1.6	0.00017
	positive regulation of response to stimulus (GO:0048584)	1318	99	62.46	+	1.59	0.037
	single-multicellular organism process (GO:0044707)	3482	258	165.01	+	1.56	3.15e-10
	regulation of signal transduction (GO:0009966)	1890	139	89.57	+	1.55	0.00124
	cell differentiation (GO:0030154)	2217	161	105.06	+	1.53	0.000245
	multicellular organism development (GO:0007275)	2977	216	141.08	+	1.53	5.52e-07
	regulation of catalytic activity (GO:0050790)	1615	116	76.54	+	1.52	0.0427
	regulation of signaling (GO:0023051)	2079	147	98.52	+	1.49	0.00497
	regulation of response to stimulus (GO:0048583)	2572	181	121.89	+	1.48	0.000262
	negative regulation of cellular process (GO:0048523)	3071	216	145.54	+	1.48	8.26e-06
	developmental process (GO:0032502)	3554	249	168.42	+	1.48	3.67e-07
	anatomical structure development (GO:0048856)	3367	235	159.56	+	1.47	2.31e-06
	single-organism developmental process (GO:0044767)	3525	246	167.05	+	1.47	7.44e-07
	regulation of cell communication (GO:0010646)	2123	148	100.61	+	1.47	0.00993
	negative regulation of biological process (GO:0048519)	3282	227	155.53	+	1.46	1.16e-05
	positive regulation of biological process (GO:0048518)	4087	280	193.68	+	1.45	1.46e-07
	cellular developmental process (GO:0048869)	2410	165	114.21	+	1.44	0.0065
	positive regulation of cellular process (GO:0048522)	3529	239	167.24	+	1.43	2.4e-05
	positive regulation of metabolic process (GO:0009893)	2643	174	125.25	+	1.39	0.0329
	single-organism process (GO:0044699)	10476	611	496.46	+	1.23	4.72e-10
	single-organism cellular process (GO:0044763)	9232	527	437.51	+	1.2	3.17e-05
	biological_process (GO:0008150)	14594	793	691.61	+	1.15	1.67e-10

## Sheet: Spinal_Cord.csv
Spinalcord	regulation of Ras protein signal transduction (GO:0046578)	163	29	9.59	+	3.02	0.00187
	regulation of small GTPase mediated signal transduction (GO:0051056)	181	32	10.65	+	3.01	0.000532
	positive regulation of GTPase activity (GO:0043547)	387	56	22.76	+	2.46	1.25e-05
	regulation of GTPase activity (GO:0043087)	423	59	24.88	+	2.37	1.73e-05
	positive regulation of hydrolase activity (GO:0051345)	571	72	33.59	+	2.14	2.05e-05
	regulation of immune response (GO:0050776)	419	51	24.65	+	2.07	0.0111
	protein ubiquitination (GO:0016567)	416	50	24.47	+	2.04	0.0196
	protein modification by small protein conjugation (GO:0032446)	453	54	26.65	+	2.03	0.0101
	positive regulation of catalytic activity (GO:0043085)	972	115	57.17	+	2.01	1.74e-08
	protein modification by small protein conjugation or removal (GO:0070647)	553	64	32.53	+	1.97	0.00301
	positive regulation of molecular function (GO:0044093)	1179	124	69.35	+	1.79	3.71e-06
	regulation of immune system process (GO:0002682)	857	90	50.41	+	1.79	0.00105
	intracellular signal transduction (GO:0035556)	1071	106	63	+	1.68	0.00139
	regulation of hydrolase activity (GO:0051336)	913	90	53.7	+	1.68	0.0139
	regulation of intracellular signal transduction (GO:1902531)	1174	114	69.06	+	1.65	0.00121
	regulation of phosphorylation (GO:0042325)	1044	100	61.41	+	1.63	0.0127
	regulation of catalytic activity (GO:0050790)	1615	154	95	+	1.62	2.18e-05
	positive regulation of metabolic process (GO:0009893)	2643	251	155.46	+	1.61	8.54e-11
	regulation of phosphate metabolic process (GO:0019220)	1219	112	71.7	+	1.56	0.0202
	regulation of phosphorus metabolic process (GO:0051174)	1224	112	72	+	1.56	0.0242
	regulation of signal transduction (GO:0009966)	1890	172	111.17	+	1.55	6.23e-05
	regulation of response to stimulus (GO:0048583)	2572	230	151.29	+	1.52	5.05e-07
	positive regulation of nucleobase-containing compound metabolic process (GO:0045935)	1314	117	77.29	+	1.51	0.0497
	macromolecule modification (GO:0043412)	2142	189	125.99	+	1.5	9.78e-05
	regulation of molecular function (GO:0065009)	1990	175	117.05	+	1.5	0.000464
	cellular protein modification process (GO:0006464)	2016	177	118.58	+	1.49	0.000429
	protein modification process (GO:0036211)	2016	177	118.58	+	1.49	0.000429
	positive regulation of macromolecule metabolic process (GO:0010604)	2143	187	126.05	+	1.48	0.00026
	positive regulation of cellular metabolic process (GO:0031325)	2157	186	126.88	+	1.47	0.000644
	regulation of signaling (GO:0023051)	2079	178	122.29	+	1.46	0.00203
	regulation of metabolic process (GO:0019222)	4834	412	284.34	+	1.45	4.06e-13
	positive regulation of biological process (GO:0048518)	4087	348	240.4	+	1.45	5.3e-10
	regulation of cell communication (GO:0010646)	2123	180	124.88	+	1.44	0.00322
	regulation of macromolecule biosynthetic process (GO:0010556)	2729	230	160.52	+	1.43	8.79e-05
	regulation of cellular macromolecule biosynthetic process (GO:2000112)	2639	221	155.23	+	1.42	0.000302
	regulation of nitrogen compound metabolic process (GO:0051171)	2917	244	171.58	+	1.42	5.29e-05
	regulation of nucleobase-containing compound metabolic process (GO:0019219)	2744	229	161.4	+	1.42	0.000212
	regulation of cellular biosynthetic process (GO:0031326)	2820	234	165.87	+	1.41	0.000228
	regulation of RNA metabolic process (GO:0051252)	2516	208	147.99	+	1.41	0.0021
	regulation of nucleic acid-templated transcription (GO:1903506)	2415	199	142.05	+	1.4	0.00499
	regulation of RNA biosynthetic process (GO:2001141)	2420	199	142.35	+	1.4	0.00573
	regulation of transcription, DNA-templated (GO:0006355)	2380	195	139.99	+	1.39	0.00957
	regulation of biosynthetic process (GO:0009889)	2856	234	167.99	+	1.39	0.00063
	cellular developmental process (GO:0048869)	2410	197	141.76	+	1.39	0.00971
	positive regulation of cellular process (GO:0048522)	3529	287	207.58	+	1.38	2.52e-05
	regulation of primary metabolic process (GO:0080090)	4146	335	243.87	+	1.37	1.31e-06
	regulation of macromolecule metabolic process (GO:0060255)	4163	335	244.87	+	1.37	2.1e-06
	cellular protein metabolic process (GO:0044267)	2530	203	148.82	+	1.36	0.022
	regulation of cellular metabolic process (GO:0031323)	4216	338	247.99	+	1.36	2.58e-06
	regulation of gene expression (GO:0010468)	2881	230	169.46	+	1.36	0.00591
	negative regulation of cellular process (GO:0048523)	3071	244	180.64	+	1.35	0.00357
	system development (GO:0048731)	2723	216	160.17	+	1.35	0.0214
	single-organism developmental process (GO:0044767)	3525	278	207.34	+	1.34	0.000815
	anatomical structure development (GO:0048856)	3367	265	198.05	+	1.34	0.00213
	negative regulation of biological process (GO:0048519)	3282	257	193.05	+	1.33	0.00514
	multicellular organism development (GO:0007275)	2977	233	175.11	+	1.33	0.0205
	developmental process (GO:0032502)	3554	278	209.05	+	1.33	0.00166
	cellular component organization (GO:0016043)	3518	270	206.93	+	1.3	0.0124
	cellular macromolecule metabolic process (GO:0044260)	4050	310	238.22	+	1.3	0.00191
	single-multicellular organism process (GO:0044707)	3482	266	204.81	+	1.3	0.0218
	cellular component organization or biogenesis (GO:0071840)	3649	278	214.64	+	1.3	0.0149
	macromolecule metabolic process (GO:0043170)	4646	344	273.28	+	1.26	0.00805
	primary metabolic process (GO:0044238)	5701	419	335.34	+	1.25	0.000532
	cellular metabolic process (GO:0044237)	5392	392	317.16	+	1.24	0.00618
	organic substance metabolic process (GO:0071704)	5965	427	350.87	+	1.22	0.00786
	regulation of cellular process (GO:0050794)	8478	600	498.68	+	1.2	1.45e-05
	regulation of biological process (GO:0050789)	8911	625	524.15	+	1.19	1.97e-05
	biological regulation (GO:0065007)	9342	649	549.5	+	1.18	3.37e-05
	cellular process (GO:0009987)	11452	777	673.61	+	1.15	4.83e-06
	single-organism cellular process (GO:0044763)	9232	620	543.03	+	1.14	0.0314
	biological_process (GO:0008150)	14594	969	858.43	+	1.13	7.82e-10
