# Supplementary material for: Tissue resolved, gene structure refined equine transcriptome
Source: BMC Genomics. 2017 Jan 20;18:103. doi: 10.1186/s12864-016-3451-2 (PMC5251313; doi:10.1186/s12864-016-3451-2)
Supplement: Additional file 8: Table S7. — Panther GO biological process annotation of the uniquely absent transcripts in the embryo, skin, muscle, retina and CNS. (XLSX 76 kb) [file 12864_2016_3451_MOESM8_ESM.xlsx]

## Sheet: Brainstem_absent.csv
BrainStem	GO biological process complete	Equus caballus - REFLIST (20384)	Client Text Box Input (622)	Client Text Box Input (expected)	Client Text Box Input (over/under)	Client Text Box Input (fold Enrichment)	Client Text Box Input (P-value)
	positive regulation of protein binding (GO:0032092)	64	11	1.95	+	5.63	0.041
	cellular response to stress (GO:0033554)	1055	65	32.19	+	2.02	0.000637
	nucleic acid metabolic process (GO:0090304)	1696	92	51.75	+	1.78	0.000435
	nucleobase-containing compound metabolic process (GO:0006139)	2077	102	63.38	+	1.61	0.00814
	cellular aromatic compound metabolic process (GO:0006725)	2203	107	67.22	+	1.59	0.00705
	organic cyclic compound metabolic process (GO:1901360)	2332	113	71.16	+	1.59	0.00367
	heterocycle metabolic process (GO:0046483)	2188	106	66.76	+	1.59	0.00899
	negative regulation of cellular process (GO:0048523)	3071	144	93.71	+	1.54	0.000464
	single-organism metabolic process (GO:0044710)	3033	139	92.55	+	1.5	0.00316
	cellular nitrogen compound metabolic process (GO:0034641)	2620	120	79.95	+	1.5	0.0247
	nitrogen compound metabolic process (GO:0006807)	2856	130	87.15	+	1.49	0.0119
	negative regulation of biological process (GO:0048519)	3282	149	100.15	+	1.49	0.00184
	macromolecule metabolic process (GO:0043170)	4646	209	141.77	+	1.47	3.44e-06
	metabolic process (GO:0008152)	7075	318	215.89	+	1.47	2.35e-13
	cellular macromolecule metabolic process (GO:0044260)	4050	181	123.58	+	1.46	0.000158
	organic substance metabolic process (GO:0071704)	5965	257	182.02	+	1.41	6.54e-07
	cellular metabolic process (GO:0044237)	5392	232	164.53	+	1.41	1.35e-05
	primary metabolic process (GO:0044238)	5701	242	173.96	+	1.39	1.65e-05
	cellular process (GO:0009987)	11452	403	349.45	+	1.15	0.0492
	biological_process (GO:0008150)	14594	510	445.32	+	1.15	8.15e-06

## Sheet: cerebellum_absent.csv
Cerebellum	cellular response to camptothecin (GO:0072757)	3	3	0.03	+	93.94	0.0341

## Sheet: Embryo_ICM_absent.csv
Embryo.ICM	metabolic process (GO:0008152)	7075	352	285.3	+	1.23	0.00573
	biological_process (GO:0008150)	14594	653	588.51	+	1.11	0.00108

## Sheet: Embryo_TE_absent.csv
Embryo.TE	response to organophosphorus (GO:0046683)	59	15	3.55	+	4.22	0.0314
	regulation of metal ion transport (GO:0010959)	204	31	12.28	+	2.52	0.0299
	regulation of ion transport (GO:0043269)	362	51	21.79	+	2.34	0.000309
	response to organonitrogen compound (GO:0010243)	331	43	19.92	+	2.16	0.026
	cellular response to oxygen-containing compound (GO:1901701)	422	54	25.4	+	2.13	0.0025
	cell-cell signaling (GO:0007267)	356	45	21.43	+	2.1	0.031
	response to nitrogen compound (GO:1901698)	410	51	24.68	+	2.07	0.0116
	enzyme linked receptor protein signaling pathway (GO:0007167)	415	50	24.98	+	2	0.0342
	neuron development (GO:0048666)	519	62	31.24	+	1.98	0.00347
	protein phosphorylation (GO:0006468)	674	76	40.57	+	1.87	0.0017
	response to oxygen-containing compound (GO:1901700)	668	75	40.21	+	1.87	0.00239
	regulation of multicellular organismal process (GO:0051239)	1843	202	110.94	+	1.82	8.23e-13
	response to endogenous stimulus (GO:0009719)	727	79	43.76	+	1.81	0.00407
	neuron differentiation (GO:0030182)	647	70	38.95	+	1.8	0.0206
	cell projection organization (GO:0030030)	677	73	40.75	+	1.79	0.0142
	generation of neurons (GO:0048699)	950	100	57.18	+	1.75	0.000559
	neurogenesis (GO:0022008)	1021	106	61.46	+	1.72	0.000438
	cell surface receptor signaling pathway (GO:0007166)	1371	141	82.53	+	1.71	4.41e-06
	regulation of multicellular organismal development (GO:2000026)	1198	122	72.11	+	1.69	0.00012
	cellular response to organic substance (GO:0071310)	1130	115	68.02	+	1.69	0.000328
	phosphorylation (GO:0016310)	867	88	52.19	+	1.69	0.0145
	regulation of signaling (GO:0023051)	2079	211	125.14	+	1.69	3.6e-10
	positive regulation of multicellular organismal process (GO:0051240)	986	100	59.35	+	1.68	0.00299
	regulation of developmental process (GO:0050793)	1595	160	96.01	+	1.67	1.58e-06
	regulation of transport (GO:0051049)	1154	115	69.46	+	1.66	0.000944
	positive regulation of signaling (GO:0023056)	1054	105	63.44	+	1.65	0.00345
	regulation of cell communication (GO:0010646)	2123	211	127.79	+	1.65	2.67e-09
	response to organic substance (GO:0010033)	1445	143	86.98	+	1.64	3.76e-05
	positive regulation of cell communication (GO:0010647)	1072	106	64.53	+	1.64	0.00426
	regulation of localization (GO:0032879)	1671	165	100.58	+	1.64	2.47e-06
	regulation of signal transduction (GO:0009966)	1890	185	113.77	+	1.63	3.48e-07
	positive regulation of signal transduction (GO:0009967)	974	95	58.63	+	1.62	0.0287
	regulation of intracellular signal transduction (GO:1902531)	1174	113	70.67	+	1.6	0.00637
	regulation of cell differentiation (GO:0045595)	1086	104	65.37	+	1.59	0.0218
	nervous system development (GO:0007399)	1386	132	83.43	+	1.58	0.00128
	cellular response to chemical stimulus (GO:0070887)	1366	128	82.23	+	1.56	0.0046
	regulation of response to stimulus (GO:0048583)	2572	229	154.82	+	1.48	6.99e-06
	anatomical structure morphogenesis (GO:0009653)	1622	144	97.64	+	1.47	0.0166
	regulation of molecular function (GO:0065009)	1990	175	119.79	+	1.46	0.00214
	cellular protein modification process (GO:0006464)	2016	175	121.35	+	1.44	0.00481
	protein modification process (GO:0036211)	2016	175	121.35	+	1.44	0.00481
	regulation of biological quality (GO:0065008)	2318	200	139.53	+	1.43	0.00101
	system development (GO:0048731)	2723	233	163.91	+	1.42	0.000141
	positive regulation of biological process (GO:0048518)	4087	348	246.01	+	1.41	1.37e-08
	single-multicellular organism process (GO:0044707)	3482	296	209.6	+	1.41	1.57e-06
	multicellular organism development (GO:0007275)	2977	253	179.2	+	1.41	5.24e-05
	positive regulation of cellular process (GO:0048522)	3529	297	212.43	+	1.4	4.16e-06
	macromolecule modification (GO:0043412)	2142	180	128.94	+	1.4	0.0237
	positive regulation of metabolic process (GO:0009893)	2643	222	159.09	+	1.4	0.00136
	anatomical structure development (GO:0048856)	3367	280	202.67	+	1.38	4.99e-05
	cell differentiation (GO:0030154)	2217	184	133.45	+	1.38	0.0382
	negative regulation of biological process (GO:0048519)	3282	270	197.56	+	1.37	0.000271
	cellular developmental process (GO:0048869)	2410	197	145.07	+	1.36	0.0433
	single-organism developmental process (GO:0044767)	3525	286	212.18	+	1.35	0.000331
	negative regulation of cellular process (GO:0048523)	3071	249	184.86	+	1.35	0.00347
	developmental process (GO:0032502)	3554	288	213.93	+	1.35	0.000326
	regulation of metabolic process (GO:0019222)	4834	388	290.98	+	1.33	1.16e-06
	cell communication (GO:0007154)	4198	332	252.7	+	1.31	0.000239
	signaling (GO:0023052)	4117	325	247.82	+	1.31	0.000431
	single organism signaling (GO:0044700)	4114	324	247.64	+	1.31	0.000575
	regulation of macromolecule metabolic process (GO:0060255)	4163	324	250.59	+	1.29	0.00181
	regulation of cellular metabolic process (GO:0031323)	4216	327	253.78	+	1.29	0.00215
	regulation of primary metabolic process (GO:0080090)	4146	319	249.57	+	1.28	0.00672
	regulation of cellular process (GO:0050794)	8478	642	510.33	+	1.26	1.58e-10
	biological regulation (GO:0065007)	9342	701	562.33	+	1.25	9.06e-12
	regulation of biological process (GO:0050789)	8911	667	536.39	+	1.24	3.04e-10
	single-organism cellular process (GO:0044763)	9232	665	555.71	+	1.2	1.61e-06
	single-organism process (GO:0044699)	10476	730	630.6	+	1.16	4.67e-05
	cellular process (GO:0009987)	11452	792	689.34	+	1.15	9.73e-06
	biological_process (GO:0008150)	14594	991	878.48	+	1.13	5.68e-10

## Sheet: Muscle_absent.csv
Muscle	forebrain neuron development (GO:0021884)	22	8	0.96	+	8.31	0.0497
	social behavior (GO:0035176)	29	9	1.27	+	7.09	0.0478
	dendrite development (GO:0016358)	68	14	2.98	+	4.7	0.019
	central nervous system neuron differentiation (GO:0021953)	130	22	5.69	+	3.87	0.000917
	adult behavior (GO:0030534)	122	20	5.34	+	3.75	0.00541
	establishment or maintenance of cell polarity (GO:0007163)	105	17	4.59	+	3.7	0.0413
	neuron projection morphogenesis (GO:0048812)	309	48	13.52	+	3.55	9.65e-10
	cell morphogenesis involved in neuron differentiation (GO:0048667)	286	44	12.52	+	3.52	1.38e-08
	axon guidance (GO:0007411)	147	22	6.43	+	3.42	0.00687
	neuron projection guidance (GO:0097485)	149	22	6.52	+	3.37	0.00853
	axonogenesis (GO:0007409)	241	35	10.55	+	3.32	1.08e-05
	locomotory behavior (GO:0007626)	164	23	7.18	+	3.2	0.0116
	axon development (GO:0061564)	254	35	11.11	+	3.15	3.98e-05
	microtubule cytoskeleton organization (GO:0000226)	284	39	12.43	+	3.14	5.97e-06
	neuron development (GO:0048666)	519	68	22.71	+	2.99	2.74e-11
	neuron projection development (GO:0031175)	400	52	17.5	+	2.97	6.71e-08
	cell projection morphogenesis (GO:0048858)	489	63	21.4	+	2.94	6.03e-10
	cell part morphogenesis (GO:0032990)	509	64	22.27	+	2.87	1.1e-09
	synaptic transmission (GO:0007268)	208	26	9.1	+	2.86	0.0199
	trans-synaptic signaling (GO:0099537)	208	26	9.1	+	2.86	0.0199
	synaptic signaling (GO:0099536)	208	26	9.1	+	2.86	0.0199
	cell morphogenesis involved in differentiation (GO:0000904)	408	50	17.85	+	2.8	1.24e-06
	organelle localization (GO:0051640)	254	30	11.11	+	2.7	0.0111
	microtubule-based process (GO:0007017)	442	52	19.34	+	2.69	2.16e-06
	regulation of cell morphogenesis involved in differentiation (GO:0010769)	240	28	10.5	+	2.67	0.0304
	neuron differentiation (GO:0030182)	647	75	28.31	+	2.65	4.68e-10
	regulation of neuron projection development (GO:0010975)	260	30	11.38	+	2.64	0.0174
	single-organism behavior (GO:0044708)	278	32	12.17	+	2.63	0.00861
	organic anion transport (GO:0015711)	275	31	12.03	+	2.58	0.019
	forebrain development (GO:0030900)	259	29	11.33	+	2.56	0.0445
	positive regulation of nervous system development (GO:0051962)	288	32	12.6	+	2.54	0.0177
	cell projection organization (GO:0030030)	677	75	29.63	+	2.53	4.15e-09
	anion transport (GO:0006820)	366	40	16.02	+	2.5	0.00158
	cell morphogenesis (GO:0000902)	678	74	29.67	+	2.49	1.2e-08
	behavior (GO:0007610)	385	41	16.85	+	2.43	0.00217
	neurogenesis (GO:0022008)	1021	108	44.68	+	2.42	4.77e-13
	generation of neurons (GO:0048699)	950	99	41.57	+	2.38	2.67e-11
	regulation of nervous system development (GO:0051960)	534	55	23.37	+	2.35	6.55e-05
	central nervous system development (GO:0007417)	575	59	25.16	+	2.34	2.15e-05
	cellular component morphogenesis (GO:0032989)	741	76	32.43	+	2.34	1.08e-07
	regulation of ion transport (GO:0043269)	362	37	15.84	+	2.34	0.0203
	regulation of neuron differentiation (GO:0045664)	372	38	16.28	+	2.33	0.0152
	nervous system development (GO:0007399)	1386	141	60.65	+	2.32	1.2e-16
	cell-cell signaling (GO:0007267)	356	36	15.58	+	2.31	0.0346
	regulation of neurogenesis (GO:0050767)	456	46	19.95	+	2.31	0.00189
	regulation of cell projection organization (GO:0031344)	347	35	15.18	+	2.3	0.0491
	regulation of cell morphogenesis (GO:0022604)	370	37	16.19	+	2.29	0.0328
	brain development (GO:0007420)	452	44	19.78	+	2.22	0.00858
	cell cycle process (GO:0022402)	576	55	25.21	+	2.18	0.000756
	head development (GO:0060322)	484	46	21.18	+	2.17	0.00931
	cell development (GO:0048468)	1118	105	48.92	+	2.15	2.36e-09
	cell cycle (GO:0007049)	611	57	26.74	+	2.13	0.00094
	regulation of cell development (GO:0060284)	596	55	26.08	+	2.11	0.00218
	ion transmembrane transport (GO:0034220)	680	62	29.76	+	2.08	0.000582
	transmembrane transport (GO:0055085)	935	80	40.92	+	1.96	0.000111
	ion transport (GO:0006811)	955	81	41.79	+	1.94	0.00013
	movement of cell or subcellular component (GO:0006928)	882	68	38.6	+	1.76	0.0464
	regulation of cell differentiation (GO:0045595)	1086	83	47.52	+	1.75	0.00613
	anatomical structure morphogenesis (GO:0009653)	1622	119	70.98	+	1.68	0.000192
	cell differentiation (GO:0030154)	2217	162	97.02	+	1.67	4.53e-07
	single-organism localization (GO:1902578)	2350	170	102.84	+	1.65	2.93e-07
	cellular developmental process (GO:0048869)	2410	174	105.46	+	1.65	1.89e-07
	regulation of developmental process (GO:0050793)	1595	115	69.8	+	1.65	0.000823
	single-organism organelle organization (GO:1902589)	1557	112	68.13	+	1.64	0.00138
	system development (GO:0048731)	2723	193	119.16	+	1.62	5.47e-08
	establishment of localization (GO:0051234)	2708	190	118.5	+	1.6	1.98e-07
	single-organism transport (GO:0044765)	2174	152	95.13	+	1.6	3.92e-05
	multicellular organism development (GO:0007275)	2977	205	130.27	+	1.57	1.32e-07
	localization (GO:0051179)	3435	233	150.31	+	1.55	1.37e-08
	single-multicellular organism process (GO:0044707)	3482	236	152.37	+	1.55	1e-08
	anatomical structure development (GO:0048856)	3367	228	147.34	+	1.55	3.12e-08
	transport (GO:0006810)	2586	173	113.16	+	1.53	6.39e-05
	single-organism developmental process (GO:0044767)	3525	234	154.25	+	1.52	1.03e-07
	regulation of multicellular organismal process (GO:0051239)	1843	122	80.65	+	1.51	0.0239
	developmental process (GO:0032502)	3554	235	155.52	+	1.51	1.35e-07
	cellular component organization (GO:0016043)	3518	227	153.95	+	1.47	3.31e-06
	regulation of biological quality (GO:0065008)	2318	146	101.44	+	1.44	0.0334
	cellular component organization or biogenesis (GO:0071840)	3649	229	159.68	+	1.43	3.15e-05
	single-organism cellular process (GO:0044763)	9232	476	403.99	+	1.18	0.00526
	single-organism process (GO:0044699)	10476	533	458.43	+	1.16	0.00207
	biological regulation (GO:0065007)	9342	474	408.8	+	1.16	0.0469
	biological_process (GO:0008150)	14594	703	638.63	+	1.1	0.00352

## Sheet: Retina_absent.csv
Retina	positive regulation of DNA replication (GO:0045740)	55	23	6.51	+	3.53	0.00249
	regulation of DNA biosynthetic process (GO:2000278)	55	21	6.51	+	3.23	0.0311
	regulation of DNA replication (GO:0006275)	106	36	12.54	+	2.87	0.000293
	digestive system development (GO:0055123)	108	34	12.78	+	2.66	0.00371
	regulation of Rho protein signal transduction (GO:0035023)	99	31	11.71	+	2.65	0.0127
	digestive tract development (GO:0048565)	100	31	11.83	+	2.62	0.0155
	regulation of cell-substrate adhesion (GO:0010810)	128	39	15.15	+	2.57	0.00129
	cartilage development (GO:0051216)	111	32	13.13	+	2.44	0.046
	positive regulation of DNA metabolic process (GO:0051054)	118	34	13.96	+	2.44	0.0245
	peptidyl-tyrosine modification (GO:0018212)	116	33	13.73	+	2.4	0.0436
	chromosome segregation (GO:0007059)	186	52	22.01	+	2.36	0.000205
	bone development (GO:0060348)	130	36	15.38	+	2.34	0.0307
	angiogenesis (GO:0001525)	168	46	19.88	+	2.31	0.00219
	ossification (GO:0001503)	168	45	19.88	+	2.26	0.00519
	anterior/posterior pattern specification (GO:0009952)	176	47	20.83	+	2.26	0.00325
	blood vessel morphogenesis (GO:0048514)	236	63	27.93	+	2.26	4.18e-05
	kidney development (GO:0001822)	189	50	22.36	+	2.24	0.00188
	nuclear chromosome segregation (GO:0098813)	144	38	17.04	+	2.23	0.0495
	mesenchyme development (GO:0060485)	148	39	17.51	+	2.23	0.0391
	renal system development (GO:0072001)	205	54	24.26	+	2.23	0.000734
	stem cell differentiation (GO:0048863)	156	41	18.46	+	2.22	0.0244
	skeletal system development (GO:0001501)	349	91	41.3	+	2.2	6.69e-08
	skeletal system morphogenesis (GO:0048705)	181	47	21.42	+	2.19	0.0069
	urogenital system development (GO:0001655)	230	59	27.22	+	2.17	0.000471
	regulation of cell division (GO:0051302)	176	45	20.83	+	2.16	0.0171
	regionalization (GO:0003002)	268	68	31.71	+	2.14	7.48e-05
	blood vessel development (GO:0001568)	312	78	36.92	+	2.11	1.22e-05
	vasculature development (GO:0001944)	333	83	39.4	+	2.11	4.28e-06
	regulation of small GTPase mediated signal transduction (GO:0051056)	181	45	21.42	+	2.1	0.0343
	pattern specification process (GO:0007389)	347	82	41.06	+	2	5.54e-05
	transmembrane receptor protein tyrosine kinase signaling pathway (GO:0007169)	267	62	31.59	+	1.96	0.00606
	tube development (GO:0035295)	459	106	54.31	+	1.95	1.33e-06
	regulation of cytokine production (GO:0001817)	389	89	46.03	+	1.93	5.65e-05
	circulatory system development (GO:0072359)	579	130	68.51	+	1.9	7.3e-08
	cardiovascular system development (GO:0072358)	579	130	68.51	+	1.9	7.3e-08
	embryonic organ development (GO:0048568)	339	76	40.11	+	1.89	0.00146
	embryonic morphogenesis (GO:0048598)	466	104	55.14	+	1.89	1.16e-05
	positive regulation of hydrolase activity (GO:0051345)	571	127	67.57	+	1.88	2.28e-07
	protein phosphorylation (GO:0006468)	674	149	79.75	+	1.87	6.8e-09
	gland development (GO:0048732)	273	60	32.3	+	1.86	0.0467
	positive regulation of GTPase activity (GO:0043547)	387	85	45.79	+	1.86	0.000671
	positive regulation of transferase activity (GO:0051347)	374	82	44.25	+	1.85	0.0012
	organ morphogenesis (GO:0009887)	698	152	82.59	+	1.84	1.21e-08
	cell migration (GO:0016477)	544	118	64.37	+	1.83	4.76e-06
	positive regulation of kinase activity (GO:0033674)	329	71	38.93	+	1.82	0.0133
	regulation of cell adhesion (GO:0030155)	449	95	53.13	+	1.79	0.000652
	positive regulation of MAPK cascade (GO:0043410)	322	68	38.1	+	1.78	0.0431
	embryo development (GO:0009790)	758	159	89.69	+	1.77	6e-08
	heart development (GO:0007507)	369	77	43.66	+	1.76	0.0168
	regulation of GTPase activity (GO:0043087)	423	88	50.05	+	1.76	0.00377
	negative regulation of transcription from RNA polymerase II promoter (GO:0000122)	564	117	66.74	+	1.75	6.35e-05
	localization of cell (GO:0051674)	609	126	72.06	+	1.75	1.99e-05
	cell motility (GO:0048870)	609	126	72.06	+	1.75	1.99e-05
	positive regulation of catalytic activity (GO:0043085)	972	201	115.01	+	1.75	3.37e-10
	anatomical structure formation involved in morphogenesis (GO:0048646)	744	153	88.04	+	1.74	5.96e-07
	embryo development ending in birth or egg hatching (GO:0009792)	501	103	59.28	+	1.74	0.000734
	cell activation (GO:0001775)	375	77	44.37	+	1.74	0.0294
	regulation of immune response (GO:0050776)	419	86	49.58	+	1.73	0.0085
	chordate embryonic development (GO:0043009)	497	102	58.81	+	1.73	0.000914
	positive regulation of immune system process (GO:0002684)	517	106	61.18	+	1.73	0.000547
	apoptotic process (GO:0006915)	449	92	53.13	+	1.73	0.00395
	tissue morphogenesis (GO:0048729)	455	93	53.84	+	1.73	0.0038
	regulation of locomotion (GO:0040012)	553	113	65.44	+	1.73	0.000244
	regulation of cell proliferation (GO:0042127)	1020	208	120.69	+	1.72	4.39e-10
	programmed cell death (GO:0012501)	467	95	55.26	+	1.72	0.00353
	negative regulation of cell differentiation (GO:0045596)	435	88	51.47	+	1.71	0.0113
	regulation of immune system process (GO:0002682)	857	173	101.41	+	1.71	1.39e-07
	phosphorylation (GO:0016310)	867	175	102.59	+	1.71	1.07e-07
	negative regulation of developmental process (GO:0051093)	586	118	69.34	+	1.7	0.000261
	immune system development (GO:0002520)	497	100	58.81	+	1.7	0.00289
	hemopoiesis (GO:0030097)	428	86	50.64	+	1.7	0.019
	cell death (GO:0008219)	496	99	58.69	+	1.69	0.00465
	positive regulation of cell proliferation (GO:0008284)	537	107	63.54	+	1.68	0.00181
	regulation of cell migration (GO:0030334)	487	97	57.63	+	1.68	0.00656
	regulation of cell motility (GO:2000145)	508	101	60.11	+	1.68	0.00427
	hematopoietic or lymphoid organ development (GO:0048534)	473	94	55.97	+	1.68	0.0105
	positive regulation of cell differentiation (GO:0045597)	577	114	68.28	+	1.67	0.00112
	cell adhesion (GO:0007155)	638	126	75.49	+	1.67	0.00026
	regulation of cellular component movement (GO:0051270)	549	108	64.96	+	1.66	0.00288
	locomotion (GO:0040011)	774	152	91.59	+	1.66	1.46e-05
	biological adhesion (GO:0022610)	642	126	75.97	+	1.66	0.000362
	regulation of cell differentiation (GO:0045595)	1086	213	128.5	+	1.66	8.04e-09
	positive regulation of molecular function (GO:0044093)	1179	231	139.51	+	1.66	9.06e-10
	regulation of neurogenesis (GO:0050767)	456	89	53.96	+	1.65	0.0388
	movement of cell or subcellular component (GO:0006928)	882	172	104.37	+	1.65	2.04e-06
	tissue development (GO:0009888)	1159	226	137.14	+	1.65	2.7e-09
	regulation of cell development (GO:0060284)	596	116	70.52	+	1.64	0.00182
	positive regulation of intracellular signal transduction (GO:1902533)	633	123	74.9	+	1.64	0.00087
	anatomical structure morphogenesis (GO:0009653)	1622	315	191.93	+	1.64	5.3e-14
	negative regulation of apoptotic process (GO:0043066)	555	107	65.67	+	1.63	0.00798
	regulation of hydrolase activity (GO:0051336)	913	176	108.03	+	1.63	2.93e-06
	chromosome organization (GO:0051276)	655	126	77.5	+	1.63	0.00103
	regulation of multicellular organismal development (GO:2000026)	1198	230	141.76	+	1.62	7.34e-09
	negative regulation of cellular macromolecule biosynthetic process (GO:2000113)	987	189	116.79	+	1.62	1.08e-06
	negative regulation of cell death (GO:0060548)	602	115	71.23	+	1.61	0.00495
	negative regulation of macromolecule biosynthetic process (GO:0010558)	1025	195	121.29	+	1.61	9.11e-07
	regulation of multicellular organismal process (GO:0051239)	1843	350	218.08	+	1.6	1.52e-14
	negative regulation of signal transduction (GO:0009968)	759	144	89.81	+	1.6	0.000301
	regulation of response to external stimulus (GO:0032101)	617	117	73.01	+	1.6	0.00563
	negative regulation of cellular biosynthetic process (GO:0031327)	1055	200	124.84	+	1.6	6.92e-07
	negative regulation of programmed cell death (GO:0043069)	565	107	66.86	+	1.6	0.0173
	peptidyl-amino acid modification (GO:0018193)	581	110	68.75	+	1.6	0.0127
	positive regulation of response to stimulus (GO:0048584)	1318	249	155.96	+	1.6	3.98e-09
	animal organ development (GO:0048513)	2034	384	240.68	+	1.6	5.9e-16
	negative regulation of biosynthetic process (GO:0009890)	1065	201	126.02	+	1.59	8.87e-07
	positive regulation of transcription from RNA polymerase II promoter (GO:0045944)	833	157	98.57	+	1.59	0.000111
	regulation of apoptotic process (GO:0042981)	963	181	113.95	+	1.59	1.05e-05
	intracellular signal transduction (GO:0035556)	1071	201	126.73	+	1.59	1.39e-06
	negative regulation of signaling (GO:0023057)	805	151	95.25	+	1.59	0.000279
	regulation of developmental process (GO:0050793)	1595	299	188.73	+	1.58	3.4e-11
	immune system process (GO:0002376)	1286	241	152.17	+	1.58	2.14e-08
	regulation of anatomical structure morphogenesis (GO:0022603)	663	124	78.45	+	1.58	0.00524
	positive regulation of multicellular organismal process (GO:0051240)	986	184	116.67	+	1.58	1.28e-05
	negative regulation of transcription, DNA-templated (GO:0045892)	859	160	101.64	+	1.57	0.00017
	regulation of cell death (GO:0010941)	1026	191	121.4	+	1.57	7.44e-06
	negative regulation of cell communication (GO:0010648)	817	152	96.67	+	1.57	0.00041
	epithelium development (GO:0060429)	731	136	86.5	+	1.57	0.00204
	regulation of programmed cell death (GO:0043067)	974	181	115.25	+	1.57	2.35e-05
	negative regulation of nucleic acid-templated transcription (GO:1903507)	874	162	103.42	+	1.57	0.000189
	negative regulation of RNA biosynthetic process (GO:1902679)	885	164	104.72	+	1.57	0.000157
	positive regulation of protein phosphorylation (GO:0001934)	648	120	76.68	+	1.57	0.0125
	neurogenesis (GO:0022008)	1021	189	120.81	+	1.56	1.39e-05
	regulation of transferase activity (GO:0051338)	627	116	74.19	+	1.56	0.0193
	cell cycle (GO:0007049)	611	113	72.3	+	1.56	0.0262
	positive regulation of phosphorylation (GO:0042327)	676	125	79.99	+	1.56	0.00824
	regulation of transcription from RNA polymerase II promoter (GO:0006357)	1401	259	165.78	+	1.56	1.22e-08
	positive regulation of signal transduction (GO:0009967)	974	180	115.25	+	1.56	3.84e-05
	positive regulation of phosphorus metabolic process (GO:0010562)	760	140	89.93	+	1.56	0.00234
	positive regulation of phosphate metabolic process (GO:0045937)	760	140	89.93	+	1.56	0.00234
	regulation of intracellular signal transduction (GO:1902531)	1174	216	138.92	+	1.55	1.5e-06
	system development (GO:0048731)	2723	499	322.21	+	1.55	1.4e-19
	generation of neurons (GO:0048699)	950	174	112.41	+	1.55	0.000126
	negative regulation of RNA metabolic process (GO:0051253)	915	167	108.27	+	1.54	0.000308
	regulation of cell cycle (GO:0051726)	663	121	78.45	+	1.54	0.0222
	positive regulation of macromolecule biosynthetic process (GO:0010557)	1277	233	151.1	+	1.54	5.8e-07
	negative regulation of nitrogen compound metabolic process (GO:0051172)	1087	198	128.62	+	1.54	1.91e-05
	negative regulation of multicellular organismal process (GO:0051241)	682	124	80.7	+	1.54	0.0201
	negative regulation of response to stimulus (GO:0048585)	969	176	114.66	+	1.53	0.000182
	negative regulation of nucleobase-containing compound metabolic process (GO:0045934)	1005	182	118.92	+	1.53	0.000128
	positive regulation of cell communication (GO:0010647)	1072	194	126.85	+	1.53	4.47e-05
	cellular developmental process (GO:0048869)	2410	436	285.17	+	1.53	1.88e-15
	cell differentiation (GO:0030154)	2217	401	262.33	+	1.53	7.86e-14
	positive regulation of developmental process (GO:0051094)	831	150	98.33	+	1.53	0.00281
	positive regulation of metabolic process (GO:0009893)	2643	477	312.74	+	1.53	3.49e-17
	positive regulation of protein modification process (GO:0031401)	801	144	94.78	+	1.52	0.00594
	negative regulation of gene expression (GO:0010629)	1063	191	125.78	+	1.52	9.79e-05
	multicellular organism development (GO:0007275)	2977	534	352.26	+	1.52	2.29e-19
	regulation of signal transduction (GO:0009966)	1890	339	223.64	+	1.52	1.31e-10
	positive regulation of signaling (GO:0023056)	1054	189	124.72	+	1.52	0.000135
	positive regulation of nucleic acid-templated transcription (GO:1903508)	1149	205	135.96	+	1.51	4.78e-05
	positive regulation of transcription, DNA-templated (GO:0045893)	1149	205	135.96	+	1.51	4.78e-05
	positive regulation of macromolecule metabolic process (GO:0010604)	2143	382	253.58	+	1.51	4.82e-12
	positive regulation of RNA biosynthetic process (GO:1902680)	1152	205	136.31	+	1.5	5.81e-05
	positive regulation of biosynthetic process (GO:0009891)	1360	242	160.93	+	1.5	2.35e-06
	regulation of catalytic activity (GO:0050790)	1615	287	191.1	+	1.5	4.93e-08
	positive regulation of cellular biosynthetic process (GO:0031328)	1341	238	158.68	+	1.5	4.18e-06
	positive regulation of protein metabolic process (GO:0051247)	1080	191	127.79	+	1.49	0.000295
	cellular protein modification process (GO:0006464)	2016	356	238.55	+	1.49	2.04e-10
	protein modification process (GO:0036211)	2016	356	238.55	+	1.49	2.04e-10
	positive regulation of cellular metabolic process (GO:0031325)	2157	380	255.23	+	1.49	3.14e-11
	single-multicellular organism process (GO:0044707)	3482	612	412.02	+	1.49	4.79e-21
	macromolecule modification (GO:0043412)	2142	376	253.46	+	1.48	7.49e-11
	regulation of response to stimulus (GO:0048583)	2572	451	304.34	+	1.48	8.77e-14
	positive regulation of cellular protein metabolic process (GO:0032270)	1005	176	118.92	+	1.48	0.00189
	phosphorus metabolic process (GO:0006793)	1445	253	170.98	+	1.48	3.92e-06
	anatomical structure development (GO:0048856)	3367	588	398.41	+	1.48	2.72e-19
	cell development (GO:0048468)	1118	195	132.29	+	1.47	0.000552
	phosphate-containing compound metabolic process (GO:0006796)	1417	247	167.67	+	1.47	9.45e-06
	positive regulation of nucleobase-containing compound metabolic process (GO:0045935)	1314	229	155.48	+	1.47	4.04e-05
	single-organism developmental process (GO:0044767)	3525	614	417.11	+	1.47	3.41e-20
	developmental process (GO:0032502)	3554	619	420.54	+	1.47	2.07e-20
	negative regulation of cellular process (GO:0048523)	3071	534	363.39	+	1.47	1.51e-16
	regulation of signaling (GO:0023051)	2079	361	246	+	1.47	1.2e-09
	cell surface receptor signaling pathway (GO:0007166)	1371	238	162.23	+	1.47	2.74e-05
	regulation of response to stress (GO:0080134)	893	155	105.67	+	1.47	0.0158
	regulation of cell communication (GO:0010646)	2123	368	251.21	+	1.46	8.3e-10
	positive regulation of RNA metabolic process (GO:0051254)	1184	205	140.1	+	1.46	0.000426
	nervous system development (GO:0007399)	1386	238	164	+	1.45	6.7e-05
	positive regulation of nitrogen compound metabolic process (GO:0051173)	1369	235	161.99	+	1.45	8.61e-05
	regulation of organelle organization (GO:0033043)	863	148	102.12	+	1.45	0.0491
	regulation of phosphorylation (GO:0042325)	1044	179	123.53	+	1.45	0.0055
	negative regulation of macromolecule metabolic process (GO:0010605)	1696	290	200.68	+	1.45	2.02e-06
	regulation of macromolecule biosynthetic process (GO:0010556)	2729	466	322.92	+	1.44	2.01e-12
	positive regulation of gene expression (GO:0010628)	1349	230	159.62	+	1.44	0.000212
	regulation of molecular function (GO:0065009)	1990	339	235.47	+	1.44	7.42e-08
	negative regulation of cellular metabolic process (GO:0031324)	1710	291	202.34	+	1.44	3.01e-06
	regulation of cellular macromolecule biosynthetic process (GO:2000112)	2639	448	312.27	+	1.43	2.3e-11
	homeostatic process (GO:0042592)	919	156	108.74	+	1.43	0.0475
	negative regulation of biological process (GO:0048519)	3282	556	388.35	+	1.43	3.92e-15
	positive regulation of biological process (GO:0048518)	4087	692	483.61	+	1.43	1.71e-20
	regulation of cellular biosynthetic process (GO:0031326)	2820	477	333.69	+	1.43	3.96e-12
	regulation of biosynthetic process (GO:0009889)	2856	483	337.95	+	1.43	2.51e-12
	regulation of cellular component organization (GO:0051128)	1655	279	195.83	+	1.42	1.75e-05
	response to stress (GO:0006950)	1924	324	227.66	+	1.42	8.21e-07
	regulation of protein phosphorylation (GO:0001932)	974	164	115.25	+	1.42	0.0428
	regulation of phosphorus metabolic process (GO:0051174)	1224	206	144.83	+	1.42	0.00281
	regulation of RNA biosynthetic process (GO:2001141)	2420	404	286.35	+	1.41	7.74e-09
	regulation of nucleic acid-templated transcription (GO:1903506)	2415	403	285.76	+	1.41	8.79e-09
	regulation of phosphate metabolic process (GO:0019220)	1219	203	144.24	+	1.41	0.00685
	regulation of localization (GO:0032879)	1671	278	197.73	+	1.41	6.24e-05
	positive regulation of cellular process (GO:0048522)	3529	587	417.58	+	1.41	1.22e-14
	regulation of protein modification process (GO:0031399)	1287	214	152.29	+	1.41	0.00381
	regulation of transcription, DNA-templated (GO:0006355)	2380	395	281.62	+	1.4	3.19e-08
	negative regulation of metabolic process (GO:0009892)	1864	308	220.56	+	1.4	1.72e-05
	regulation of gene expression (GO:0010468)	2881	476	340.9	+	1.4	2.02e-10
	regulation of nucleobase-containing compound metabolic process (GO:0019219)	2744	453	324.69	+	1.4	1.17e-09
	regulation of RNA metabolic process (GO:0051252)	2516	415	297.71	+	1.39	1.84e-08
	regulation of macromolecule metabolic process (GO:0060255)	4163	684	492.6	+	1.39	6.95e-17
	regulation of metabolic process (GO:0019222)	4834	792	572	+	1.38	1.4e-20
	regulation of protein metabolic process (GO:0051246)	1934	316	228.85	+	1.38	3.17e-05
	regulation of nitrogen compound metabolic process (GO:0051171)	2917	475	345.16	+	1.38	2.11e-09
	regulation of primary metabolic process (GO:0080090)	4146	675	490.59	+	1.38	1.27e-15
	regulation of cellular protein metabolic process (GO:0032268)	1798	292	212.75	+	1.37	0.00023
	regulation of cellular metabolic process (GO:0031323)	4216	683	498.87	+	1.37	2.18e-15
	cellular response to chemical stimulus (GO:0070887)	1366	218	161.64	+	1.35	0.045
	cellular protein metabolic process (GO:0044267)	2530	403	299.37	+	1.35	3.41e-06
	single-organism organelle organization (GO:1902589)	1557	247	184.24	+	1.34	0.0162
	cellular component organization (GO:0016043)	3518	558	416.28	+	1.34	8.12e-10
	protein metabolic process (GO:0019538)	3122	493	369.42	+	1.33	7.35e-08
	cellular macromolecule metabolic process (GO:0044260)	4050	637	479.23	+	1.33	3.13e-11
	macromolecule metabolic process (GO:0043170)	4646	727	549.75	+	1.32	3.28e-13
	cellular component organization or biogenesis (GO:0071840)	3649	570	431.78	+	1.32	5.65e-09
	nucleic acid metabolic process (GO:0090304)	1696	264	200.68	+	1.32	0.0285
	organelle organization (GO:0006996)	2165	331	256.18	+	1.29	0.0072
	regulation of biological quality (GO:0065008)	2318	353	274.28	+	1.29	0.00426
	heterocycle metabolic process (GO:0046483)	2188	333	258.9	+	1.29	0.00986
	cellular aromatic compound metabolic process (GO:0006725)	2203	335	260.68	+	1.29	0.00981
	nucleobase-containing compound metabolic process (GO:0006139)	2077	314	245.77	+	1.28	0.0351
	primary metabolic process (GO:0044238)	5701	859	674.59	+	1.27	1.22e-12
	organic cyclic compound metabolic process (GO:1901360)	2332	350	275.94	+	1.27	0.0175
	cellular metabolic process (GO:0044237)	5392	809	638.03	+	1.27	5.29e-11
	organic substance metabolic process (GO:0071704)	5965	891	705.83	+	1.26	2.02e-12
	localization (GO:0051179)	3435	508	406.46	+	1.25	0.000305
	metabolic process (GO:0008152)	7075	1043	837.17	+	1.25	1.76e-14
	single-organism cellular process (GO:0044763)	9232	1311	1092.41	+	1.2	1.9e-15
	regulation of cellular process (GO:0050794)	8478	1200	1003.19	+	1.2	2.61e-12
	regulation of biological process (GO:0050789)	8911	1259	1054.42	+	1.19	2.46e-13
	biological regulation (GO:0065007)	9342	1317	1105.42	+	1.19	2.46e-14
	single-organism process (GO:0044699)	10476	1469	1239.61	+	1.19	2.37e-17
	cellular process (GO:0009987)	11452	1593	1355.09	+	1.18	2.07e-19
	response to stimulus (GO:0050896)	5920	809	700.5	+	1.15	0.00572
	biological_process (GO:0008150)	14594	1980	1726.88	+	1.15	2.45e-29

## Sheet: Skin_absent.csv
Skin	cellular process (GO:0009987)	11452	367	314.62	+	1.17	0.0261
	biological_process (GO:0008150)	14594	448	400.93	+	1.12	0.0211

## Sheet: Spinal_Cord_absent.csv
Spinal Cord	macromolecule modification (GO:0043412)	2142	39	18.6	+	2.1	0.0412
